# Supplementary material for: Enhancing integrated analysis of national and global goal pursuit by endogenizing economic productivity
Source: PLoS One. 2021 Feb 25;16(2):e0246797. doi: 10.1371/journal.pone.0246797 (PMC7906344; doi:10.1371/journal.pone.0246797)
Supplement: S2 File — (RMD) [file pone.0246797.s008.Rmd]

---
title: Re-create figures for - `Enhancing integrated analysis of national and global
  goal pursuit by endogenizing economic productivity`
authors: Barry Hughes & Kanishka Narayan
output:
  pdf_document: default
  html_notebook: default
---

```{r}
library(dplyr)
library(ggplot2)
library(tidyr)
library(ggpmisc)
library(ggsci)

library(extrafont)

# Load the below to load fonts. You need to do this only once

font_import()
loadfonts(device = "win")

scheme_basic <- theme_bw() +
    theme(legend.text = element_text(size = 14, vjust = 0.5,family="Times")) +
    theme(legend.title = element_text(size = 12, vjust = 2,family="Times")) +
    theme(axis.text = element_text(size = 14,family="Times")) +
    theme(axis.title = element_text(size = 14, face = "bold",family="Times")) +
    theme(plot.title = element_text(size = 14, face = "bold", vjust = 1,family="Times")) +
    theme(plot.subtitle = element_text(size = 10, face = "bold", vjust = 1,family="Times"))+ 
    theme(strip.text = element_text(size = 7,family="Times"))+
    theme(strip.text.x = element_text(size = 10, face = "bold",family="Times"))+
    theme(legend.position = "bottom")+
    theme(legend.text = element_text(size = 16,family="Times"))+
    theme(legend.title = element_blank())+
    theme(axis.text.x= element_text(angle = 0,hjust=1,size=14,family="Times"))+
    theme(legend.background = element_blank(),
        legend.box.background = element_rect(colour = "black"))


dir.create("images_ifs/",showWarnings = FALSE)
path_to_images <- "images_ifs/"

`%notin%` <- Negate(`%in%`)
  
colors <- c("blue","green","grey","red","orange","skyblue")
```

# Load the data

```{r}
Ifs_data <- read.csv("InputData/MFP_paper_outputs.csv",stringsAsFactors = FALSE)

Ifs_data %>% gather("reg_sce","value","OECD.SSP1":"GDP.16.MFP.Low") ->Ifs_data_cons

```

# Start figures

## Figure 1: The stock of TFP (Solow residual) in selected countries.
```{r,fig.height=8,fig.width=12}
Ifs_data_cons %>% filter(Figure ==1) %>% na.omit() %>% 
   mutate(reg_sce = gsub("PWTTFPSTOCK.","",reg_sce)) %>% 
   mutate(reg_sce = if_else(reg_sce== "Korea..Republic.of","Republic of Korea",reg_sce)) %>% 
   mutate(reg_sce = if_else(reg_sce== "United.States","United States",reg_sce))->data_for_plot 

g<- ggplot(data= data_for_plot, aes(x=year,y=value,color=reg_sce)) +
    geom_line(size=1.2)+
    scale_color_manual(values= colors)+
    ylab("Solow residual")+
    xlab("Year")+
   #xlim(1960,2015)+
   scale_x_continuous(limits = c(1960,2015),breaks=seq(1960,2014,5))

g + scheme_basic+theme(legend.position = c(0.1,0.8))


ggsave(path=path_to_images,filename = "Fig1.png",height = 8,width = 12)
  
```
## Figure 2: Annual change of TFP in World Bank income categories.
```{r,fig.height=8,fig.width=12}

Ifs_data_cons %>% filter(Figure ==2) %>% na.omit() %>% 
   mutate(reg_sce = (gsub("PWTTFPSTOCKYOYWB.","",reg_sce))) %>% 
   distinct() %>% 
   mutate(reg_sce = if_else(reg_sce == "High.Income.Economies","High-income",
                             if_else(reg_sce == "Low.Income.Economies","Low-income",
                                     if_else(reg_sce == "LowMidIncome.Economies","Lower-middle-income","Upper-middle-income"))))->data_for_plot 

g<- ggplot(data= data_for_plot, aes(x=year,y=value,color=reg_sce)) +
    geom_line(size=1.2)+
    scale_color_manual(values = colors)+
    ylab("Percent")+
    xlab("Year")

g + scheme_basic+theme(legend.position = c(0.5,0.8))


ggsave(path=path_to_images,filename = "Fig2.png",height = 8,width = 12)

```

## Figure 3 : Global TFP projections from the OECD across SSPs and the Base Case projection from IFs.
```{r,fig.height=8,fig.width=12}
Ifs_data_cons %>% filter(Figure ==3) %>% na.omit() %>% 
   mutate(reg_sce = (gsub("OECD.","",reg_sce))) %>% 
    mutate(reg_sce = if_else(reg_sce=="IFs.Base.Case","IFs Base Case",reg_sce)) %>% 
   distinct() ->data_for_plot 

g<- ggplot(data= data_for_plot, aes(x=year,y=value,color=reg_sce)) +
    geom_line(size=1.2)+
    scale_color_manual(values= colors)+
    ylab("Index Base 1")+
    xlab("Year")

g + scheme_basic +theme(legend.position = c(0.1,0.8))


ggsave(path=path_to_images,filename = "Fig3.png",height = 8,width = 12)
```
## Figure 4:Ratios of OECD and non-OECD TFP projections in the OECD SSP scenarios and in the Base Case projections from IFs.
```{r,fig.height=8,fig.width=12}


Ifs_data_cons %>% filter(Figure ==4) %>% na.omit() %>% 
   mutate(reg_sce = (gsub("OECD.non.OECD.","",reg_sce))) %>% 
    mutate(reg_sce = if_else(reg_sce=="IFs.Base.Case","IFs Base Case",reg_sce)) %>% 
   distinct() ->data_for_plot 

g<- ggplot(data= data_for_plot, aes(x=year,y=value,color=reg_sce)) +
    geom_line(size=1.2)+
    scale_color_manual(values = colors)+
    ylab("Ratio")+
    xlab("Year")

g + scheme_basic +theme(legend.position =c(0.85,0.85))


ggsave(path=path_to_images,filename = "Fig4.png",height = 8,width = 12)

```
## Figure 5 :Actual and IMF-estimated GDP growth rates of countries with highest and lowest productivity growth calculations by IFs in 2015.
```{r,fig.height=8,fig.width=12}

Ifs_data_cons %>% filter(Figure ==5) %>% na.omit() %>% 
   mutate(reg_sce = (gsub("GDP.16.","",reg_sce))) %>% 
    mutate(reg_sce = if_else(reg_sce=="MFP.Low","TFP lowest 10","TFP highest 10"),
           year= as.double(round(year,0)),
           value= as.integer(round(value,0))) %>% 
   distinct() ->data_for_plot 

g<- ggplot(data= data_for_plot, aes(x=year,y=value,color=reg_sce)) +
    geom_line(size=1.2)+
    scale_color_manual(values=colors)+
    ylab("Ratio")+
    xlab("Year")+
    scale_x_continuous(breaks=seq(2010, 2020, 1))

g + scheme_basic +  theme(axis.text.x= element_text(angle = 60,hjust=1,size=14))+theme(legend.position = c(0.9,0.8))


ggsave(path=path_to_images,filename = "Fig5.png",height = 8,width = 12)

```


Add a new chunk by clicking the *Insert Chunk* button on the toolbar or by pressing *Ctrl+Alt+I*.

When you save the notebook, an HTML file containing the code and output will be saved alongside it (click the *Preview* button or press *Ctrl+Shift+K* to preview the HTML file).

The preview shows you a rendered HTML copy of the contents of the editor. Consequently, unlike *Knit*, *Preview* does not run any R code chunks. Instead, the output of the chunk when it was last run in the editor is displayed.
