# Supplementary material for: Enhancing integrated analysis of national and global goal pursuit by endogenizing economic productivity
Source: PLoS One. 2021 Feb 25;16(2):e0246797. doi: 10.1371/journal.pone.0246797 (PMC7906344; doi:10.1371/journal.pone.0246797)
Supplement: S3 File — (RMD) [file pone.0246797.s009.Rmd]

---
title: "Computing PCA results for Appendix E"
Authors: Kanishka Narayan (kanishkan91@gmail.com) & Barry Hughes (barry.hughes@du.edu)
output: html_notebook
---

```{r setup, include=FALSE}
library(tidyverse)    #for data management, analysis, and visualization
library(psych)        #for PCA
library(GGally) 
library(ggplot2)
library(ggfortify)
#for nice correlation matrices
```

# Read data 

```{r read_data, include=TRUE}
#Data are standardized residuals for all variables of analysis
#Update path below
df <- read_csv('InputData/PCA_data.csv')
```

Your data should be structured as follows (column for each indicator, or wide):


# Step one: correlation matrix

```{r df_cor, include=TRUE}
#Get correlation matrix
(df_cor <- df %>% 
  select(-(1:2)) %>% 
  cor())
```


```{r correlelogram, include=TRUE, fig.height=6.2}
#Create correlation matrix for page 49
GGally::ggcorr(df_cor, 
               hjust=1.1, 
               layout.exp=3, 
               size=4, 
               label=TRUE,
               label_round = 2) + 
  ggtitle('Correlation matrix of variablesin TFP residuals') + 
  theme(plot.title = element_text(hjust = 1, size=16, face="bold"),
        legend.position = 'none')
```

# Step Two: Scree plot

There are many other diagnostics that you can use. You should probably use no fewer than four, though, on the pooled data (as discussed on the call).

```{r scree_plot, include=TRUE, fig.height=6.2}
#Create screeplot for Page 50
scree_plot <- fa.parallel(df_cor, 
                     fa="pc", 
                     n.iter=100, 
                     show.legend = TRUE, 
                     main="Scree Plot of Principal Components for Select Variables")
abline(h=1)
```

# Step Three: Run PCA

```{r pca_test, include=TRUE}
#Run PCA for page 51
(pca_test <- principal(df_cor, 
                      nfactors=3, 
                      rotate="varimax", 
                      scores = TRUE))
```

```{r pc_plot, include=TRUE, fig.height=6.2}

#Create plot on Page 52
pc_plot <- autoplot(prcomp(df_cor), 
         loadings = FALSE, 
         loadings.label = TRUE,
         loadings.label.size=4, 
         loadings.colour='black'
         ) + 
  scale_x_continuous(limits = c(-.6, .65)) + 
  scale_y_continuous(limits = c(-.6, .65))+
  xlab("PC2")+
  ylab("PC1")

pc_plot_data <- pc_plot$data

pc_plot_data <- pc_plot_data %>% 
  select(1:2)

pc_plot_data <- rownames_to_column(pc_plot_data, "var")

pc_plot
```
