# Supplementary material for: Enhancing integrated analysis of national and global goal pursuit by endogenizing economic productivity
Source: PLoS One. 2021 Feb 25;16(2):e0246797. doi: 10.1371/journal.pone.0246797 (PMC7906344; doi:10.1371/journal.pone.0246797)
Supplement: S4 File — (IPYNB) [file pone.0246797.s010.ipynb]

# %% [code]
#File name: GenerateResidualTimeSeries.py
#Author: Kanishka Narayan (kbn)
#Contact: kanishkan91@gmail.com
#Args:
#     df: dataframe with variables
#     DV: Dependent variable
#     IV: Independent variable

#Outputs :
#        A data frame with residuals as time series and summary stats
#        An excel file with all summary stats (R squared, n, std-error, predicted value, X co-efficient, constant)


# %% [code]
# Install required packages

import pip


def installAll():
 def install(package):
    if hasattr(pip, 'main'):
        pip.main(['install', package])
    else:
        from pip._internal import main as pip2
        pip2(['install', package])

  
 install('pandas')
 install('statsmodels.api')
 install('xlrd')
 install('Xlsxwriter')   

# %% [code]
#Create function for generating residuals

def GenerateResidualTimeSeries(df,DV='GovtHlPctGDP',IV='LogGDP',SaveFiles=True):
    import pandas as pd
    import statsmodels.api as sm

    final=[]
    df.set_index (['Country', 'Year'])
    d = pd.DataFrame (({'y': df[str (DV)], 'x': (df[IV]),'Year':df['Year'],'Country':df['Country']}))
    d.set_index (['Country', 'Year'])
    d = d.dropna(how='any')
    Year2=d.Year.unique()

    for i in Year2:
       d2=d[d.Year == i]

       X = d2[['x']]

       y = d2['y']

       X = sm.add_constant (X)
       result = sm.OLS(y.astype(float), (X.astype(float))).fit()
       d2['Resid']=result.resid
       d2['R-squared']=result.rsquared
       d2['Constant']=result.params[0]
       d2['X-coefficient'] = result.params[1]
       d2['Std-error']=result.bse[1]
       d2['n']=d2.x.count()
       d2['Series']=DV
       d2['predicted']=result.predict()
       d2['p-value']=result.pvalues[1]
       final.append(d2)

    if SaveFiles==True:
       final=pd.concat(final)
       writer = pd.ExcelWriter((str(DV)+'Resid.xlsx'), engine='xlsxwriter')
       final.to_excel(writer, sheet_name='Rel',merge_cells=False)
       writer.save()
       print (str(DV)+str(IV)+'Resid.xlsx Saved')

    return (final)

# %% [code]
#Import packages and load data
import pandas as pd
import xlrd
import xlsxwriter
df = pd.read_excel ('InputData\Base Data and Computations.xlsx',sheet_name='2. Data')

#Create empty list
Consolidated=[]

#Generate residual for each variable
a=GenerateResidualTimeSeries(df,'INFRAINDTRAD')
b=GenerateResidualTimeSeries(df,'InfrastructureSp')
c=GenerateResidualTimeSeries(df,'HLSTUNT[0]')
d=GenerateResidualTimeSeries(df,'TFPStock')
e=GenerateResidualTimeSeries(df,'EdTerGradRate1stDegreeTotalPct')
f=GenerateResidualTimeSeries(df,'EDTERSCI')
g=GenerateResidualTimeSeries(df,'EdPubGovtPctGDP')
h=GenerateResidualTimeSeries(df,'GovtHlPctGDP')
i=GenerateResidualTimeSeries(df,'LifExpect')
j=GenerateResidualTimeSeries(df,'EdYearsage15Total')
k=GenerateResidualTimeSeries(df,'EDQUALAG15')
l=GenerateResidualTimeSeries(df,'Freedomecon')
m=GenerateResidualTimeSeries(df,'GovernanceEffect')
n=GenerateResidualTimeSeries(df,'Corruption')
o=GenerateResidualTimeSeries(df,'RandDPctGDP')
p=GenerateResidualTimeSeries(df,'Polity')

Consolidated.append(a)
Consolidated.append(b)
Consolidated.append(c)
Consolidated.append(d)
Consolidated.append(e)
Consolidated.append(f)
Consolidated.append(g)
Consolidated.append(h)
Consolidated.append(i)
Consolidated.append(j)
Consolidated.append(k)
Consolidated.append(l)
Consolidated.append(m)
Consolidated.append(n)
Consolidated.append(o)
Consolidated.append(p)


Consolidated=pd.concat(Consolidated)

#Print out concolidated file
writer = pd.ExcelWriter(('FinalConsolidatedResiduals.xlsx'), engine='xlsxwriter')
Consolidated.to_excel(writer, sheet_name='Rel',merge_cells=False)

print("Final file- FinalConsolidatedResiduals.xlsx saved")
writer.save()

# %% [code]


# %% [code]


# %% [code]


# %% [code]


# %% [code]
