# Supplementary material for: Enhancing integrated analysis of national and global goal pursuit by endogenizing economic productivity
Source: PLoS One. 2021 Feb 25;16(2):e0246797. doi: 10.1371/journal.pone.0246797 (PMC7906344; doi:10.1371/journal.pone.0246797)
Supplement: S1 Data — (XLSX) [file pone.0246797.s011.xlsx]

## Sheet: 1. Summary
Dataset	Category	Description
Population15to64Mill	Data	Population aged between 15-64 (Raw data)
Population15to64MillI	Data	Population aged between 15-64 (Interpolated)
Population15to64MillIE	Data	Population aged between 15-64 (Interpolated and extrapolated)
EdPubGovtPctGDP	Data	Education expenditure as a percentage of GDP (Raw data)
EdPubGovtPctGDPI	Data	Education expenditure as a percentage of GDP (Interpolated)
EdPubGovtPctGDPIE	Data	Education expenditure as a percentage of GDP (Interpolated and extrapolated)
GovtHlPctGDP	Data	Health expenditure as a percentage of GDP (Raw data)
GovtHlPctGDPI	Data	Health expenditure as a percentage of GDP (Interpolated)
GovtHlPctGDPIE	Data	Health expenditure as a percentage of GDP (Interpolated and extrapolated)
LifExpect	Data	Life expectancy (Raw data)
LifExpectI	Data	Life expectancy (Interpolated)
LifExpectIE	Data	Life expectancy (Interpolated and extrapolated)
EdYearsage15Total	Data	Education years total (Raw data)
EdYearsage15TotalI	Data	Education years total (Interpolated)
EdYearsage15TotalIE	Data	Education years total (Interpolated and Extrapolated)
EdSecLowerVocPctAllTotal	Data	Education lower secondary vocational education (Raw data)
EdSecLowerVocPctAllTotalI	Data	Education lower secondary vocational education (Interpolated)
EdSecLowerVocPctAllTotalIE	Data	Education lower secondary vocational education (Interpolated and extrapolated)
EdSecUpperVocPctAllTotal	Data	Education upper secondary vocational education (Raw data)
EdSecUpperVocPctAllTotalI	Data	Education upper secondary vocational education (Interpolated)
EdSecUpperVocPctAllTotalIE	Data	Education upper secondary vocational education (Interpolated and extrapolated)
EdQualPriallAvgScrWBGA	Data	Education Quality Scores, Primary, All subjects, Average score (Raw data)
EdQualPriallAvgScrWBGAI	Data	Education Quality Scores, Primary, All subjects, Average score (Interpolated)
EdQualPriallAvgScrWBGAIE	Data	Education Quality Scores, Primary, All subjects, Average score (Interpolated & Extrapolated)
EdQualSecallavgscrWBGA	Data	Education Quality Scores, Secondary, All subjects, Average score (Raw data)
EdQualSecallavgscrWBGAI	Data	Education Quality Scores, Secondary, All subjects, Average score (Interpolated)
EdQualSecallavgscrWBGAIE	Data	Education Quality Scores, Secondary, All subjects, Average score (Interpolated & Extrapolated)
EDQUALAG15	Data	Education Quality adult scores (Raw data, Computed as average of [rimary and secondary)
EDQUALAG15I	Data	Education Quality adult scores (Interpolated, Computed as average of [rimary and secondary)
EDQUALAG15IE	Data	Education Quality adult scores (Interpolated and extrapolated, Computed as average of [rimary and secondary)
Freedomecon	Data	Economic Freedom (Raw data)
FreedomeconI	Data	Economic Freedom (Interpolated)
FreedomeconIE	Data	Economic Freedom (Interpolated and Extrapolated)
GovernanceEffect	Data	Governance effectiveness (Raw data)
GovernanceEffectI	Data	Governance effectiveness (Interpolated)
GovernanceEffectIE	Data	Governance effectiveness (Interpolated and extrapolated)
Corruption	Data	Corruption, TI Index (Raw data)
CorruptionI	Data	Corruption, TI Index (Interpolated)
CorruptionIE	Data	Corruption, TI Index (Interpolated and extrapolated)
RoadsPavedPct	Data	Paved Roads Percent (Raw data)
RoadsPavedPctI	Data	Paved Roads Percent (Interpolated)
RoadsPavedPctIE	Data	Paved Roads Percent (Interpolated and extrapolated)
EnElecAccessNationalPct	Data	Electricity access, National (Raw data)
EnElecAccessNationalPctI	Data	Electricity access, National (Interpolated)
EnElecAccessNationalPctIE	Data	Electricity access, National (Interpolated and extrapolated)
ICTFixedBroadband	Data	ICT, Fixed Broadband (Raw data)
ICTFixedBroadbandI	Data	ICT, Fixed Broadband (Interpolated)
ICTFixedBroadbandIE	Data	ICT, Fixed Broadband (Interpolated and Extrapolated)
GovConPctGDP	Data	Government Consumption as a percent of GDP (Raw data)
GovConPctGDPI	Data	Government Consumption as a percent of GDP (Interpolated)
GovConPctGDPIE	Data	Government Consumption as a percent of GDP (Interpolated and Extrapolated)
RandDPctGDP	Data	R&D expenditure as a percent of GDP (Raw data)
RandDPctGDPI	Data	R&D expenditure as a percent of GDP (Interpolated)
RandDPctGDPIE	Data	R&D expenditure as a percent of GDP (Interpolated and Extrapolated)
GovtMilPctGDP	Data	Military expenditure as a percent of GDP (Raw data)
GovtMilPctGDPI	Data	Military expenditure as a percent of GDP (Interpolated)
GovtMilPctGDPIE	Data	Military expenditure as a percent of GDP (Interpolated and Extrapolated)
Exports	Data	Exports, in millions (Raw data)
ExportsI	Data	Exports, in millions (Interpolated)
ExportsIE	Data	Exports, in millions (Interpolated and extrapolated)
Imports	Data	Imports, in millions (Raw data)
ImportsI	Data	Imports, in millions (Interpolated)
ImportsIE	Data	Imports, in millions (Interpolated and extrapolated)
EdTerGradRate1stDegreeTotalPct	Data	Education Tertiary Graduation Rate, Percent (Raw data)
EdTerGradRate1stDegreeTotalPctI	Data	Education Tertiary Graduation Rate, Percent (Interpolated)
EdTerGradRate1stDegreeTotalPctIE	Data	Education Tertiary Graduation Rate, Percent (Interpolated and extrapolated)
GDP2011PCPPP	Data	GDP per capita 2011 PPP (Raw data)
GDP2011PCPPPIE	Data	GDP per capita 2011 PPP (Interpolated)
GDP2011	Data	GDP at MER (Raw data)
GDP2011IE	Data	GDP at MER (Interpolated)
edexpcomp	Computation	Education expenditure, expected
mfpedspnd	Elasticity
Edexpcontrib	Computation	Education expenditure contribution
lifexpcomp	Computation	Life expectancy contribution
mfpedlifeexp	Elasticity	Elasticity of MFP to life expectancy
mfpedyrs	Elasticity	Elasticity of MFP to education years
lifexpedyrsboost	Computation	Life expectancy, education years boost
mfphlspn	Elasticity	Elasticity of MFP to health spending
Hlexpcontrib	Computation	Health expenditure contribution
esecLowrVoc	Data	Education, Lower secondary, vocational
esecupprvoc	Data	Education, Upper secondary, vocational
mfpedvoc	Elasticity	Elasticity of MFP to vocational education
edVocSecLowrContrib	Computation	Education, Lower secondary, vocational Contribution
edVocSecUpprContrib	Computation	Education, Upper secondary, vocational Contribution
VocContrib	Computation	Vocational Contribution, Total
mfpedqual	Elasticity	Elasticity of MFP to education quality
Edqualexp	Computation	Expected level of education quality
EdQualContrib	Computation	Education Quality contribution
EdyrsExp	Computation	Expected education years
Edyrscontribution	Computation	Education years contribution
edexpcompIE	Computation	Education expenditure contribution (Interpolated and extrapolated)
mfpedspndIE	Elasticity	Elasticity of MFP to ed spending
lifexpcompIE	Computation	Life expectancy contribution (Interpolated and Extrapolated)
mfpedlifeexpIE	Elasticity	Elasticity of MFP to life expectancy
mfpedyrsIE	Elasticity	Elasticity of MFP to vocational education
lifexpedyrsboostIE	Computation	Life expectancy, education years boost (Interpolated and Extrapolated)
mfphlspnIE	Elasticity	Elasticity of MFP to health spending
mfpedvocIE	Elasticity	Elasticity of MFP to vocational education
mfpedqualIE	Elasticity	Elasticity of MFP to education quality
EdqualexpIE	Computation	Expected level of education quality (Interpolated and Extrapolated)
EdQualContribIE	Computation	Education Qualiy Contribution (Interpolated and Extrapolated)
EdyrsExpIE	Computation	Expected education years (Interpolated and Extrapolated)
EdyrscontributionIE	Computation	Education years contribution (Interpolated and Extrapolated)
MFPHC	Computation	MFPHC, Calculated
EdexpcontribIE	Computation	Expected level of education expenditure (Interpolated and Extrapolated)
HlexpcontribIE	Computation	Expected level of Health expenditure (Interpolated and Extrapolated)
esecLowrVocIE	Computation	Education, Lower secondary, vocational (Interpolated and Extrapolated)
esecupprvocIE	Computation	Education, Upper secondary, vocational (Interpolated and Extrapolated)
edVocSecLowrContribIE	Computation	Education, Lower secondary, vocational Contribution (Interpolated and Extrapolated)
edVocSecUpprContribIE	Computation	Education, Upper secondary, vocational Contribution (Interpolated and Extrapolated)
VocContribIE	Computation	Vocational Contribution, Total (Interpolated and Extrapolated)
MFPHCIE	Computation	MFPHC, Calculated (Interpolated and Extrapolated)
TotalFactorProductivity	Data	TotalFactorProductivity From PWT

## Sheet: 2. Data
Country_num	Country	FIPS_CODE	Year		Population15to64Mill	Population15to64MillI	Population15to64MillIE	EdPubGovtPctGDP	EdPubGovtPctGDPI	EdPubGovtPctGDPIE	GovtHlPctGDP	GovtHlPctGDPI	GovtHlPctGDPIE	LifExpect	LifExpectI	LifExpectIE	EdYearsage15Total	EdYearsage15TotalI	EdYearsage15TotalIE	EdSecLowerVocPctAllTotal	EdSecLowerVocPctAllTotalI	EdSecLowerVocPctAllTotalIE	EdSecUpperVocPctAllTotal	EdSecUpperVocPctAllTotalI	EdSecUpperVocPctAllTotalIE	EdQualPriallAvgScrWBGA	EdQualPriallAvgScrWBGAI	EdQualPriallAvgScrWBGAIE	EdQualSecallavgscrWBGA	EdQualSecallavgscrWBGAI	EdQualSecallavgscrWBGAIE	EDQUALAG15	EDQUALAG15I	EDQUALAG15IE	Freedomecon	FreedomeconI	FreedomeconIE	GovernanceEffect	GovernanceEffectI	GovernanceEffectIE	Corruption	CorruptionI	CorruptionIE	RoadsPavedPct	RoadsPavedPctI	RoadsPavedPctIE	EnElecAccessNationalPct	EnElecAccessNationalPctI	EnElecAccessNationalPctIE
Afghanistan	Afghanistan	AFG	1950	Afghanistan1950		4.3493	4.3493			1.194			0			27.47	0.27	0.27	0.27						3.9062												10			-2.48			2.5			0			0
Afghanistan	Afghanistan	AFG	1951	Afghanistan1951		4.3762	4.3762			1.1924			0			27.9495		0.278	0.278						3.8634												10			-2.48			2.5			0			0
Afghanistan	Afghanistan	AFG	1952	Afghanistan1952		4.4219	4.4219			1.1908			0			28.429		0.286	0.286						3.8206												10			-2.48			2.5			0			0
Afghanistan	Afghanistan	AFG	1953	Afghanistan1953		4.4773	4.4773			1.1892			0			28.9085		0.294	0.294						3.7778												10			-2.48			2.5			0			0
Afghanistan	Afghanistan	AFG	1954	Afghanistan1954		4.5388	4.5388			1.1876			0			29.388		0.302	0.302						3.735												10			-2.48			2.5			0			0
Afghanistan	Afghanistan	AFG	1955	Afghanistan1955		4.6066	4.6066			1.186			0	29.8675	29.8675	29.8675	0.31	0.31	0.31						3.6922												10			-2.48			2.5			0			0
Afghanistan	Afghanistan	AFG	1956	Afghanistan1956		4.6591	4.6591			1.1844			0		30.347	30.347		0.322	0.322						3.6494												10			-2.48			2.5			0			0
Afghanistan	Afghanistan	AFG	1957	Afghanistan1957		4.7177	4.7177			1.1828			0		30.8265	30.8265		0.334	0.334						3.6066												10			-2.48			2.5			0			0
Afghanistan	Afghanistan	AFG	1958	Afghanistan1958		4.785	4.785			1.1812			0		31.306	31.306		0.346	0.346						3.5638												10			-2.48			2.5			0			0
Afghanistan	Afghanistan	AFG	1959	Afghanistan1959		4.8635	4.8635			1.1796			0		31.7855	31.7855		0.358	0.358						3.521												10			-2.48			2.5			0			0
Afghanistan	Afghanistan	AFG	1960	Afghanistan1960		4.9538	4.9538			1.178			0	32.265	32.265	32.265	0.37	0.37	0.37						3.4782												10			-2.48			2.5			0			0
Afghanistan	Afghanistan	AFG	1961	Afghanistan1961		5.0186	5.0186			1.1764			0		32.7106	32.7106		0.38	0.38						3.4354												10			-2.48			2.5			0			0
Afghanistan	Afghanistan	AFG	1962	Afghanistan1962		5.1009	5.1009			1.1748			0		33.1562	33.1562		0.39	0.39						3.3926												10			-2.475			2.5			0			0
Afghanistan	Afghanistan	AFG	1963	Afghanistan1963		5.1961	5.1961			1.1732			0		33.6018	33.6018		0.4	0.4						3.3498												10			-2.4685			2.5			0			0
Afghanistan	Afghanistan	AFG	1964	Afghanistan1964		5.2981	5.2981			1.1716			0		34.0474	34.0474		0.41	0.41						3.307												10			-2.462			2.5			0			0
Afghanistan	Afghanistan	AFG	1965	Afghanistan1965		5.4042	5.4042	1.17	1.17	1.17			0	34.493	34.493	34.493	0.42	0.42	0.42						3.2642												10			-2.4555			2.5			0			0
Afghanistan	Afghanistan	AFG	1966	Afghanistan1966		5.4857	5.4857		1.1684	1.1684			0		34.9361	34.9361		0.474	0.474						3.2214												10			-2.449			2.5			0			0
Afghanistan	Afghanistan	AFG	1967	Afghanistan1967		5.5741	5.5741		1.1668	1.1668			0		35.3792	35.3792		0.528	0.528						3.1786												10			-2.4425			2.5			0			0
Afghanistan	Afghanistan	AFG	1968	Afghanistan1968		5.6722	5.6722		1.1652	1.1652			0		35.8223	35.8223		0.582	0.582						3.1358												10			-2.436			2.5			0			0
Afghanistan	Afghanistan	AFG	1969	Afghanistan1969		5.7851	5.7851		1.1636	1.1636			0		36.2654	36.2654		0.636	0.636						3.093												10			-2.4295			2.5			0			0
Afghanistan	Afghanistan	AFG	1970	Afghanistan1970		5.9152	5.9152		1.162	1.162			0	36.7085	36.7085	36.7085	0.69	0.69	0.69						3.0502												10			-2.423			2.5			0			0
Afghanistan	Afghanistan	AFG	1971	Afghanistan1971		6.0311	6.0311	1.1604	1.1604	1.1604			0		37.1894	37.1894		0.736	0.736						3.0074												10			-2.4165			2.5			0			0
Afghanistan	Afghanistan	AFG	1972	Afghanistan1972		6.1629	6.1629	1.1172	1.1172	1.1172			0		37.6703	37.6703		0.782	0.782						2.9646												10			-2.41			2.5			0			0
Afghanistan	Afghanistan	AFG	1973	Afghanistan1973		6.3036	6.3036	1.4279	1.4279	1.4279			0		38.1512	38.1512		0.828	0.828						2.9218												10			-2.4035			2.5			0			0
Afghanistan	Afghanistan	AFG	1974	Afghanistan1974		6.4452	6.4452		1.3656	1.3656			0		38.6321	38.6321		0.874	0.874						2.879												10			-2.397			2.5			0			0
Afghanistan	Afghanistan	AFG	1975	Afghanistan1975		6.5826	6.5826	1.3033	1.3033	1.3033			0	39.113	39.113	39.113	0.92	0.92	0.92						2.8362												10			-2.3905			2.5			0			0
Afghanistan	Afghanistan	AFG	1976	Afghanistan1976		6.6784	6.6784		1.41243	1.41243			0		39.6854	39.6854		0.98	0.98						2.7934												10			-2.384			2.5			0			0
Afghanistan	Afghanistan	AFG	1977	Afghanistan1977		6.7676	6.7676		1.52155	1.52155			0		40.2578	40.2578		1.04	1.04						2.7506												10			-2.3775			2.5			0			0
Afghanistan	Afghanistan	AFG	1978	Afghanistan1978		6.8346	6.8346		1.63067	1.63067			0		40.8302	40.8302		1.1	1.1						2.7078												10			-2.371			2.5			0			0
Afghanistan	Afghanistan	AFG	1979	Afghanistan1979		6.8615	6.8615	1.7398	1.7398	1.7398			0		41.4026	41.4026		1.16	1.16						2.665												10			-2.3645			2.5			0			0
Afghanistan	Afghanistan	AFG	1980	Afghanistan1980		6.8415	6.8415	1.8409	1.8409	1.8409			0	41.975	41.975	41.975	1.22	1.22	1.22						2.6222												10			-2.358			2.5			0			0
Afghanistan	Afghanistan	AFG	1981	Afghanistan1981		6.7032	6.7032	1.9092	1.9092	1.9092			0		42.7061	42.7061		1.29	1.29						2.5794												10			-2.3515			2.5			0			0
Afghanistan	Afghanistan	AFG	1982	Afghanistan1982		6.5175	6.5175	1.73	1.73	1.73			0		43.4372	43.4372		1.36	1.36						2.5366												10			-2.345			2.5			0			0
Afghanistan	Afghanistan	AFG	1983	Afghanistan1983		6.3111	6.3111		1.79186	1.79186			0		44.1683	44.1683		1.43	1.43						2.4938												10			-2.3385			2.5			0			0
Afghanistan	Afghanistan	AFG	1984	Afghanistan1984		6.1158	6.1158		1.85371	1.85371			0		44.8994	44.8994		1.5	1.5						2.451												10			-2.332			2.5			0			0
Afghanistan	Afghanistan	AFG	1985	Afghanistan1985		5.9539	5.9539		1.91557	1.91557			0	45.6305	45.6305	45.6305	1.57	1.57	1.57						2.4082												10			-2.3255			2.5			0			0
Afghanistan	Afghanistan	AFG	1986	Afghanistan1986		5.8383	5.8383		1.97743	1.97743			0		46.4498	46.4498		1.63	1.63						2.3654												10			-2.319			2.5			0			0
Afghanistan	Afghanistan	AFG	1987	Afghanistan1987		5.7783	5.7783		2.03929	2.03929			0		47.2691	47.2691		1.69	1.69						2.3226												10			-2.3125			2.5			0			0
Afghanistan	Afghanistan	AFG	1988	Afghanistan1988		5.791	5.791		2.10114	2.10114			0		48.0884	48.0884		1.75	1.75						2.2798												10			-2.306			2.5			0			0
Afghanistan	Afghanistan	AFG	1989	Afghanistan1989		5.895	5.895		2.163	2.163			0		48.9077	48.9077		1.81	1.81						2.237												10			-2.2995			2.5			0			0
Afghanistan	Afghanistan	AFG	1990	Afghanistan1990		6.0935	6.0935		2.22486	2.22486			0	49.727	49.727	49.727	1.87	1.87	1.87						2.1942												10			-2.293			2.5			0			0
Afghanistan	Afghanistan	AFG	1991	Afghanistan1991		6.4656	6.4656		2.28671	2.28671			0		50.3727	50.3727		1.948	1.948						2.1514												10			-2.2865			2.5			0			0
Afghanistan	Afghanistan	AFG	1992	Afghanistan1992		6.9603	6.9603		2.34857	2.34857			0		51.0184	51.0184		2.026	2.026						2.1086												10			-2.28			2.5			0			0
Afghanistan	Afghanistan	AFG	1993	Afghanistan1993		7.5137	7.5137		2.41043	2.41043			0.0359		51.6641	51.6641		2.104	2.104						2.0658												10			-2.2735			2.5			0			0
Afghanistan	Afghanistan	AFG	1994	Afghanistan1994		8.0506	8.0506		2.47229	2.47229			0.0931		52.3098	52.3098		2.182	2.182						2.023												10			-2.267			2.5			0			0
Afghanistan	Afghanistan	AFG	1995	Afghanistan1995		8.528	8.528		2.53414	2.53414			0.1503	52.9555	52.9555	52.9555	2.26	2.26	2.26						1.9802												10			-2.2605			2.5			0			0
Afghanistan	Afghanistan	AFG	1996	Afghanistan1996		8.8541	8.8541		2.596	2.596			0.2075		53.4702	53.4702		2.38	2.38						1.9374												10	-2.254	-2.254	-2.254			2.5			0			0
Afghanistan	Afghanistan	AFG	1997	Afghanistan1997		9.0979	9.0979		2.65786	2.65786			0.2647		53.9849	53.9849		2.5	2.5						1.8946												10		-2.2475	-2.2475			2.5			0			0
Afghanistan	Afghanistan	AFG	1998	Afghanistan1998		9.3112	9.3112		2.71971	2.71971			0.3219		54.4996	54.4996		2.62	2.62						1.8518												10	-2.241	-2.241	-2.241			2.5			0			0
Afghanistan	Afghanistan	AFG	1999	Afghanistan1999		9.5596	9.5596		2.78157	2.78157			0.3791		55.0143	55.0143		2.74	2.74						1.809												10		-2.283	-2.283			2.5			0	0.0169	0.0169	0.0169
Afghanistan	Afghanistan	AFG	2000	Afghanistan2000		9.8825	9.8825		2.84343	2.84343			0.4363	55.529	55.529	55.529	2.86	2.86	2.86						1.7662												10	-2.325	-2.325	-2.325			2.5			0	0.1637	0.1637	0.1637
Afghanistan	Afghanistan	AFG	2001	Afghanistan2001		10.332	10.332		2.90529	2.90529			0.4935		56.1154	56.1154		2.93	2.93						1.7234												10		-1.981	-1.981			2.5			0	1.0061	1.0061	1.0061
Afghanistan	Afghanistan	AFG	2002	Afghanistan2002		10.8729	10.8729		2.96714	2.96714	0.5507	0.5507	0.5507		56.7018	56.7018		3	3						1.6806												10	-1.637	-1.637	-1.637			2.5			0	3.4672	3.4672	3.4672
Afghanistan	Afghanistan	AFG	2003	Afghanistan2003		11.4636	11.4636		3.029	3.029	0.6079	0.6079	0.6079		57.2882	57.2882		3.07	3.07				1.6378	1.6378	1.6378												10	-1.178	-1.178	-1.178			2.5			8.499	7.2092	7.2092	7.2092
Afghanistan	Afghanistan	AFG	2004	Afghanistan2004	-0.821	12.0499	12.0499		3.09086	3.09086	0.9695	0.9695	0.9695		57.8746	57.8746		3.14	3.14				1.595	1.595	1.595												10	-0.883	-0.883	-0.883	2.5	2.5	2.5	17.979	17.979	17.979	13.9692	13.9692	13.9692
Afghanistan	Afghanistan	AFG	2005	Afghanistan2005	-0.513	12.5976	12.5976		3.15271	3.15271	0.8019	0.8019	0.8019	58.461	58.461	58.461	3.21	3.21	3.21				4.74	4.74	4.74												10	-1.227	-1.227	-1.227	2.5	2.5	2.5	27.459	27.459	27.459	23	23	23
Afghanistan	Afghanistan	AFG	2006	Afghanistan2006	-0.488	12.9706	12.9706		3.21457	3.21457	1.0624	1.0624	1.0624		58.9963	58.9963		3.338	3.338					3.66695	3.66695												10	-1.488	-1.488	-1.488		2.15	2.15	29.3	29.3	29.3	27.5064	27.5064	27.5064
Afghanistan	Afghanistan	AFG	2007	Afghanistan2007	-0.516	13.293	13.293		3.27643	3.27643	0.5221	0.5221	0.5221		59.5316	59.5316		3.466	3.466				2.5939	2.5939	2.5939												10	-1.403	-1.403	-1.403	1.8	1.8	1.8		31.0735	31.0735	34.2905	34.2905	34.2905
Afghanistan	Afghanistan	AFG	2008	Afghanistan2008	-0.547	13.6024	13.6024		3.33829	3.33829	1.3856	1.3856	1.3856		60.0669	60.0669		3.594	3.594				2.69	2.69	2.69												10	-1.478	-1.478	-1.478	1.5	1.5	1.5		32.847	32.847	42.4	42.4	42.4
Afghanistan	Afghanistan	AFG	2009	Afghanistan2009	-0.583	13.9505	13.9505		3.40014	3.40014	2.5861	2.5861	2.5861		60.6022	60.6022		3.722	3.722				5.1266	5.1266	5.1266												10	-1.499	-1.499	-1.499	1.3	1.3	1.3		34.6205	34.6205	47.8885	47.8885	47.8885
Afghanistan	Afghanistan	AFG	2010	Afghanistan2010	-0.626	14.3724	14.3724	3.462	3.462	3.462	2.8554	2.8554	2.8554	61.1375	61.1375	61.1375	3.85	3.85	3.85					3.77965	3.77965												10	-1.466	-1.466	-1.466	1.4	1.4	1.4	36.394	36.394	36.394	42.7	42.7	42.7
Afghanistan	Afghanistan	AFG	2011	Afghanistan2011		14.9492	14.9492	3.4378	3.4378	3.4378	2.0801	2.0801	2.0801		61.5574	61.5574		4.00136	4.00136				2.4327	2.4327	2.4327												10	-1.458	-1.458	-1.458	1.5	1.5	1.5			38.1675	61.5144	61.5144	61.5144
Afghanistan	Afghanistan	AFG	2012	Afghanistan2012		15.6196	15.6196	2.5244	2.5244	2.5244	2.9206	2.9206	2.9206		61.9773	61.9773		4.15272	4.15272				2.657	2.657	2.657												10	-1.398	-1.398	-1.398			1.6			39.941	69.1	69.1	69.1
Afghanistan	Afghanistan	AFG	2013	Afghanistan2013		16.3564	16.3564	3.4717	3.4717	3.4717	2.6504	2.6504	2.6504		62.3972	62.3972		4.30408	4.30408				3.0456	3.0456	3.0456												10	-1.428	-1.428	-1.428			1.7			41.7145	75.1544	75.1544	75.1544
Afghanistan	Afghanistan	AFG	2014	Afghanistan2014		17.1171	17.1171	3.7776	3.7776	3.7776	2.9328	2.9328	2.9328		62.8171	62.8171		4.45543	4.45543				2.5826	2.5826	2.5826												10	-1.344	-1.344	-1.344			1.8			43.488	89.5	89.5	89.5
Afghanistan	Afghanistan	AFG	2015	Afghanistan2015	-1.112	17.8719	17.8719	3.242	3.242	3.242			3.2152	63.237	63.237	63.237	4.732	4.60679	4.60679				2.7473	2.7473	2.7473							24.97			5.7637		10	1.156		-1.26	1.5		1.9			45.2615			103.846
Afghanistan	Afghanistan		2016	Afghanistan2016			18.6267			2.7064			3.4976			63.6569			4.75815						2.912												10			-1.176			2			47.035			118.191
Albania	Albania	ALB	1950	Albania1950		0.6912	0.6912			0			0			52.4865	2.6	2.6	2.6						56.4188												1.14			-2.48			0			39			100
Albania	Albania	ALB	1951	Albania1951		0.7058	0.7058			0			0			53.4454		2.636	2.636						55.5697												1.226			-2.48			0			39			100
Albania	Albania	ALB	1952	Albania1952		0.7227	0.7227			0			0			54.4043		2.672	2.672						54.7206												1.312			-2.48			0			39			100
Albania	Albania	ALB	1953	Albania1953		0.7416	0.7416			0			0			55.3632		2.708	2.708						53.8715												1.398			-2.48			0			39			100
Albania	Albania	ALB	1954	Albania1954		0.7618	0.7618			0			0			56.3221		2.744	2.744						53.0224												1.484			-2.48			0			39			100
Albania	Albania	ALB	1955	Albania1955		0.7831	0.7831			0			0	57.281	57.281	57.281	2.78	2.78	2.78						52.1733												1.57			-2.48			0			39			100
Albania	Albania	ALB	1956	Albania1956		0.8023	0.8023			0			0		58.2399	58.2399		2.82	2.82						51.3242												1.656			-2.48			0			39			100
Albania	Albania	ALB	1957	Albania1957		0.8232	0.8232			0			0		59.1988	59.1988		2.86	2.86						50.4751												1.742			-2.48			0			39			100
Albania	Albania	ALB	1958	Albania1958		0.8454	0.8454			0			0		60.1577	60.1577		2.9	2.9						49.626												1.828			-2.48			0			39			100
Albania	Albania	ALB	1959	Albania1959		0.8679	0.8679			0			0		61.1166	61.1166		2.94	2.94						48.7769												1.914			-2.48			0			39			100
Albania	Albania	ALB	1960	Albania1960		0.8906	0.8906			0			0	62.0755	62.0755	62.0755	2.98	2.98	2.98						47.9278												2			-2.48			0			39			100
Albania	Albania	ALB	1961	Albania1961		0.9115	0.9115			0			0		62.7686	62.7686		3.066	3.066						47.0787												2.086			-2.48			0			39			100
Albania	Albania	ALB	1962	Albania1962		0.933	0.933			0			0		63.4617	63.4617		3.152	3.152						46.2296												2.172			-2.48			0			39			100
Albania	Albania	ALB	1963	Albania1963		0.9553	0.9553			0			0		64.1548	64.1548		3.238	3.238						45.3805												2.258			-2.48			0			39			100
Albania	Albania	ALB	1964	Albania1964		0.9792	0.9792			0			0		64.8479	64.8479		3.324	3.324						44.5314												2.344			-2.48			0			39			100
Albania	Albania	ALB	1965	Albania1965		1.0051	1.0051			0			0	65.541	65.541	65.541	3.41	3.41	3.41						43.6823												2.43			-2.48			0.0333333			39			100
Albania	Albania	ALB	1966	Albania1966		1.0314	1.0314			0			0		65.8255	65.8255		3.584	3.584						42.8332												2.516			-2.467			0.1			39			100
Albania	Albania	ALB	1967	Albania1967		1.0606	1.0606			0			0		66.11	66.11		3.758	3.758						41.9841												2.602			-2.4115			0.166667			39			100
Albania	Albania	ALB	1968	Albania1968		1.0921	1.0921			0			0		66.3945	66.3945		3.932	3.932						41.135												2.688			-2.356			0.233333			39			100
Albania	Albania	ALB	1969	Albania1969		1.125	1.125			0			0		66.679	66.679		4.106	4.106						40.2859												2.774			-2.3005			0.3			39			100
Albania	Albania	ALB	1970	Albania1970		1.1591	1.1591			0			0	66.9635	66.9635	66.9635	4.28	4.28	4.28						39.4368												2.86			-2.245			0.366667			39			100
Albania	Albania	ALB	1971	Albania1971		1.1952	1.1952			0			0		67.3097	67.3097		4.494	4.494						38.5877												2.946			-2.1895			0.433333			39			100
Albania	Albania	ALB	1972	Albania1972		1.2316	1.2316			0			0		67.6559	67.6559		4.708	4.708						37.7386												3.032			-2.134			0.5			39			100
Albania	Albania	ALB	1973	Albania1973		1.269	1.269			0			0		68.0021	68.0021		4.922	4.922						36.8895												3.118			-2.0785			0.566667			39			100
Albania	Albania	ALB	1974	Albania1974		1.3085	1.3085			0			0		68.3483	68.3483		5.136	5.136						36.0404												3.204			-2.023			0.633333			39			100
Albania	Albania	ALB	1975	Albania1975		1.3507	1.3507			0			0	68.6945	68.6945	68.6945	5.35	5.35	5.35						35.1913												3.29			-1.9675			0.7			39			100
Albania	Albania	ALB	1976	Albania1976		1.392	1.392			0			0		68.9866	68.9866		5.558	5.558						34.3422												3.376			-1.912			0.766667			39			100
Albania	Albania	ALB	1977	Albania1977		1.4365	1.4365			0			0		69.2787	69.2787		5.766	5.766						33.4931												3.462			-1.8565			0.833333			39			100
Albania	Albania	ALB	1978	Albania1978		1.4829	1.4829			0			0		69.5708	69.5708		5.974	5.974						32.644												3.548			-1.801			0.9			39			100
Albania	Albania	ALB	1979	Albania1979		1.5295	1.5295			0			0		69.8629	69.8629		6.182	6.182						31.7949												3.634			-1.7455			0.966667			39			100
Albania	Albania	ALB	1980	Albania1980		1.5752	1.5752			0			0	70.155	70.155	70.155	6.39	6.39	6.39						30.9458												3.72			-1.69			1.03333			39			100
Albania	Albania	ALB	1981	Albania1981		1.6195	1.6195			0			0		70.3835	70.3835		6.668	6.668						30.0967												3.806			-1.6345			1.1			39			100
Albania	Albania	ALB	1982	Albania1982		1.6621	1.6621			0			0		70.612	70.612		6.946	6.946						29.2476												3.892			-1.579			1.16667			39			100
Albania	Albania	ALB	1983	Albania1983		1.7046	1.7046			0			0		70.8405	70.8405		7.224	7.224						28.3985												3.978			-1.5235			1.23333			39			100
Albania	Albania	ALB	1984	Albania1984		1.7496	1.7496			0			0		71.069	71.069		7.502	7.502						27.5494												4.064			-1.468			1.3			39			100
Albania	Albania	ALB	1985	Albania1985		1.7983	1.7983			0			0	71.2975	71.2975	71.2975	7.78	7.78	7.78						26.7003												4.15			-1.4125			1.36667			39			100
Albania	Albania	ALB	1986	Albania1986		1.8513	1.8513			0			0		71.4052	71.4052		7.924	7.924						25.8512												4.236			-1.357			1.43333			39			100
Albania	Albania	ALB	1987	Albania1987		1.9073	1.9073			0			0		71.5129	71.5129		8.068	8.068						25.0021												4.322			-1.3015			1.5			39			100
Albania	Albania	ALB	1988	Albania1988		1.9602	1.9602			0.2682			0.17		71.6206	71.6206		8.212	8.212						24.153												4.408			-1.246			1.56667			39			100
Albania	Albania	ALB	1989	Albania1989		2.002	2.002			0.7677			1.23		71.7283	71.7283		8.356	8.356						23.3039												4.494			-1.1905			1.63333			39			100
Albania	Albania	ALB	1990	Albania1990		2.028	2.028			1.2672			2.29	71.836	71.836	71.836	8.5	8.5	8.5						22.4548										4.58	4.58	4.58			-1.135			1.7			39	100	100	100
Albania	Albania	ALB	1991	Albania1991		2.0154	2.0154			1.7667	3.35	3.35	3.35		71.9402	71.9402		8.444	8.444						21.6057											4.666	4.666			-1.0795			1.76667			39	100	100	100
Albania	Albania	ALB	1992	Albania1992		1.9867	1.9867			2.2662	4.41	4.41	4.41		72.0444	72.0444		8.388	8.388						20.7566											4.752	4.752			-1.024			1.83333			39	100	100	100
Albania	Albania	ALB	1993	Albania1993		1.9503	1.9503			2.7657	3.19	3.19	3.19		72.1486	72.1486		8.332	8.332						19.9075											4.838	4.838			-0.9685			1.9			39	100	100	100
Albania	Albania	ALB	1994	Albania1994		1.9165	1.9165	3.2652	3.2652	3.2652	2.97	2.97	2.97		72.2528	72.2528		8.276	8.276						19.0584											4.924	4.924			-0.913			1.96667			39	100	100	100
Albania	Albania	ALB	1995	Albania1995	-0.076	1.892	1.892	3.7647	3.7647	3.7647	1.713	1.713	1.713	72.357	72.357	72.357	8.22	8.22	8.22						18.2093										5.01	5.01	5.01			-0.8575			2.03333	39	39	39	100	100	100
Albania	Albania	ALB	1996	Albania1996	-0.075	1.8952	1.8952	2.9763	2.9763	2.9763	1.7462	1.7462	1.7462		72.6704	72.6704		8.472	8.472						17.3602											5.314	5.314	-0.802	-0.802	-0.802			2.1	39	39	39	100	100	100
Albania	Albania	ALB	1997	Albania1997	-0.075	1.9064	1.9064	3.2343	3.2343	3.2343	2.0245	2.0245	2.0245		72.9838	72.9838		8.724	8.724						16.5111											5.618	5.618		-0.7465	-0.7465			2.16667	39	39	39	100	100	100
Albania	Albania	ALB	1998	Albania1998	-0.076	1.9229	1.9229	3.3264	3.3264	3.3264	2.0951	2.0951	2.0951		73.2972	73.2972		8.976	8.976				15.662	15.662	15.662											5.922	5.922	-0.691	-0.691	-0.691			2.23333	39	39	39	100	100	100
Albania	Albania	ALB	1999	Albania1999	-0.076	1.9405	1.9405	3.3797	3.3797	3.3797	2.5102	2.5102	2.5102		73.6106	73.6106		9.228	9.228				14.8129	14.8129	14.8129											6.226	6.226		-0.7585	-0.7585	2.3	2.3	2.3	39	39	39	100	100	100
Albania	Albania	ALB	2000	Albania2000	-0.289	1.9563	1.9563	3.2869	3.2869	3.2869	2.2584	2.2584	2.2584	73.924	73.924	73.924	9.48	9.48	9.48				13.8176	13.8176	13.8176										6.53	6.53	6.53	-0.826	-0.826	-0.826		2.36667	2.36667	39	39	39	100	100	100
Albania	Albania	ALB	2001	Albania2001	-0.355	1.9691	1.9691	3.3406	3.3406	3.3406	2.2922	2.2922	2.2922		74.1856	74.1856		9.554	9.554				14.7636	14.7636	14.7636										6.6	6.6	6.6		-0.6975	-0.6975		2.43333	2.43333	39	39	39	100	100	100
Albania	Albania	ALB	2002	Albania2002	-0.292	1.981	1.981	3.0566	3.0566	3.0566	2.2563	2.2563	2.2563		74.4472	74.4472		9.628	9.628				15.0912	15.0912	15.0912										6.88	6.88	6.88	-0.569	-0.569	-0.569	2.5	2.5	2.5	39	39	39	100	100	100
Albania	Albania	ALB	2003	Albania2003		1.9911	1.9911	3.0643	3.0643	3.0643	2.2521	2.2521	2.2521		74.7088	74.7088		9.702	9.702				15.2642	15.2642	15.2642										7.37	7.37	7.37	-0.607	-0.607	-0.607	2.5	2.5	2.5			39	100	100	100
Albania	Albania	ALB	2004	Albania2004		1.9983	1.9983	3.1701	3.1701	3.1701	2.6794	2.6794	2.6794		74.9704	74.9704		9.776	9.776				16.8685	16.8685	16.8685										6.97	6.97	6.97	-0.444	-0.444	-0.444	2.4	2.4	2.4			39	100	100	100
Albania	Albania	ALB	2005	Albania2005		2.0018	2.0018	3.2387	3.2387	3.2387	2.7065	2.7065	2.7065	75.232	75.232	75.232	9.85	9.85	9.85					17.3207	17.3207										6.96	6.96	6.96	-0.627	-0.627	-0.627	2.4	2.4	2.4			39	100	100	100
Albania	Albania	ALB	2006	Albania2006		2.0013	2.0013	3.1572	3.1572	3.1572	2.5751	2.5751	2.5751		75.5159	75.5159		9.866	9.866				17.7728	17.7728	17.7728										7.14	7.14	7.14	-0.456	-0.456	-0.456	2.6	2.6	2.6			39	100	100	100
Albania	Albania	ALB	2007	Albania2007		1.9944	1.9944	3.2687	3.2687	3.2687	2.6292	2.6292	2.6292		75.7998	75.7998		9.882	9.882				17.4013	17.4013	17.4013										7.21	7.21	7.21	-0.378	-0.378	-0.378	2.9	2.9	2.9			39	100	100	100
Albania	Albania	ALB	2008	Albania2008		1.984	1.984		3.3138	3.3138	2.6939	2.6939	2.6939		76.0837	76.0837		9.898	9.898				16.6986	16.6986	16.6986										7.22	7.22	7.22	-0.347	-0.347	-0.347	3.4	3.4	3.4			39	100	100	100
Albania	Albania	ALB	2009	Albania2009		1.9737	1.9737		3.3589	3.3589	2.8336	2.8336	2.8336		76.3676	76.3676		9.914	9.914				16.3084	16.3084	16.3084										7.31	7.31	7.31	-0.239	-0.239	-0.239	3.2	3.2	3.2			39	100	100	100
Albania	Albania	ALB	2010	Albania2010		1.9661	1.9661		3.404	3.404	2.4766	2.4766	2.4766	76.6515	76.6515	76.6515	9.93	9.93	9.93				14.2232	14.2232	14.2232				41.05	41.05	41.05				7.35	7.35	7.35	-0.271	-0.271	-0.271	3.3	3.3	3.3			39	100	100	100
Albania	Albania	ALB	2011	Albania2011		1.9761	1.9761		3.4491	3.4491	2.8492	2.8492	2.8492		76.9392	76.9392		9.83292	9.83292				12.4535	12.4535	12.4535										7.24	7.24	7.24	-0.202	-0.202	-0.202	3.1	3.1	3.1			39	100	100	100
Albania	Albania	ALB	2012	Albania2012		1.9889	1.9889		3.4942	3.4942	2.7357	2.7357	2.7357		77.2269	77.2269		9.73583	9.73583				12.6033	12.6033	12.6033										7.2	7.2	7.2	-0.28	-0.28	-0.28			2.9			39	100	100	100
Albania	Albania	ALB	2013	Albania2013		2.0037	2.0037	3.5393	3.5393	3.5393	2.836	2.836	2.836		77.5146	77.5146		9.63875	9.63875				15.728	15.728	15.728										7.24	7.24	7.24	-0.333	-0.333	-0.333			2.7			39	100	100	100
Albania	Albania	ALB	2014	Albania2014		2.0183	2.0183		3.49645	3.49645	2.9364	2.9364	2.9364		77.8023	77.8023		9.54166	9.54166				17.5606	17.5606	17.5606										7.48	7.48	7.48	-0.071	-0.071	-0.071			2.5			39	100	100	100
Albania	Albania	ALB	2015	Albania2015	0.053	2.0299	2.0299	3.4536	3.4536	3.4536			3.0368	78.09	78.09	78.09	9.476	9.44458	9.44458				19.4706	19.4706	19.4706							34.46			7.54	7.54	7.54	2.429		0.191	3.1		2.3			39			100
Albania	Albania		2016	Albania2016			2.0415			3.41075			3.1372			78.3777			9.34749						21.3806												7.6			0.453			2.1			39			100
Algeria	Algeria	DZA	1950	Algeria1950		4.955	4.955			2.10286			0			41.7425	0.85	0.85	0.85			0			0												4.99			-2.48			0			0			76.8621
Algeria	Algeria	DZA	1951	Algeria1951		5.0144	5.0144			2.278			0			42.1826		0.848	0.848			0			0												4.95			-2.48			0			0			77.2653
Algeria	Algeria	DZA	1952	Algeria1952		5.0622	5.0622			2.45314			0			42.6227		0.846	0.846			0			0												4.91			-2.48			0			0			77.6685
Algeria	Algeria	DZA	1953	Algeria1953		5.1233	5.1233			2.62829			0			43.0628		0.844	0.844			0			0												4.87			-2.48			0			0			78.0717
Algeria	Algeria	DZA	1954	Algeria1954		5.2062	5.2062			2.80343			0			43.5029		0.842	0.842			0			0												4.83			-2.48			0			0			78.4749
Algeria	Algeria	DZA	1955	Algeria1955		5.3078	5.3078			2.97857			0	43.943	43.943	43.943	0.84	0.84	0.84			0			0												4.79			-2.48			0			0			78.8781
Algeria	Algeria	DZA	1956	Algeria1956		5.3791	5.3791			3.15371			0		44.3831	44.3831		0.848	0.848			0			0												4.75			-2.48			0			0			79.2813
Algeria	Algeria	DZA	1957	Algeria1957		5.4838	5.4838			3.32886			0		44.8232	44.8232		0.856	0.856			0			0												4.71			-2.48			0			0			79.6845
Algeria	Algeria	DZA	1958	Algeria1958		5.6018	5.6018			3.504			0		45.2633	45.2633		0.864	0.864			0			0												4.67			-2.48			0			0			80.0877
Algeria	Algeria	DZA	1959	Algeria1959		5.7136	5.7136			3.67914			0		45.7034	45.7034		0.872	0.872			0			0												4.63			-2.48			0			0			80.4909
Algeria	Algeria	DZA	1960	Algeria1960		5.8116	5.8116			3.85429			0	46.1435	46.1435	46.1435	0.88	0.88	0.88			0			0												4.59			-2.48			0			0			80.8941
Algeria	Algeria	DZA	1961	Algeria1961		5.8912	5.8912			4.02943			0		46.5902	46.5902		0.924	0.924			0			0												4.55			-2.48			0			0			81.2973
Algeria	Algeria	DZA	1962	Algeria1962		5.953	5.953			4.20457			0		47.0369	47.0369		0.968	0.968			0			0												4.51			-2.48			0			0			81.7005
Algeria	Algeria	DZA	1963	Algeria1963		6.0146	6.0146			4.37971			0		47.4836	47.4836		1.012	1.012			0			0												4.47			-2.48			0			0			82.1037
Algeria	Algeria	DZA	1964	Algeria1964		6.102	6.102			4.55486			4.26326e-13		47.9303	47.9303		1.056	1.056			0			0												4.43			-2.48			0			0			82.5069
Algeria	Algeria	DZA	1965	Algeria1965		6.2284	6.2284	4.73	4.73	4.73			0.11	48.377	48.377	48.377	1.1	1.1	1.1			0			0												4.39			-2.48			0			0			82.9101
Algeria	Algeria	DZA	1966	Algeria1966		6.3671	6.3671		4.90514	4.90514			0.22		48.7969	48.7969		1.19	1.19			0			0												4.35			-2.48			0			0			83.3133
Algeria	Algeria	DZA	1967	Algeria1967		6.5518	6.5518		5.08029	5.08029			0.33		49.2168	49.2168		1.28	1.28			0			0												4.31			-2.48			0			0			83.7165
Algeria	Algeria	DZA	1968	Algeria1968		6.7687	6.7687		5.25543	5.25543			0.44		49.6367	49.6367		1.37	1.37			0			0												4.27			-2.48			0			1			84.1197
Algeria	Algeria	DZA	1969	Algeria1969		6.9957	6.9957		5.43057	5.43057			0.55		50.0566	50.0566		1.46	1.46			0			0												4.23			-2.48			0			4			84.5229
Algeria	Algeria	DZA	1970	Algeria1970		7.2205	7.2205		5.60571	5.60571			0.66	50.4765	50.4765	50.4765	1.55	1.55	1.55			0			0												4.19			-2.48			0			7			84.9261
Algeria	Algeria	DZA	1971	Algeria1971		7.4221	7.4221		5.78086	5.78086			0.77		51.0232	51.0232		1.662	1.662			0			0												4.15			-2.48			0			10			85.3293
Algeria	Algeria	DZA	1972	Algeria1972		7.6234	7.6234		5.956	5.956			0.88		51.5699	51.5699		1.774	1.774			0			0												4.11			-2.48			0			13			85.7325
Algeria	Algeria	DZA	1973	Algeria1973		7.8303	7.8303		6.13114	6.13114			0.99		52.1166	52.1166		1.886	1.886			0			0												4.07			-2.48			0			16			86.1357
Algeria	Algeria	DZA	1974	Algeria1974		8.0539	8.0539		6.30629	6.30629			1.1		52.6633	52.6633		1.998	1.998			0			0												4.03			-2.48			0			19			86.5389
Algeria	Algeria	DZA	1975	Algeria1975		8.3	8.3		6.48143	6.48143			1.21	53.21	53.21	53.21	2.11	2.11	2.11			0			0												3.99			-2.4305			0			22			86.9421
Algeria	Algeria	DZA	1976	Algeria1976		8.5405	8.5405		6.65657	6.65657			1.32		54.2191	54.2191		2.25	2.25			0			0												3.95			-2.36			0			25			87.3453
Algeria	Algeria	DZA	1977	Algeria1977		8.8063	8.8063		6.83171	6.83171			1.43		55.2282	55.2282		2.39	2.39			0			0												3.91			-2.2895			0			28			87.7485
Algeria	Algeria	DZA	1978	Algeria1978		9.0948	9.0948		7.00686	7.00686			1.54		56.2373	56.2373		2.53	2.53			0			0												3.87			-2.219			0			31			88.1517
Algeria	Algeria	DZA	1979	Algeria1979		9.4015	9.4015	7.182	7.182	7.182			1.65		57.2464	57.2464		2.67	2.67			0			0												3.83			-2.1485			0			34			88.5549
Algeria	Algeria	DZA	1980	Algeria1980		9.7239	9.7239	6.5974	6.5974	6.5974			1.76	58.2555	58.2555	58.2555	2.81	2.81	2.81			0			0										3.79	3.79	3.79			-2.078			0			37			88.9581
Algeria	Algeria	DZA	1981	Algeria1981		10.0479	10.0479		6.51667	6.51667			1.87		59.3483	59.3483		3.046	3.046			0			0											3.75	3.75			-2.0075			0			40			89.3613
Algeria	Algeria	DZA	1982	Algeria1982		10.3959	10.3959		6.43594	6.43594			1.98		60.4411	60.4411		3.282	3.282			0			0											3.71	3.71			-1.937			0			43			89.7645
Algeria	Algeria	DZA	1983	Algeria1983		10.7653	10.7653		6.35521	6.35521			2.09		61.5339	61.5339		3.518	3.518			0			0											3.67	3.67			-1.8665			0			46			90.1677
Algeria	Algeria	DZA	1984	Algeria1984		11.155	11.155		6.27449	6.27449			2.2		62.6267	62.6267		3.754	3.754			0			0											3.63	3.63			-1.796			0			49			90.5709
Algeria	Algeria	DZA	1985	Algeria1985		11.5644	11.5644		6.19376	6.19376			2.31	63.7195	63.7195	63.7195	3.99	3.99	3.99			0			0										3.59	3.59	3.59			-1.7255			0			52			90.9741
Algeria	Algeria	DZA	1986	Algeria1986		11.9757	11.9757		6.11303	6.11303			2.42		64.2832	64.2832		4.14	4.14			0			0.0698											3.538	3.538			-1.655			0			55			91.3773
Algeria	Algeria	DZA	1987	Algeria1987		12.4077	12.4077		6.0323	6.0323			2.53		64.8469	64.8469		4.29	4.29			0			0.8112											3.486	3.486			-1.5845			0			58			91.7805
Algeria	Algeria	DZA	1988	Algeria1988		12.858	12.858		5.95157	5.95157			2.64		65.4106	65.4106		4.44	4.44			0			1.5526											3.434	3.434			-1.514			0			61			92.1837
Algeria	Algeria	DZA	1989	Algeria1989		13.3248	13.3248		5.87084	5.87084			2.75		65.9743	65.9743		4.59	4.59			0			2.294											3.382	3.382			-1.4435			0			64			92.5869
Algeria	Algeria	DZA	1990	Algeria1990	-0.449	13.807	13.807		5.79011	5.79011			2.86	66.538	66.538	66.538	4.74	4.74	4.74			0.4471			3.0354										3.33	3.33	3.33			-1.373			5.68434e-14	67	67	67	92.9901	92.9901	92.9901
Algeria	Algeria	DZA	1991	Algeria1991	-0.446	14.2913	14.2913		5.70939	5.70939	2.97	2.97	2.97		66.8668	66.8668		4.874	4.874			1.2003			3.7768											3.452	3.452			-1.3025			0.2	70	70	70	93.3933	93.3933	93.3933
Algeria	Algeria	DZA	1992	Algeria1992	-0.437	14.7907	14.7907		5.62866	5.62866		3.08	3.08		67.1956	67.1956		5.008	5.008			1.9535			4.5182											3.574	3.574			-1.232			0.4	66	66	66	93.796	93.796	93.796
Algeria	Algeria	DZA	1993	Algeria1993	-0.432	15.3043	15.3043		5.54793	5.54793		3.19	3.19		67.5244	67.5244		5.142	5.142			2.7067			5.2596											3.696	3.696			-1.1615			0.6	66.7	66.7	66.7	94.1961	94.1961	94.1961
Algeria	Algeria	DZA	1994	Algeria1994	-0.431	15.8323	15.8323		5.4672	5.4672	3.3	3.3	3.3		67.8532	67.8532		5.276	5.276			3.4599			6.001											3.818	3.818			-1.091			0.8	68	68	68	94.5907	94.5907	94.5907
Algeria	Algeria	DZA	1995	Algeria1995	-0.427	16.3748	16.3748		5.38647	5.38647	2.6736	2.6736	2.6736	68.182	68.182	68.182	5.41	5.41	5.41			4.2131			6.7424										3.94	3.94	3.94			-1.0205			1	68.9	68.9	68.9	94.9772	94.9772	94.9772
Algeria	Algeria	DZA	1996	Algeria1996	-0.425	16.9068	16.9068		5.30574	5.30574	2.5022	2.5022	2.5022		68.6107	68.6107		5.462	5.462			4.9663			7.4838											4.134	4.134	-0.95	-0.95	-0.95			1.2	68.9	68.9	68.9	95.3529	95.3529	95.3529
Algeria	Algeria	DZA	1997	Algeria1997	-0.427	17.4564	17.4564		5.22501	5.22501	2.5534	2.5534	2.5534		69.0394	69.0394		5.514	5.514			5.7195			8.2252											4.328	4.328		-0.8795	-0.8795			1.4	68.9	68.9	68.9	95.7151	95.7151	95.7151
Algeria	Algeria	DZA	1998	Algeria1998	-0.429	18.0186	18.0186		5.14429	5.14429	2.528	2.528	2.528		69.4681	69.4681		5.566	5.566			6.4727			8.9666											4.522	4.522	-0.809	-0.809	-0.809			1.6	68.9	68.9	68.9	96.061	96.061	96.061
Algeria	Algeria	DZA	1999	Algeria1999	-0.43	18.5835	18.5835		5.06356	5.06356	2.3833	2.3833	2.3833		69.8968	69.8968		5.618	5.618	7.2259	7.2259	7.2259	9.708	9.708	9.708											4.716	4.716		-0.885	-0.885			1.8	68.9	68.9	68.9	96.3891	96.3891	96.3891
Algeria	Algeria	DZA	2000	Algeria2000	-0.314	19.1444	19.1444		4.98283	4.98283	2.5586	2.5586	2.5586	70.3255	70.3255	70.3255	5.67	5.67	5.67	7.9791	7.9791	7.9791	10.4494	10.4494	10.4494										4.91	4.91	4.91	-0.961	-0.961	-0.961			2	69	69	69	96.7021	96.7021	96.7021
Algeria	Algeria	DZA	2001	Algeria2001	-0.308	19.7345	19.7345		4.9021	4.9021	2.9717	2.9717	2.9717		70.799	70.799		5.644	5.644	8.1618	8.1618	8.1618	10.3608	10.3608	10.3608										4.99	4.99	4.99		-0.788	-0.788			2.2		69.3	69.3	97.004	97.004	97.004
Algeria	Algeria	DZA	2002	Algeria2002	-0.298	20.3049	20.3049		4.82137	4.82137	2.8523	2.8523	2.8523		71.2725	71.2725		5.618	5.618	7.4086	7.4086	7.4086	10.434	10.434	10.434										4.93	4.93	4.93	-0.615	-0.615	-0.615			2.4		69.6	69.6	97.2987	97.2987	97.2987
Algeria	Algeria	DZA	2003	Algeria2003	-0.288	20.8629	20.8629		4.74064	4.74064	2.8022	2.8022	2.8022		71.746	71.746		5.592	5.592	5.8331	5.8331	5.8331	11.3081	11.3081	11.3081										4.95	4.95	4.95	-0.615	-0.615	-0.615	2.6	2.6	2.6		69.9	69.9	97.59	97.59	97.59
Algeria	Algeria	DZA	2004	Algeria2004	-0.272	21.4161	21.4161		4.65991	4.65991	2.5662	2.5662	2.5662		72.2195	72.2195		5.566	5.566	7.2528	7.2528	7.2528	14.5735	14.5735	14.5735										5.04	5.04	5.04	-0.521	-0.521	-0.521	2.8	2.8	2.8	70.2	70.2	70.2	97.8819	97.8819	97.8819
Algeria	Algeria	DZA	2005	Algeria2005	-0.251	21.963	21.963		4.57919	4.57919	2.2802	2.2802	2.2802	72.693	72.693	72.693	5.54	5.54	5.54	7.4501	7.4501	7.4501	14.8506	14.8506	14.8506	33.32	33.32	33.32	40.66	40.66	40.66	36.99	36.99	36.99	5.63	5.63	5.63	-0.437	-0.437	-0.437	2.8	2.8	2.8		71.015	71.015	98.1843	98.1843	98.1843
Algeria	Algeria	DZA	2006	Algeria2006	-0.262	22.4759	22.4759		4.49846	4.49846	2.3349	2.3349	2.3349		73.0701	73.0701		5.768	5.768	8.3848	8.3848	8.3848	11.7601	11.7601	11.7601										5.68	5.68	5.68	-0.522	-0.522	-0.522	3.1	3.1	3.1		71.83	71.83	98.4907	98.4907	98.4907
Algeria	Algeria	DZA	2007	Algeria2007	-0.257	22.9654	22.9654		4.41773	4.41773	2.7056	2.7056	2.7056		73.4472	73.4472		5.996	5.996	8.8425	8.8425	8.8425	6.6416	6.6416	6.6416										5.36	5.36	5.36	-0.603	-0.603	-0.603	3	3	3		72.645	72.645	98.8065	98.8065	98.8065
Algeria	Algeria	DZA	2008	Algeria2008	-0.245	23.4338	23.4338	4.337	4.337	4.337	3.0628	3.0628	3.0628		73.8243	73.8243		6.224	6.224	11.0116	11.0116	11.0116	11.2799	11.2799	11.2799										5.16	5.16	5.16	-0.612	-0.612	-0.612	3.2	3.2	3.2	73.46	73.46	73.46	99.3	99.3	99.3
Algeria	Algeria	DZA	2009	Algeria2009	-0.249	23.8839	23.8839			4.25627	3.838	3.838	3.838		74.2014	74.2014		6.452	6.452	8.7335	8.7335	8.7335	12.1053	12.1053	12.1053										5.18	5.18	5.18	-0.578	-0.578	-0.578	2.8	2.8	2.8	74.029	74.029	74.029	99.4439	99.4439	99.4439
Algeria	Algeria	DZA	2010	Algeria2010	-0.219	24.3152	24.3152			4.17554	3.5932	3.5932	3.5932	74.5785	74.5785	74.5785	6.68	6.68	6.68	7.7026	7.7026	7.7026	10.2587	10.2587	10.2587										5.07	5.07	5.07	-0.476	-0.476	-0.476	2.9	2.9	2.9	77.082	77.082	77.082	99.7112	99.7112	99.7112
Algeria	Algeria	DZA	2011	Algeria2011		24.6916	24.6916			4.09481	3.7757	3.7757	3.7757		74.8288	74.8288		6.7548	6.7548	7.7588	7.7588	7.7588	9.7186	9.7186	9.7186										5.06	5.06	5.06	-0.573	-0.573	-0.573	2.9	2.9	2.9			80.135	99.8895	99.8895	99.8895
Algeria	Algeria	DZA	2012	Algeria2012		25.0802	25.0802			4.01409	4.5203	4.5203	4.5203		75.0791	75.0791		6.8296	6.8296			7.815			9.1785										4.95	4.95	4.95	-0.547	-0.547	-0.547			2.9			83.188	99.9731	99.9731	99.9731
Algeria	Algeria	DZA	2013	Algeria2013		25.4571	25.4571			3.93336	5.1884	5.1884	5.1884		75.3294	75.3294		6.9044	6.9044			7.8712			8.6384										5.04	5.04	5.04	-0.565	-0.565	-0.565			2.9			86.241	99.9969	99.9969	99.9969
Algeria	Algeria	DZA	2014	Algeria2014		25.8008	25.8008			3.85263	5.2441	5.2441	5.2441		75.5797	75.5797		6.97919	6.97919			7.9274			8.0983										5.01	5.01	5.01	-0.512	-0.512	-0.512			2.9			89.294	100	100	100
Algeria	Algeria	DZA	2015	Algeria2015	0.205	26.1068	26.1068			3.7719			5.2998	75.83	75.83	75.83	7.066	7.05399	7.05399			7.9836			7.5582							34.04			4.84	4.84	4.84	1.988		-0.459	2.9		2.9			92.347			100.003
Algeria	Algeria		2016	Algeria2016			26.4128			3.69117			5.3555			76.0803			7.12879			8.0398			7.0181												4.67			-0.406			2.9			95.4			100.006
Angola	Angola	AGO	1950	Angola1950		2.5893	2.5893			0			0			30.611						0			139.703												1			2.43			1.7			30			70.7336
Angola	Angola	AGO	1951	Angola1951		2.6288	2.6288			0			0			30.8813						0			138.486												1			2.43			1.7			29.6			70.1611
Angola	Angola	AGO	1952	Angola1952		2.66	2.66			0			0			31.1516						0			137.269												1			2.43			1.7			29.2			69.5886
Angola	Angola	AGO	1953	Angola1953		2.6983	2.6983			0			0			31.4219						0			136.053												1			2.43			1.7			28.8			69.0161
Angola	Angola	AGO	1954	Angola1954		2.7473	2.7473			0			0			31.6922						0			134.836												1			2.43			1.7			28.4			68.4436
Angola	Angola	AGO	1955	Angola1955		2.8031	2.8031			0			0	31.9625	31.9625	31.9625						0			133.619												1			2.43			1.7			28			67.8711
Angola	Angola	AGO	1956	Angola1956		2.8176	2.8176			0			0		32.2328	32.2328						0			132.403												1			2.43			1.7			27.6			67.2986
Angola	Angola	AGO	1957	Angola1957		2.8519	2.8519			0			0		32.5031	32.5031						0			131.186												1			2.43			1.7			27.2			66.7261
Angola	Angola	AGO	1958	Angola1958		2.8949	2.8949			0			0		32.7734	32.7734						0			129.969												1			2.43			1.7			26.8			66.1536
Angola	Angola	AGO	1959	Angola1959		2.9368	2.9368			0			0		33.0437	33.0437						0			128.752												1			2.43			1.7			26.4			65.5811
Angola	Angola	AGO	1960	Angola1960		2.9751	2.9751			0			0	33.314	33.314	33.314						0			127.536												1			2.43			1.7			26			65.0086
Angola	Angola	AGO	1961	Angola1961		3.005	3.005			0			0		33.6645	33.6645						0			126.319												1			2.43			1.7			25.6			64.4361
Angola	Angola	AGO	1962	Angola1962		3.029	3.029			0			0		34.015	34.015						0			125.102												1			2.43			1.7			25.2			63.8636
Angola	Angola	AGO	1963	Angola1963		3.0534	3.0534			0			0		34.3655	34.3655						0			123.886												1			2.43			1.7			24.8			63.2911
Angola	Angola	AGO	1964	Angola1964		3.0896	3.0896			0			0		34.716	34.716						0			122.669												1			2.43			1.7			24.4			62.7186
Angola	Angola	AGO	1965	Angola1965		3.1426	3.1426			0			0	35.0665	35.0665	35.0665						0			121.452												1			2.43			1.7			24			62.1461
Angola	Angola	AGO	1966	Angola1966		3.1775	3.1775			0			0		35.4622	35.4622						0			120.236												1			2.43			1.7			23.6			61.5736
Angola	Angola	AGO	1967	Angola1967		3.2324	3.2324			0			0		35.8579	35.8579						0			119.019												1			2.43			1.7			23.2			61.0011
Angola	Angola	AGO	1968	Angola1968		3.3031	3.3031			0			0		36.2536	36.2536						0			117.802												1			2.43			1.7			22.8			60.4286
Angola	Angola	AGO	1969	Angola1969		3.3814	3.3814			0			0		36.6493	36.6493						0			116.585												1			2.43			1.7			22.4			59.8561
Angola	Angola	AGO	1970	Angola1970		3.4633	3.4633			0			0	37.045	37.045	37.045						0			115.369												1			2.43			1.7			22			59.2836
Angola	Angola	AGO	1971	Angola1971		3.5332	3.5332			0			0		37.4406	37.4406						0			114.152												1			2.43			1.7			21.6			58.7111
Angola	Angola	AGO	1972	Angola1972		3.6119	3.6119			0			0		37.8362	37.8362						0			112.935												1			2.43			1.7			21.2			58.1386
Angola	Angola	AGO	1973	Angola1973		3.6985	3.6985			0			0		38.2318	38.2318						0			111.719												1			2.43			1.7			20.8			57.5661
Angola	Angola	AGO	1974	Angola1974		3.7939	3.7939			0			0		38.6274	38.6274						0			110.502												1			2.43			1.7			20.4			56.9936
Angola	Angola	AGO	1975	Angola1975		3.8983	3.8983			0			0	39.023	39.023	39.023						0			109.285												1			2.43			1.7			20			56.4211
Angola	Angola	AGO	1976	Angola1976		3.986	3.986			0			0		39.3069	39.3069						0			108.069												1			2.43			1.7			19.6			55.8486
Angola	Angola	AGO	1977	Angola1977		4.0861	4.0861			0			0		39.5908	39.5908						0			106.852												1			2.43			1.7			19.2			55.2761
Angola	Angola	AGO	1978	Angola1978		4.1985	4.1985			0			0		39.8747	39.8747						0			105.635												1			2.43			1.7			18.8			54.7036
Angola	Angola	AGO	1979	Angola1979		4.3236	4.3236			0			0		40.1586	40.1586						0			104.418												1			2.43			1.7			18.4			54.1311
Angola	Angola	AGO	1980	Angola1980		4.4616	4.4616			0			0	40.4425	40.4425	40.4425						0			103.202												1			2.43			1.7			18			53.5586
Angola	Angola	AGO	1981	Angola1981		4.5911	4.5911			0			0		40.5908	40.5908						0			101.985												1			2.43			1.7			17.6			52.9861
Angola	Angola	AGO	1982	Angola1982		4.741	4.741			0.3245			0		40.7391	40.7391						0			100.768												1			2.43			1.7			17.2			52.4136
Angola	Angola	AGO	1983	Angola1983		4.9033	4.9033			1.757			0		40.8874	40.8874						0			99.5516												1			2.43			1.7			16.8			51.8411
Angola	Angola	AGO	1984	Angola1984		5.0696	5.0696			3.1895			0		41.0357	41.0357						0			98.3349												1			2.339			1.7			16.4			51.2686
Angola	Angola	AGO	1985	Angola1985		5.2358	5.2358	4.622	4.622	4.622			0	41.184	41.184	41.184						0			97.1182												1			2.0745			1.7			16			50.6961
Angola	Angola	AGO	1986	Angola1986		5.3703	5.3703	6.0545	6.0545	6.0545			0		41.3174	41.3174						0			95.9015												1			1.81			1.7			15.6			50.1236
Angola	Angola	AGO	1987	Angola1987		5.5032	5.5032	6.1175	6.1175	6.1175			0		41.4508	41.4508						0			94.6848												1			1.5455			1.7			15.2			49.5511
Angola	Angola	AGO	1988	Angola1988		5.6432	5.6432		5.79695	5.79695			0		41.5842	41.5842						0			93.4681												1			1.281			1.7			14.8			48.9786
Angola	Angola	AGO	1989	Angola1989		5.8014	5.8014		5.47641	5.47641			0		41.7176	41.7176						0			92.2514												1			1.0165			1.7			14.4			48.4061
Angola	Angola	AGO	1990	Angola1990		5.984	5.984		5.15586	5.15586			0	41.851	41.851	41.851						0			91.0347												1			0.752			1.7			14	47.8336	47.8336	47.8336
Angola	Angola	AGO	1991	Angola1991		6.1593	6.1593		4.83532	4.83532	1.39	1.39	1.39		42.1755	42.1755						0			89.818												1			0.4875			1.7			13.6	47.2611	47.2611	47.2611
Angola	Angola	AGO	1992	Angola1992		6.3679	6.3679		4.51477	4.51477	3.9	3.9	3.9		42.5	42.5						0			88.6013												1			0.223			1.7			13.2	46.6881	46.6881	46.6881
Angola	Angola	AGO	1993	Angola1993		6.5992	6.5992		4.19423	4.19423		4.15303	4.15303		42.8245	42.8245						0			87.3846												1			-0.0415			1.7			12.8	46.1125	46.1125	46.1125
Angola	Angola	AGO	1994	Angola1994		6.8395	6.8395		3.87368	3.87368		4.40607	4.40607		43.149	43.149						0			86.1679												1			-0.306			1.7			12.4	45.5314	45.5314	45.5314
Angola	Angola	AGO	1995	Angola1995		7.0815	7.0815		3.55314	3.55314	4.6591	4.6591	4.6591	43.4735	43.4735	43.4735						0			84.9512												1			-0.5705			1.7			12	44.9422	44.9422	44.9422
Angola	Angola	AGO	1996	Angola1996		7.2859	7.2859		3.23259	3.23259	1.7398	1.7398	1.7398		44.2494	44.2494						0.0448			83.7345												1	-0.835	-0.835	-0.835			1.7			11.6	44.3422	44.3422	44.3422
Angola	Angola	AGO	1997	Angola1997		7.4971	7.4971		2.91205	2.91205	2.0192	2.0192	2.0192		45.0253	45.0253						0.2934			82.5178												1		-1.0995	-1.0995			1.7			11.2	43.7286	43.7286	43.7286
Angola	Angola	AGO	1998	Angola1998		7.7217	7.7217	2.5915	2.5915	2.5915	1.4147	1.4147	1.4147		45.8012	45.8012				0.542	0.542	0.542	81.3011	81.3011	81.3011												1	-1.364	-1.364	-1.364			1.7			10.8	43.0988	43.0988	43.0988
Angola	Angola	AGO	1999	Angola1999	-0.5	7.9685	7.9685		2.5995	2.5995	2.1318	2.1318	2.1318		46.5771	46.5771				0.7906	0.7906	0.7906	80.0844	80.0844	80.0844												1		-1.413	-1.413			1.7	10.4	10.4	10.4	42.4512	42.4512	42.4512
Angola	Angola	AGO	2000	Angola2000	-0.505	8.242	8.242	2.6075	2.6075	2.6075	1.6772	1.6772	1.6772	47.353	47.353	47.353				0.7903	0.7903	0.7903	79.7206	79.7206	79.7206												1	-1.462	-1.462	-1.462	1.7	1.7	1.7	10	10	10	41.7885	41.7885	41.7885
Angola	Angola	AGO	2001	Angola2001	-0.508	8.5126	8.5126		2.64124	2.64124	2.8124	2.8124	2.8124		48.4389	48.4389				0.8904	0.8904	0.8904	78.2599	78.2599	78.2599												1.29		-1.358	-1.358		1.7	1.7	10	10	10	41.1147	41.1147	41.1147
Angola	Angola	AGO	2002	Angola2002		8.8151	8.8151		2.67498	2.67498	1.6852	1.6852	1.6852		49.5248	49.5248				1.1689	1.1689	1.1689	80.6972	80.6972	80.6972												1.92	-1.254	-1.254	-1.254	1.7	1.7	1.7			10	40.4337	40.4337	40.4337
Angola	Angola	AGO	2003	Angola2003		9.144	9.144		2.70872	2.70872	2.0444	2.0444	2.0444		50.6107	50.6107					4.30912	4.30912		80.2681	80.2681												2.55	-1.138	-1.138	-1.138	1.8	1.8	1.8			10	39.7493	39.7493	39.7493
Angola	Angola	AGO	2004	Angola2004		9.4925	9.4925		2.74246	2.74246	2.4078	2.4078	2.4078		51.6966	51.6966					7.44933	7.44933		79.8391	79.8391												3.18	-1.285	-1.285	-1.285	2	2	2			10	39.0654	39.0654	39.0654
Angola	Angola	AGO	2005	Angola2005		9.8564	9.8564	2.7762	2.7762	2.7762	2.0246	2.0246	2.0246	52.7825	52.7825	52.7825					10.5895	10.5895		79.41	79.41										3.81	3.81	3.81	-1.169	-1.169	-1.169	2	2	2			10	38.386	38.386	38.386
Angola	Angola	AGO	2006	Angola2006		10.1978	10.1978	2.8597	2.8597	2.8597	3.0224	3.0224	3.0224		53.8034	53.8034					13.7298	13.7298	78.981	78.981	78.981										4.44	4.44	4.44	-1.368	-1.368	-1.368	2.2	2.2	2.2			10	37.715	37.715	37.715
Angola	Angola	AGO	2007	Angola2007		10.5604	10.5604		3.01387	3.01387	2.2138	2.2138	2.2138		54.8243	54.8243					16.87	16.87	78.4824	78.4824	78.4824										4.57	4.57	4.57	-1.24	-1.24	-1.24	2.2	2.2	2.2			10	37.5	37.5	37.5
Angola	Angola	AGO	2008	Angola2008		10.943	10.943		3.16805	3.16805	2.7163	2.7163	2.7163		55.8452	55.8452				20.0102	20.0102	20.0102	71.8316	71.8316	71.8316										4.41	4.41	4.41	-1.067	-1.067	-1.067	1.9	1.9	1.9			10	36.406	36.406	36.406
Angola	Angola	AGO	2009	Angola2009		11.3463	11.3463		3.32222	3.32222	2.6639	2.6639	2.6639		56.8661	56.8661				25.777	25.777	25.777	72.1424	72.1424	72.1424										5.14	5.14	5.14	-0.975	-0.975	-0.975	1.9	1.9	1.9			10	35.7655	35.7655	35.7655
Angola	Angola	AGO	2010	Angola2010		11.7711	11.7711	3.4764	3.4764	3.4764	2.0613	2.0613	2.0613	57.887	57.887	57.887				27.4283	27.4283	27.4283	73.1588	73.1588	73.1588										5.3	5.3	5.3	-1.128	-1.128	-1.128	1.9	1.9	1.9			10	35.132	35.132	35.132
Angola	Angola	AGO	2011	Angola2011		12.1885	12.1885			3.63058	2.1551	2.1551	2.1551		58.5091	58.5091				30.5342	30.5342	30.5342	73.3724	73.3724	73.3724										5.16	5.16	5.16	-1.148	-1.148	-1.148	2	2	2			10	34.6	34.6	34.6
Angola	Angola	AGO	2012	Angola2012		12.6359	12.6359			3.78475	2.1373	2.1373	2.1373		59.1312	59.1312						33.6401			73.586										5.28	5.28	5.28	-1.023	-1.023	-1.023			2.1			10	33.879	33.879	33.879
Angola	Angola	AGO	2013	Angola2013		13.1073	13.1073			3.93893	3.0804	3.0804	3.0804		59.7533	59.7533						36.746			73.7996										5.25	5.25	5.25	-1.24	-1.24	-1.24			2.2			10	33.256	33.256	33.256
Angola	Angola	AGO	2014	Angola2014		13.5964	13.5964			4.0931	2.1249	2.1249	2.1249		60.3754	60.3754						39.8519			74.0132										5.13	5.13	5.13	-1.147	-1.147	-1.147			2.3			10	32	32	32
Angola	Angola	AGO	2015	Angola2015	-0.953	14.1005	14.1005			4.24728			1.1694	60.9975	60.9975	60.9975	6.769					42.9578			74.2268							31.5			5.4	5.4	5.4	1.353		-1.054	2		2.4			10			30.744
Angola	Angola		2016	Angola2016			14.6046			4.40145			0.2139			61.6196						46.0637			74.4404												5.67			-0.961			2.5			10			29.488
Argentina	Argentina	ARG	1950	Argentina1950		11.1935	11.1935			0			6.29			62.184	4.85	4.85	4.85									92.6			35.86			64.23			10			-2.353			10			28.5			72.1351
Argentina	Argentina	ARG	1951	Argentina1951		11.3912	11.3912			0.036			6.24			62.4563		4.92	4.92									91.508			35.956			63.732			10			-2.296			10			28.5			72.6007
Argentina	Argentina	ARG	1952	Argentina1952		11.5892	11.5892			0.192			6.19			62.7286		4.99	4.99									90.416			36.052			63.234			10			-2.239			10			28.5			73.0663
Argentina	Argentina	ARG	1953	Argentina1953		11.7864	11.7864			0.348			6.14			63.0009		5.06	5.06									89.324			36.148			62.736			10			-2.182			10			28.5			73.5319
Argentina	Argentina	ARG	1954	Argentina1954		11.9845	11.9845			0.504			6.09			63.2732		5.13	5.13									88.232			36.244			62.238			10			-2.125			10			28.5			73.9975
Argentina	Argentina	ARG	1955	Argentina1955		12.1847	12.1847			0.66			6.04	63.5455	63.5455	63.5455	5.2	5.2	5.2									87.14			36.34			61.74			10			-2.068			10			28.5			74.4631
Argentina	Argentina	ARG	1956	Argentina1956		12.3676	12.3676			0.816			5.99		63.8178	63.8178		5.294	5.294									86.048			36.436			61.242			10			-2.011			10			28.5			74.9287
Argentina	Argentina	ARG	1957	Argentina1957		12.553	12.553			0.972			5.94		64.0901	64.0901		5.388	5.388									84.956			36.532			60.744			10			-1.954			10			28.5			75.3943
Argentina	Argentina	ARG	1958	Argentina1958		12.7416	12.7416			1.128			5.89		64.3624	64.3624		5.482	5.482									83.864			36.628			60.246			10			-1.897			10			28.5			75.8599
Argentina	Argentina	ARG	1959	Argentina1959		12.9347	12.9347			1.284			5.84		64.6347	64.6347		5.576	5.576									82.772			36.724			59.748			10			-1.84			10			28.5			76.3255
Argentina	Argentina	ARG	1960	Argentina1960		13.1334	13.1334	1.44	1.44	1.44			5.79	64.907	64.907	64.907	5.67	5.67	5.67									81.68			36.82			59.25			10			-1.783			10			28.5			76.7911
Argentina	Argentina	ARG	1961	Argentina1961		13.3301	13.3301		1.596	1.596			5.74		65.032	65.032		5.724	5.724									80.588			36.916			58.752			10			-1.726			10			28.5			77.2567
Argentina	Argentina	ARG	1962	Argentina1962		13.5332	13.5332		1.752	1.752			5.69		65.157	65.157		5.778	5.778									79.496			37.012			58.254			9.734			-1.669			10			28.5			77.7223
Argentina	Argentina	ARG	1963	Argentina1963		13.7422	13.7422		1.908	1.908			5.64		65.282	65.282		5.832	5.832									78.404			37.108			57.756			9.226			-1.612			10			28.5			78.1879
Argentina	Argentina	ARG	1964	Argentina1964		13.9563	13.9563		2.064	2.064			5.59		65.407	65.407		5.886	5.886									77.312			37.204			57.258			8.718			-1.555			10			28.5			78.6535
Argentina	Argentina	ARG	1965	Argentina1965		14.1748	14.1748	2.22	2.22	2.22			5.54	65.532	65.532	65.532	5.94	5.94	5.94									76.22			37.3			56.76			8.21			-1.498			10			28.5			79.1191
Argentina	Argentina	ARG	1966	Argentina1966		14.3784	14.3784		2.06762	2.06762			5.49		65.7292	65.7292		6.014	6.014									75.128			37.396			56.262			7.702			-1.441			10			28.5			79.5847
Argentina	Argentina	ARG	1967	Argentina1967		14.5882	14.5882		1.91524	1.91524			5.44		65.9264	65.9264		6.088	6.088									74.036			37.492			55.764			7.194			-1.384			10			28.5			80.0503
Argentina	Argentina	ARG	1968	Argentina1968		14.8059	14.8059		1.76286	1.76286			5.39		66.1236	66.1236		6.162	6.162									72.944			37.588			55.266			6.686			-1.327			10			28.5			80.5159
Argentina	Argentina	ARG	1969	Argentina1969		15.0322	15.0322		1.61048	1.61048			5.34		66.3208	66.3208		6.236	6.236									71.852			37.684			54.768			6.178			-1.27			10			28.5			80.9815
Argentina	Argentina	ARG	1970	Argentina1970		15.2675	15.2675	1.4581	1.4581	1.4581			5.29	66.518	66.518	66.518	6.31	6.31	6.31									70.76			37.78			54.27	5.67	5.67	5.67			-1.213			10			28.5			81.4471
Argentina	Argentina	ARG	1971	Argentina1971		15.504	15.504		1.69715	1.69715			5.24		66.8054	66.8054		6.418	6.418									69.668			37.876			53.772		5.162	5.162			-1.156			10			28.5			81.9127
Argentina	Argentina	ARG	1972	Argentina1972		15.7506	15.7506	1.9362	1.9362	1.9362			5.19		67.0928	67.0928		6.526	6.526									68.576			37.972			53.274		4.654	4.654			-1.099			10			28.5			82.3783
Argentina	Argentina	ARG	1973	Argentina1973		16.0004	16.0004	1.7805	1.7805	1.7805			5.14		67.3802	67.3802		6.634	6.634									67.484			38.068			52.776		4.146	4.146			-1.042			10			28.5			82.8439
Argentina	Argentina	ARG	1974	Argentina1974		16.2434	16.2434	1.9235	1.9235	1.9235			5.09		67.6676	67.6676		6.742	6.742									66.392			38.164			52.278		3.638	3.638			-0.985			10			28.5			83.3095
Argentina	Argentina	ARG	1975	Argentina1975		16.4716	16.4716	1.8436	1.8436	1.8436			5.04	67.955	67.955	67.955	6.85	6.85	6.85									65.3			38.26			51.78	3.13	3.13	3.13			-0.928			10			28.5			83.7751
Argentina	Argentina	ARG	1976	Argentina1976		16.6495	16.6495	1.1656	1.1656	1.1656			4.99		68.248	68.248		6.94	6.94									64.208			38.356			51.282		3.354	3.354			-0.871			10			28.5			84.2407
Argentina	Argentina	ARG	1977	Argentina1977		16.8039	16.8039	1.7198	1.7198	1.7198			4.94		68.541	68.541		7.03	7.03									63.116			38.452			50.784		3.578	3.578			-0.814			10			28.5			84.7063
Argentina	Argentina	ARG	1978	Argentina1978		16.9469	16.9469	1.9355	1.9355	1.9355			4.89		68.834	68.834		7.12	7.12									62.024			38.548			50.286		3.802	3.802			-0.757			10			28.5			85.1719
Argentina	Argentina	ARG	1979	Argentina1979		17.0991	17.0991	2.4003	2.4003	2.4003			4.84		69.127	69.127		7.21	7.21									60.932			38.644			49.788		4.026	4.026			-0.7			10			28.5			85.6375
Argentina	Argentina	ARG	1980	Argentina1980		17.2745	17.2745	2.6072	2.6072	2.6072			4.79	69.42	69.42	69.42	7.3	7.3	7.3									59.84			38.74			49.29	4.25	4.25	4.25			-0.643			10			28.5			86.1031
Argentina	Argentina	ARG	1981	Argentina1981		17.4358	17.4358		2.10255	2.10255			4.74		69.6549	69.6549		7.41	7.41									58.748			38.836			48.792		4.106	4.106			-0.586			10			28.5			86.5687
Argentina	Argentina	ARG	1982	Argentina1982		17.6509	17.6509	1.5979	1.5979	1.5979			4.69		69.8898	69.8898		7.52	7.52									57.656			38.932			48.294		3.962	3.962			-0.529			10			28.5			87.0343
Argentina	Argentina	ARG	1983	Argentina1983		17.8996	17.8996	1.6175	1.6175	1.6175			4.64		70.1247	70.1247		7.63	7.63									56.564			39.028			47.796		3.818	3.818			-0.472			10			28.5			87.4999
Argentina	Argentina	ARG	1984	Argentina1984		18.1523	18.1523	2.5697	2.5697	2.5697			4.59		70.3596	70.3596		7.74	7.74									55.472			39.124			47.298		3.674	3.674			-0.415			10			28.5			87.9655
Argentina	Argentina	ARG	1985	Argentina1985		18.3952	18.3952	1.3619	1.3619	1.3619			4.54	70.5945	70.5945	70.5945	7.85	7.85	7.85									54.38			39.22			46.8	3.53	3.53	3.53			-0.358			10			28.5			88.4311
Argentina	Argentina	ARG	1986	Argentina1986		18.6734	18.6734	1.2615	1.2615	1.2615			4.49		70.7924	70.7924		7.954	7.954									53.288			39.316			46.302		3.718	3.718			-0.301			10			28.5			88.8967
Argentina	Argentina	ARG	1987	Argentina1987		18.9215	18.9215	1.2823	1.2823	1.2823			4.44		70.9903	70.9903		8.058	8.058									52.196			39.412			45.804		3.906	3.906			-0.244			10			28.5			89.3623
Argentina	Argentina	ARG	1988	Argentina1988		19.1633	19.1633		1.1642	1.1642			4.39		71.1882	71.1882		8.162	8.162									51.104			39.508			45.306		4.094	4.094			-0.187			10			28.5			89.8279
Argentina	Argentina	ARG	1989	Argentina1989		19.4337	19.4337	1.0461	1.0461	1.0461			4.34		71.3861	71.3861		8.266	8.266									50.012			39.604			44.808		4.282	4.282			-0.13			10			28.5			90.2935
Argentina	Argentina	ARG	1990	Argentina1990	-0.319	19.7469	19.7469	1.0674	1.0674	1.0674			4.29	71.584	71.584	71.584	8.37	8.37	8.37									48.92			39.7			44.31	4.47	4.47	4.47			-0.073			10	28.5	28.5	28.5	90.7591	90.7591	90.7591
Argentina	Argentina	ARG	1991	Argentina1991	-0.32	20.039	20.039		1.5115	1.5115	4.24	4.24	4.24		71.81	71.81		8.424	8.424									47.828			39.796			43.812		4.966	4.966			-0.016			10	28.5	28.5	28.5	91.2247	91.2247	91.2247
Argentina	Argentina	ARG	1992	Argentina1992	-0.322	20.3778	20.3778		1.9556	1.9556	4.19	4.19	4.19		72.036	72.036		8.478	8.478									46.736			39.892			43.314		5.462	5.462			0.041			10	28.5	28.5	28.5	91.6899	91.6899	91.6899
Argentina	Argentina	ARG	1993	Argentina1993	-0.323	20.745	20.745		2.3997	2.3997	4.16	4.16	4.16		72.262	72.262		8.532	8.532									45.644			39.988			42.816		5.958	5.958			0.098			8.9	28.6	28.6	28.6	92.1524	92.1524	92.1524
Argentina	Argentina	ARG	1994	Argentina1994	-0.324	21.1103	21.1103		2.8438	2.8438	4.6	4.6	4.6		72.488	72.488		8.586	8.586									44.552			40.084			42.318		6.454	6.454			0.155			7.07	28.7	28.7	28.7	92.6095	92.6095	92.6095
Argentina	Argentina	ARG	1995	Argentina1995	-0.325	21.4584	21.4584		3.2879	3.2879	4.9664	4.9664	4.9664	72.714	72.714	72.714	8.64	8.64	8.64							43.46	43.46	43.46			40.18			41.82	6.95	6.95	6.95			0.212	5.24	5.24	5.24	29.1	29.1	29.1	93.0584	93.0584	93.0584
Argentina	Argentina	ARG	1996	Argentina1996	-0.326	21.7773	21.7773	3.732	3.732	3.732	4.6316	4.6316	4.6316		72.9331	72.9331		8.658	8.658								42.368	42.368			40.276			41.322		7.028	7.028	0.269	0.269	0.269	3.41	3.41	3.41	29.1	29.1	29.1	93.4966	93.4966	93.4966
Argentina	Argentina	ARG	1997	Argentina1997	-0.327	22.0878	22.0878		3.88595	3.88595	4.553	4.553	4.553		73.1522	73.1522		8.676	8.676								41.276	41.276			40.372			40.824		7.106	7.106		0.326	0.326	2.81	2.81	2.81	29.5	29.5	29.5	93.9212	93.9212	93.9212
Argentina	Argentina	ARG	1998	Argentina1998	-0.328	22.3925	22.3925	4.0399	4.0399	4.0399	4.6242	4.6242	4.6242		73.3713	73.3713		8.694	8.694				42.9911	42.9911	42.9911		40.184	40.184			40.468			40.326		7.184	7.184	0.383	0.383	0.383	3	3	3	29.5	29.5	29.5	94.3295	94.3295	94.3295
Argentina	Argentina	ARG	1999	Argentina1999	-0.33	22.6996	22.6996	4.5217	4.5217	4.5217	5.1523	5.1523	5.1523		73.5904	73.5904		8.712	8.712								39.092	39.092			40.564			39.828		7.262	7.262		0.22	0.22	3	3	3	29.4	29.4	29.4	94.7201	94.7201	94.7201
Argentina	Argentina	ARG	2000	Argentina2000	-0.331	23.014	23.014	4.5803	4.5803	4.5803	4.9658	4.9658	4.9658	73.8095	73.8095	73.8095	8.73	8.73	8.73								38	38			40.66			39.33	7.34	7.34	7.34	0.057	0.057	0.057	3.5	3.5	3.5	29	29	29	95.0956	95.0956	95.0956
Argentina	Argentina	ARG	2001	Argentina2001	-0.012	23.3416	23.3416	4.8337	4.8337	4.8337	5.0659	5.0659	5.0659		73.9991	73.9991		8.86	8.86								36.908	36.908			40.756			38.832	6.84	6.84	6.84		-0.1015	-0.1015	3.5	3.5	3.5		29.3333	29.3333	95.5111	95.5111	95.5111
Argentina	Argentina	ARG	2002	Argentina2002	-0.322	23.6638	23.6638	4.0173	4.0173	4.0173	4.4529	4.4529	4.4529		74.1887	74.1887		8.99	8.99								35.816	35.816			40.852			38.334	6.27	6.27	6.27	-0.26	-0.26	-0.26	2.8	2.8	2.8		29.6667	29.6667	95.817	95.817	95.817
Argentina	Argentina	ARG	2003	Argentina2003	-0.318	23.9858	23.9858	3.535	3.535	3.535	4.251	4.251	4.251		74.3783	74.3783		9.12	9.12								34.724	34.724			40.948			37.836	6.17	6.17	6.17	-0.01	-0.01	-0.01	2.5	2.5	2.5	30	30	30	96.1708	96.1708	96.1708
Argentina	Argentina	ARG	2004	Argentina2004	-0.316	24.3141	24.3141	3.4865	3.4865	3.4865	3.5224	3.5224	3.5224		74.5679	74.5679		9.25	9.25								33.632	33.632			41.044			37.338	6.33	6.33	6.33	-0.021	-0.021	-0.021	2.8	2.8	2.8		30.6652	30.6652	96.5251	96.5251	96.5251
Argentina	Argentina	ARG	2005	Argentina2005	-0.314	24.6502	24.6502	3.86	3.86	3.86	3.6642	3.6642	3.6642	74.7575	74.7575	74.7575	9.38	9.38	9.38							32.54	32.54	32.54	41.14	41.14	41.14	36.84	36.84	36.84	5.99	5.99	5.99	-0.088	-0.088	-0.088	2.8	2.8	2.8		31.3303	31.3303	96.8838	96.8838	96.8838
Argentina	Argentina	ARG	2006	Argentina2006	-0.312	24.96	24.96	4.1282	4.1282	4.1282	3.6549	3.6549	3.6549		74.9245	74.9245		9.406	9.406								32.424	32.424		41.236	41.236		36.83	36.83	6.08	6.08	6.08	-0.04	-0.04	-0.04	2.9	2.9	2.9		31.9955	31.9955	97.2509	97.2509	97.2509
Argentina	Argentina	ARG	2007	Argentina2007	-0.316	25.2881	25.2881	4.4626	4.4626	4.4626	3.7831	3.7831	3.7831		75.0915	75.0915		9.432	9.432								32.308	32.308		41.332	41.332		36.82	36.82	6.19	6.19	6.19	-0.031	-0.031	-0.031	2.9	2.9	2.9		32.6607	32.6607	97.6294	97.6294	97.6294
Argentina	Argentina	ARG	2008	Argentina2008	-0.32	25.6243	25.6243	4.8444	4.8444	4.8444	4.1211	4.1211	4.1211		75.2585	75.2585		9.458	9.458								32.192	32.192		41.428	41.428		36.81	36.81	5.95	5.95	5.95	-0.129	-0.129	-0.129	2.9	2.9	2.9		33.3258	33.3258	98.0248	98.0248	98.0248
Argentina	Argentina	ARG	2009	Argentina2009	-0.324	25.9536	25.9536	5.5311	5.5311	5.5311	5.0408	5.0408	5.0408		75.4255	75.4255		9.484	9.484								32.076	32.076		41.524	41.524		36.8	36.8	5.92	5.92	5.92	-0.326	-0.326	-0.326	2.9	2.9	2.9	33.991	33.991	33.991	98.4212	98.4212	98.4212
Argentina	Argentina	ARG	2010	Argentina2010	-0.319	26.2685	26.2685	5.0197	5.0197	5.0197	4.1635	4.1635	4.1635	75.5925	75.5925	75.5925	9.51	9.51	9.51							31.96	31.96	31.96	41.62	41.62	41.62	36.79	36.79	36.79	5.59	5.59	5.59	-0.19	-0.19	-0.19	2.9	2.9	2.9		33.0765	33.0765	98.82	98.82	98.82
Argentina	Argentina	ARG	2011	Argentina2011	-0.314	26.5757	26.5757	5.2906	5.2906	5.2906	3.7454	3.7454	3.7454		75.7567	75.7567		9.48842	9.48842									31.844			41.716			36.78	5.58	5.58	5.58	-0.137	-0.137	-0.137	3	3	3	32.162	32.162	32.162	99.2202	99.2202	99.2202
Argentina	Argentina	ARG	2012	Argentina2012		26.8691	26.8691	5.3458	5.3458	5.3458	2.959	2.959	2.959		75.9209	75.9209		9.46685	9.46685									31.728			41.812			36.77	5.04	5.04	5.04	-0.255	-0.255	-0.255			3.1			31.2475	99.5731	99.5731	99.5731
Argentina	Argentina	ARG	2013	Argentina2013		27.1539	27.1539	5.4366	5.4366	5.4366	2.735	2.735	2.735		76.0851	76.0851		9.44527	9.44527									31.612			41.908			36.76	4.85	4.85	4.85	-0.29	-0.29	-0.29			3.2			30.333	99.8315	99.8315	99.8315
Argentina	Argentina	ARG	2014	Argentina2014		27.4408	27.4408	5.3614	5.3614	5.3614	2.6527	2.6527	2.6527		76.2493	76.2493		9.4237	9.4237									31.496			42.004			36.75	4.49	4.49	4.49	-0.182	-0.182	-0.182			3.3			29.4185	100	100	100
Argentina	Argentina	ARG	2015	Argentina2015	0.345	27.7343	27.7343	5.8753	5.8753	5.8753			2.5704	76.4135	76.4135	76.4135	9.408	9.40212	9.40212									31.38			42.1	33.47		36.74	4.88	4.88	4.88	2.318		-0.074	3		3.4			28.504			100.168
Argentina	Argentina		2016	Argentina2016			28.0278			6.3892			2.4881			76.5777			9.38054									31.264			42.196			36.73			5.27			0.034			3.5			27.5895			100.337
Armenia	Armenia	ARM	1950	Armenia1950		0.7904	0.7904			0			53.76			61.7545	7.22	7.22	7.22						105.307												10			2.43			2.5			203.2			89.2358
Armenia	Armenia	ARM	1951	Armenia1951		0.8107	0.8107			0			52.62			62.1764		7.242	7.242						103.243												10			2.43			2.5			200.6			89.4362
Armenia	Armenia	ARM	1952	Armenia1952		0.8435	0.8435			0			51.48			62.5983		7.264	7.264						101.179												9.96			2.43			2.5			198			89.6366
Armenia	Armenia	ARM	1953	Armenia1953		0.8791	0.8791			0			50.34			63.0202		7.286	7.286						99.115												9.91			2.43			2.5			195.4			89.837
Armenia	Armenia	ARM	1954	Armenia1954		0.9113	0.9113			0			49.2			63.4421		7.308	7.308						97.0511												9.86			2.43			2.5			192.8			90.0374
Armenia	Armenia	ARM	1955	Armenia1955		0.9379	0.9379			0			48.06	63.864	63.864	63.864	7.33	7.33	7.33						94.9872												9.81			2.38			2.5			190.2			90.2378
Armenia	Armenia	ARM	1956	Armenia1956		0.9618	0.9618			0			46.92		64.2859	64.2859		7.446	7.446						92.9233												9.76			2.312			2.5			187.6			90.4382
Armenia	Armenia	ARM	1957	Armenia1957		0.98	0.98			0			45.78		64.7078	64.7078		7.562	7.562						90.8594												9.71			2.244			2.5			185			90.6386
Armenia	Armenia	ARM	1958	Armenia1958		0.9951	0.9951			0			44.64		65.1297	65.1297		7.678	7.678						88.7955												9.66			2.176			2.5			182.4			90.839
Armenia	Armenia	ARM	1959	Armenia1959		1.0112	1.0112			0			43.5		65.5516	65.5516		7.794	7.794						86.7316												9.61			2.108			2.5			179.8			91.0394
Armenia	Armenia	ARM	1960	Armenia1960		1.0307	1.0307			0			42.36	65.9735	65.9735	65.9735	7.91	7.91	7.91						84.6677												9.56			2.04			2.5			177.2			91.2398
Armenia	Armenia	ARM	1961	Armenia1961		1.0507	1.0507			0			41.22		66.3998	66.3998		7.954	7.954						82.6038												9.51			1.972			2.5			174.6			91.4402
Armenia	Armenia	ARM	1962	Armenia1962		1.0744	1.0744			0			40.08		66.8261	66.8261		7.998	7.998						80.5399												9.46			1.904			2.5			172			91.6406
Armenia	Armenia	ARM	1963	Armenia1963		1.1016	1.1016			0			38.94		67.2524	67.2524		8.042	8.042						78.476												9.41			1.836			2.5			169.4			91.841
Armenia	Armenia	ARM	1964	Armenia1964		1.1319	1.1319			0			37.8		67.6787	67.6787		8.086	8.086						76.4121												9.36			1.768			2.5			166.8			92.0414
Armenia	Armenia	ARM	1965	Armenia1965		1.1652	1.1652			0			36.66	68.105	68.105	68.105	8.13	8.13	8.13						74.3482												9.31			1.7			2.5			164.2			92.2418
Armenia	Armenia	ARM	1966	Armenia1966		1.2019	1.2019			0			35.52		68.4775	68.4775		8.196	8.196						72.2843												9.26			1.632			2.5			161.6			92.4422
Armenia	Armenia	ARM	1967	Armenia1967		1.2432	1.2432			0			34.38		68.85	68.85		8.262	8.262						70.2204												9.21			1.564			2.5			159			92.6426
Armenia	Armenia	ARM	1968	Armenia1968		1.2891	1.2891			0			33.24		69.2225	69.2225		8.328	8.328						68.1565												9.16			1.496			2.5			156.4			92.843
Armenia	Armenia	ARM	1969	Armenia1969		1.3388	1.3388			0			32.1		69.595	69.595		8.394	8.394						66.0926												9.11			1.428			2.5			153.8			93.0434
Armenia	Armenia	ARM	1970	Armenia1970		1.3914	1.3914			0			30.96	69.9675	69.9675	69.9675	8.46	8.46	8.46						64.0287												9.06			1.36			2.5			151.2			93.2438
Armenia	Armenia	ARM	1971	Armenia1971		1.4527	1.4527			0			29.82		70.1091	70.1091		8.538	8.538						61.9648												9.01			1.292			2.5			148.6			93.4442
Armenia	Armenia	ARM	1972	Armenia1972		1.5132	1.5132			0			28.68		70.2507	70.2507		8.616	8.616						59.9009												8.96			1.224			2.5			146			93.6446
Armenia	Armenia	ARM	1973	Armenia1973		1.5735	1.5735			0			27.54		70.3923	70.3923		8.694	8.694						57.837												8.91			1.156			2.5			143.4			93.845
Armenia	Armenia	ARM	1974	Armenia1974		1.635	1.635			0			26.4		70.5339	70.5339		8.772	8.772						55.7731												8.86			1.088			2.5			140.8			94.0454
Armenia	Armenia	ARM	1975	Armenia1975		1.6977	1.6977			0			25.26	70.6755	70.6755	70.6755	8.85	8.85	8.85						53.7092												8.81			1.02			2.5			138.2			94.2458
Armenia	Armenia	ARM	1976	Armenia1976		1.7544	1.7544			0			24.12		70.6919	70.6919		8.968	8.968						51.6453												8.76			0.952			2.5			135.6			94.4462
Armenia	Armenia	ARM	1977	Armenia1977		1.8132	1.8132			0			22.98		70.7083	70.7083		9.086	9.086						49.5814												8.71			0.884			2.5			133			94.6466
Armenia	Armenia	ARM	1978	Armenia1978		1.8716	1.8716			0			21.84		70.7247	70.7247		9.204	9.204						47.5175												8.66			0.816			2.5			130.4			94.847
Armenia	Armenia	ARM	1979	Armenia1979		1.9265	1.9265			0			20.7		70.7411	70.7411		9.322	9.322						45.4536												8.61			0.748			2.5			127.8			95.0474
Armenia	Armenia	ARM	1980	Armenia1980		1.9767	1.9767			0			19.56	70.7575	70.7575	70.7575	9.44	9.44	9.44						43.3897												8.56			0.68			2.5			125.2			95.2478
Armenia	Armenia	ARM	1981	Armenia1981		2.0207	2.0207			0			18.42		70.5374	70.5374		9.55	9.55						41.3258												8.51			0.612			2.5			122.6			95.4482
Armenia	Armenia	ARM	1982	Armenia1982		2.0581	2.0581			0.0433333			17.28		70.3173	70.3173		9.66	9.66						39.2619												8.46			0.544			2.5			120			95.6486
Armenia	Armenia	ARM	1983	Armenia1983		2.0913	2.0913			0.172267			16.14		70.0972	70.0972		9.77	9.77						37.198												8.41			0.476			2.5			117.4			95.849
Armenia	Armenia	ARM	1984	Armenia1984		2.1242	2.1242			0.3012			15		69.8771	69.8771		9.88	9.88						35.1341												8.36			0.408			2.5			114.8			96.0494
Armenia	Armenia	ARM	1985	Armenia1985		2.1585	2.1585			0.430133			13.86	69.657	69.657	69.657	9.99	9.99	9.99						33.0702												8.31			0.34			2.5			112.2			96.2498
Armenia	Armenia	ARM	1986	Armenia1986		2.1957	2.1957			0.559067			12.72		69.3712	69.3712		10.072	10.072						31.0063												8.26			0.272			2.5			109.6			96.4502
Armenia	Armenia	ARM	1987	Armenia1987		2.234	2.234			0.688			11.58		69.0854	69.0854		10.154	10.154						28.9424												8.21			0.204			2.5			107			96.6506
Armenia	Armenia	ARM	1988	Armenia1988		2.2655	2.2655			0.816933			10.44		68.7996	68.7996		10.236	10.236						26.8785												8.16			0.136			2.5			104.4			96.851
Armenia	Armenia	ARM	1989	Armenia1989		2.2809	2.2809			0.945867			9.3		68.5138	68.5138		10.318	10.318						24.8146												8.11			0.068			2.5			101.8			97.0514
Armenia	Armenia	ARM	1990	Armenia1990	-0.254	2.2759	2.2759			1.0748			8.16	68.228	68.228	68.228	10.4	10.4	10.4						22.7507												8.06			2.84217e-14			2.5	99.2	99.2	99.2	97.2518	97.2518	97.2518
Armenia	Armenia	ARM	1991	Armenia1991	-0.229	2.2398	2.2398			1.20373			7.02		68.4086	68.4086		10.406	10.406						20.6868												8.01			-0.068			2.5	96.6	96.6	96.6	97.4522	97.4522	97.4522
Armenia	Armenia	ARM	1992	Armenia1992	-0.227	2.1843	2.1843			1.33267			5.88		68.5892	68.5892		10.412	10.412						18.6229												7.96			-0.136			2.5	96.7	96.7	96.7	97.6521	97.6521	97.6521
Armenia	Armenia	ARM	1993	Armenia1993	-0.225	2.119	2.119			1.4616	4.74	4.74	4.74		68.7698	68.7698		10.418	10.418						16.559												7.91			-0.204			2.5	96.7	96.7	96.7	97.8493	97.8493	97.8493
Armenia	Armenia	ARM	1994	Armenia1994	-0.223	2.0568	2.0568			1.59053	3.6	3.6	3.6		68.9504	68.9504		10.424	10.424						14.4951												7.86			-0.272			2.5	97	97	97	98.035	98.035	98.035
Armenia	Armenia	ARM	1995	Armenia1995	-0.222	2.0064	2.0064			1.71947	1.9963	1.9963	1.9963	69.131	69.131	69.131	10.43	10.43	10.43						12.4312												7.81			-0.34			2.5	96.7	96.7	96.7	98.2167	98.2167	98.2167
Armenia	Armenia	ARM	1996	Armenia1996	-0.221	1.9802	1.9802	1.8484	1.8484	1.8484	1.6211	1.6211	1.6211		69.5616	69.5616		10.432	10.432						10.3673												7.76	-0.408	-0.408	-0.408			2.5	96.7	96.7	96.7	98.3875	98.3875	98.3875
Armenia	Armenia	ARM	1997	Armenia1997	-0.22	1.968	1.968		1.97733	1.97733	1.4075	1.4075	1.4075		69.9922	69.9922		10.434	10.434						8.3034												7.71		-0.476	-0.476			2.5	96.8	96.8	96.8	98.5451	98.5451	98.5451
Armenia	Armenia	ARM	1998	Armenia1998	-0.22	1.9663	1.9663		2.10627	2.10627	1.6449	1.6449	1.6449		70.4228	70.4228		10.436	10.436				6.2395	6.2395	6.2395												7.66	-0.544	-0.544	-0.544			2.5	96.8	96.8	96.8	98.6874	98.6874	98.6874
Armenia	Armenia	ARM	1999	Armenia1999	-0.232	1.9686	1.9686	2.2352	2.2352	2.2352	1.6124	1.6124	1.6124		70.8534	70.8534		10.438	10.438				4.1756	4.1756	4.1756												7.61		-0.5575	-0.5575	2.5	2.5	2.5		95.694	95.694	98.8143	98.8143	98.8143
Armenia	Armenia	ARM	2000	Armenia2000	0.039	1.9699	1.9699	2.7727	2.7727	2.7727	1.1375	1.1375	1.1375	71.284	71.284	71.284	10.44	10.44	10.44				5.9182	5.9182	5.9182												7.56	-0.571	-0.571	-0.571	2.5	2.5	2.5		94.588	94.588	98.9	98.9	98.9
Armenia	Armenia	ARM	2001	Armenia2001	0.033	1.9756	1.9756	2.4694	2.4694	2.4694	1.5915	1.5915	1.5915		71.5378	71.5378		10.452	10.452				5.0687	5.0687	5.0687												7.51		-0.3715	-0.3715		2.66667	2.66667		93.482	93.482	100	100	100
Armenia	Armenia	ARM	2002	Armenia2002	0.041	1.9783	1.9783	2.135	2.135	2.135	1.3613	1.3613	1.3613		71.7916	71.7916		10.464	10.464					5.47647	5.47647												7.46	-0.172	-0.172	-0.172		2.83333	2.83333		92.376	92.376	98	98	98
Armenia	Armenia	ARM	2003	Armenia2003	0.058	1.9795	1.9795	2.145	2.145	2.145	1.5166	1.5166	1.5166		72.0454	72.0454		10.476	10.476					5.88423	5.88423												7.41	-0.255	-0.255	-0.255	3	3	3	91.27	91.27	91.27	99.2154	99.2154	99.2154
Armenia	Armenia	ARM	2004	Armenia2004	0.092	1.9818	1.9818	2.4867	2.4867	2.4867	1.4045	1.4045	1.4045		72.2992	72.2992		10.488	10.488				6.292	6.292	6.292										7.36	7.36	7.36	-0.144	-0.144	-0.144	2.9	2.9	2.9	90.12	90.12	90.12	99.3073	99.3073	99.3073
Armenia	Armenia	ARM	2005	Armenia2005	0.08	1.9867	1.9867	2.712	2.712	2.712	1.9051	1.9051	1.9051	72.553	72.553	72.553	10.5	10.5	10.5				6.8617	6.8617	6.8617	42.08	42.08	42.08	49.69	49.69	49.69	45.885	45.885	45.885	7.31	7.31	7.31	-0.135	-0.135	-0.135	2.9	2.9	2.9	89.97	89.97	89.97	99.8	99.8	99.8
Armenia	Armenia	ARM	2006	Armenia2006	0.102	1.9871	1.9871	2.7158	2.7158	2.7158	2.0529	2.0529	2.0529		72.715	72.715		10.546	10.546				7.5867	7.5867	7.5867										7.45	7.45	7.45	-0.215	-0.215	-0.215	2.9	2.9	2.9	88.979	88.979	88.979	99.5072	99.5072	99.5072
Armenia	Armenia	ARM	2007	Armenia2007	0.098	1.9902	1.9902	3.0189	3.0189	3.0189	2.0993	2.0993	2.0993		72.877	72.877		10.592	10.592				9.7026	9.7026	9.7026										7.42	7.42	7.42	-0.353	-0.353	-0.353	3	3	3	89.04	89.04	89.04	99.62	99.62	99.62
Armenia	Armenia	ARM	2008	Armenia2008	0.086	1.9946	1.9946	3.1727	3.1727	3.1727	1.7648	1.7648	1.7648		73.039	73.039		10.638	10.638				12.4777	12.4777	12.4777										7.59	7.59	7.59	-0.161	-0.161	-0.161	2.9	2.9	2.9	90.52	90.52	90.52	99.7395	99.7395	99.7395
Armenia	Armenia	ARM	2009	Armenia2009	0.1	1.9985	1.9985	3.8408	3.8408	3.8408	2.01	2.01	2.01		73.201	73.201		10.684	10.684				12.9526	12.9526	12.9526										7.55	7.55	7.55	-0.022	-0.022	-0.022	2.7	2.7	2.7	93.563	93.563	93.563	99.8529	99.8529	99.8529
Armenia	Armenia	ARM	2010	Armenia2010		2.001	2.001	3.249	3.249	3.249	1.9227	1.9227	1.9227	73.363	73.363	73.363	10.73	10.73	10.73				15.0783	15.0783	15.0783										7.56	7.56	7.56	-0.166	-0.166	-0.166	2.6	2.6	2.6			96.606	99.8	99.8	99.8
Armenia	Armenia	ARM	2011	Armenia2011		2.0045	2.0045	3.1439	3.1439	3.1439	1.9389	1.9389	1.9389		73.5738	73.5738		10.6405	10.6405				23.3334	23.3334	23.3334										7.71	7.71	7.71	-0.105	-0.105	-0.105	2.6	2.6	2.6			99.649	99.9835	99.9835	99.9835
Armenia	Armenia	ARM	2012	Armenia2012		2.0093	2.0093	2.7725	2.7725	2.7725	1.8757	1.8757	1.8757		73.7846	73.7846		10.551	10.551					23.0547	23.0547										7.75	7.75	7.75	-0.036	-0.036	-0.036			2.6			102.692	99.9979	99.9979	99.9979
Armenia	Armenia	ARM	2013	Armenia2013		2.0142	2.0142	2.6502	2.6502	2.6502	1.9467	1.9467	1.9467		73.9954	73.9954		10.4615	10.4615				22.776	22.776	22.776										7.69	7.69	7.69	0.066	0.066	0.066			2.6			105.735	100	100	100
Armenia	Armenia	ARM	2014	Armenia2014		2.018	2.018	2.2472	2.2472	2.2472	1.9257	1.9257	1.9257		74.2062	74.2062		10.372	10.372				25.7426	25.7426	25.7426										7.7	7.7	7.7	-0.169	-0.169	-0.169			2.6			108.778	100	100	100
Armenia	Armenia	ARM	2015	Armenia2015	0.486	2.0199	2.0199	2.8059	2.8059	2.8059			1.9047	74.417	74.417	74.417	10.29	10.2825	10.2825				26.1575	26.1575	26.1575							39.52			7.6	7.6	7.6	2.331		-0.404	2.6		2.6			111.821			100
Armenia	Armenia		2016	Armenia2016			2.0218	2.7513	2.7513	2.7513			1.8837			74.6278			10.193						26.5724												7.5			-0.639			2.6			114.864			100
Australia	Australia	AUS	1950	Australia1950		5.3342	5.3342			1.28			0			69.1655	8.04	8.04	8.04			0			162.239			35.96			63.8733			49.9167			10			2.43			10			7			100
Australia	Australia	AUS	1951	Australia1951		5.4354	5.4354			1.404			0			69.3144		8.086	8.086			0			160.254			36.168			63.5887			49.8783			10			2.43			10			7.7			100
Australia	Australia	AUS	1952	Australia1952		5.5264	5.5264			1.528			0			69.4633		8.132	8.132			0			158.269			36.376			63.304			49.84			10			2.43			10			8.4			100
Australia	Australia	AUS	1953	Australia1953		5.6067	5.6067			1.652			0			69.6122		8.178	8.178			0			156.284			36.584			63.0193			49.8017			9.888			2.43			10			9.1			100
Australia	Australia	AUS	1954	Australia1954		5.6827	5.6827			1.776			0			69.7611		8.224	8.224			0			154.298			36.792			62.7347			49.7633			9.714			2.43			10			9.8			100
Australia	Australia	AUS	1955	Australia1955		5.7632	5.7632			1.9			0	69.91	69.91	69.91	8.27	8.27	8.27			0			152.313			37			62.45			49.725			9.54			2.43			10			10.5			100
Australia	Australia	AUS	1956	Australia1956		5.86	5.86			2.024			0		70.0589	70.0589		8.322	8.322			0			150.328			37.208			62.1653			49.6867			9.366			2.43			10			11.2			100
Australia	Australia	AUS	1957	Australia1957		5.9574	5.9574			2.148			0		70.2078	70.2078		8.374	8.374			0			148.343			37.416			61.8807			49.6483			9.192			2.43			10			11.9			100
Australia	Australia	AUS	1958	Australia1958		6.0611	6.0611			2.272			0.03		70.3567	70.3567		8.426	8.426			0			146.358			37.624			61.596			49.61			9.018			2.43			10			12.6			100
Australia	Australia	AUS	1959	Australia1959		6.1755	6.1755			2.396			0.19		70.5056	70.5056		8.478	8.478			0			144.373			37.832			61.3113			49.5717			8.844			2.43			10			13.3			100
Australia	Australia	AUS	1960	Australia1960		6.3006	6.3006	2.52	2.52	2.52			0.35	70.6545	70.6545	70.6545	8.53	8.53	8.53			0			142.387			38.04			61.0267			49.5333			8.67			2.43			10			14			100
Australia	Australia	AUS	1961	Australia1961		6.4157	6.4157		2.644	2.644			0.51		70.6956	70.6956		8.61	8.61			0			140.402			38.248			60.742			49.495			8.496			2.43			10			14.7			100
Australia	Australia	AUS	1962	Australia1962		6.5455	6.5455		2.768	2.768			0.67		70.7367	70.7367		8.69	8.69			0			138.417			38.456			60.4573			49.4567			8.322			2.43			10			15.4			100
Australia	Australia	AUS	1963	Australia1963		6.6902	6.6902		2.892	2.892			0.83		70.7778	70.7778		8.77	8.77			0			136.432			38.664			60.1727			49.4183			8.148			2.43			10			16.1			100
Australia	Australia	AUS	1964	Australia1964		6.8491	6.8491		3.016	3.016			0.99		70.8189	70.8189		8.85	8.85			0			134.446			38.872			59.888			49.38			7.974			2.43			10			16.8			100
Australia	Australia	AUS	1965	Australia1965		7.0219	7.0219	3.14	3.14	3.14			1.15	70.86	70.86	70.86	8.93	8.93	8.93			0			132.461			39.08			59.6033			49.3417			7.8			2.43			10			17.5			100
Australia	Australia	AUS	1966	Australia1966		7.2172	7.2172		3.36042	3.36042			1.31		70.9479	70.9479		9.084	9.084			0			130.476			39.288			59.3187			49.3033			7.626			2.43			10			18.2			100
Australia	Australia	AUS	1967	Australia1967		7.4277	7.4277		3.58083	3.58083			1.47		71.0358	71.0358		9.238	9.238			0			128.491			39.496			59.034			49.265			7.452			2.43			10			18.9			100
Australia	Australia	AUS	1968	Australia1968		7.6414	7.6414		3.80125	3.80125			1.63		71.1237	71.1237		9.392	9.392			0			126.506			39.704			58.7493			49.2267			7.278			2.429			10			19.6			100
Australia	Australia	AUS	1969	Australia1969		7.8483	7.8483		4.02166	4.02166			1.79		71.2116	71.2116		9.546	9.546			0			124.52			39.912			58.4647			49.1883			7.104			2.4015			10			20.3			100
Australia	Australia	AUS	1970	Australia1970		8.0441	8.0441		4.24208	4.24208			1.95	71.2995	71.2995	71.2995	9.7	9.7	9.7			0			122.535			40.12	58.18	58.18	58.18			49.15	6.93	6.93	6.93			2.374			10			21			100
Australia	Australia	AUS	1971	Australia1971		8.2186	8.2186		4.46249	4.46249			2.11		71.5739	71.5739		9.864	9.864			0			120.55			40.328		57.8953	57.8953			49.1117		6.756	6.756			2.3465			10			21.7			100
Australia	Australia	AUS	1972	Australia1972		8.3764	8.3764		4.68291	4.68291			2.27		71.8483	71.8483		10.028	10.028			0			118.565			40.536		57.6107	57.6107			49.0733		6.582	6.582			2.319			10			22.4			100
Australia	Australia	AUS	1973	Australia1973		8.5223	8.5223		4.90332	4.90332			2.43		72.1227	72.1227		10.192	10.192			0			116.58			40.744		57.326	57.326			49.035		6.408	6.408			2.2915			10			23.1			100
Australia	Australia	AUS	1974	Australia1974		8.6653	8.6653		5.12374	5.12374			2.59		72.3971	72.3971		10.356	10.356			0			114.594			40.952		57.0413	57.0413			48.9967		6.234	6.234			2.264			10			23.8			100
Australia	Australia	AUS	1975	Australia1975		8.8122	8.8122		5.34415	5.34415			2.75	72.6715	72.6715	72.6715	10.52	10.52	10.52			0			112.609			41.16		56.7567	56.7567			48.9583	6.06	6.06	6.06			2.2365			10			24.5			100
Australia	Australia	AUS	1976	Australia1976		8.9364	8.9364		5.56457	5.56457			2.91		73.0044	73.0044		10.656	10.656			0			110.624			41.368		56.472	56.472			48.92		6.218	6.218			2.209			10			25.2			100
Australia	Australia	AUS	1977	Australia1977		9.0784	9.0784		5.78498	5.78498			3.07		73.3373	73.3373		10.792	10.792			0			108.639			41.576		56.1873	56.1873			48.8817		6.376	6.376			2.1815			10			25.9			100
Australia	Australia	AUS	1978	Australia1978		9.2312	9.2312	6.0054	6.0054	6.0054			3.23		73.6702	73.6702		10.928	10.928			0			106.654			41.784		55.9027	55.9027			48.8433		6.534	6.534			2.154			10			26.6			100
Australia	Australia	AUS	1979	Australia1979		9.3849	9.3849	5.8938	5.8938	5.8938			3.39		74.0031	74.0031		11.064	11.064			0			104.668			41.992		55.618	55.618			48.805		6.692	6.692			2.1265			10			27.3			100
Australia	Australia	AUS	1980	Australia1980		9.536	9.536	5.6507	5.6507	5.6507			3.55	74.336	74.336	74.336	11.2	11.2	11.2			0			102.683			42.2		55.3333	55.3333			48.7667	6.85	6.85	6.85			2.099			10			28			100
Australia	Australia	AUS	1981	Australia1981		9.713	9.713		5.5627	5.5627			3.71		74.5958	74.5958		11.2	11.2			0			100.698			42.408		55.0487	55.0487			48.7283		6.912	6.912			2.0715			10			28.7			100
Australia	Australia	AUS	1982	Australia1982		9.8779	9.8779	5.4747	5.4747	5.4747			3.87		74.8556	74.8556		11.2	11.2			0			98.7129			42.616		54.764	54.764			48.69		6.974	6.974			2.044			10			29.4			100
Australia	Australia	AUS	1983	Australia1983		10.0399	10.0399	5.3669	5.3669	5.3669			4.03		75.1154	75.1154		11.2	11.2			0			96.7277			42.824		54.4793	54.4793			48.6517		7.036	7.036			2.0165			10			30.1			100
Australia	Australia	AUS	1984	Australia1984		10.2136	10.2136		5.3825	5.3825			4.19		75.3752	75.3752		11.2	11.2			0			94.7425			43.032		54.1947	54.1947			48.6133		7.098	7.098			1.989			10			30.8			100
Australia	Australia	AUS	1985	Australia1985		10.4041	10.4041	5.3981	5.3981	5.3981			4.35	75.635	75.635	75.635	11.2	11.2	11.2			0			92.7573	43.24	43.24	43.24	53.91	53.91	53.91	48.575	48.575	48.575	7.16	7.16	7.16			1.9615			10			31.5			100
Australia	Australia	AUS	1986	Australia1986		10.586	10.586	5.2737	5.2737	5.2737			4.51		75.895	75.895		11.196	11.196			0			90.7721		43.448	43.448		54.0633	54.0633		48.7557	48.7557		7.274	7.274			1.934			10			32.2			100
Australia	Australia	AUS	1987	Australia1987		10.7932	10.7932	5.0631	5.0631	5.0631			4.67		76.155	76.155		11.192	11.192			0			88.7869		43.656	43.656		54.2167	54.2167		48.9363	48.9363		7.388	7.388			1.9065			10			32.9			100
Australia	Australia	AUS	1988	Australia1988		11.0104	11.0104	4.9101	4.9101	4.9101			4.83		76.415	76.415		11.188	11.188			0			86.8017		43.864	43.864		54.37	54.37		49.117	49.117		7.502	7.502			1.879			10			33.6			100
Australia	Australia	AUS	1989	Australia1989		11.2141	11.2141	4.7396	4.7396	4.7396			4.99		76.675	76.675		11.184	11.184			0			84.8165		44.072	44.072		54.5233	54.5233		49.2977	49.2977		7.616	7.616			1.8515			10			34.3			100
Australia	Australia	AUS	1990	Australia1990	-0.07	11.3919	11.3919	4.6658	4.6658	4.6658			5.15	76.935	76.935	76.935	11.18	11.18	11.18			0			82.8313		44.28	44.28		54.6767	54.6767		49.4783	49.4783	7.73	7.73	7.73			1.824			9.8	35	35	35	100	100	100
Australia	Australia	AUS	1991	Australia1991	-0.066	11.5471	11.5471	4.7848	4.7848	4.7848	5.31	5.31	5.31		77.2007	77.2007		11.184	11.184			0			80.8461		44.488	44.488		54.83	54.83		49.659	49.659		7.774	7.774			1.7965			9.6	35.7	35.7	35.7	100	100	100
Australia	Australia	AUS	1992	Australia1992	-0.062	11.676	11.676	4.6815	4.6815	4.6815	5.47	5.47	5.47		77.4664	77.4664		11.188	11.188			0			78.8609		44.696	44.696		54.9833	54.9833		49.8397	49.8397		7.818	7.818			1.769			9.4	36.4	36.4	36.4	100	100	100
Australia	Australia	AUS	1993	Australia1993	-0.059	11.7892	11.7892	5.5027	5.5027	5.5027	5.48	5.48	5.48		77.7321	77.7321		11.192	11.192			0			76.8757		44.904	44.904		55.1367	55.1367		50.0203	50.0203		7.862	7.862			1.7415			9.2	37.1	37.1	37.1	100	100	100
Australia	Australia	AUS	1994	Australia1994	-0.055	11.9047	11.9047	5.2408	5.2408	5.2408	5.44	5.44	5.44		77.9978	77.9978		11.196	11.196			2.8459			74.8905		45.112	45.112		55.29	55.29		50.201	50.201		7.906	7.906			1.714			9	37.9	37.9	37.9	100	100	100
Australia	Australia	AUS	1995	Australia1995	-0.051	12.032	12.032	5.1275	5.1275	5.1275	4.7752	4.7752	4.7752	78.2635	78.2635	78.2635	11.2	11.2	11.2			7.3261			72.9053	45.32	45.32	45.32		55.4433	55.4433		50.3817	50.3817	7.95	7.95	7.95			1.6865	8.8	8.8	8.8	38.6	38.6	38.6	100	100	100
Australia	Australia	AUS	1996	Australia1996	-0.048	12.1587	12.1587	5.2242	5.2242	5.2242	4.8563	4.8563	4.8563		78.5282	78.5282		11.174	11.174			11.8063			70.9201		45.409	45.409		55.5967	55.5967		50.5028	50.5028		7.998	7.998	1.659	1.659	1.659	8.6	8.6	8.6	38.7	38.7	38.7	100	100	100
Australia	Australia	AUS	1997	Australia1997	-0.049	12.297	12.297		5.14035	5.14035	5.0165	5.0165	5.0165		78.7929	78.7929		11.148	11.148			16.2865			68.9349		45.498	45.498		55.75	55.75		50.624	50.624		8.046	8.046		1.6315	1.6315	8.86	8.86	8.86		38.7	38.7	100	100	100
Australia	Australia	AUS	1998	Australia1998	-0.05	12.4434	12.4434		5.0565	5.0565	5.0846	5.0846	5.0846		79.0576	79.0576		11.122	11.122	20.7667	20.7667	20.7667	66.9497	66.9497	66.9497		45.587	45.587		55.9033	55.9033		50.7452	50.7452		8.094	8.094	1.604	1.604	1.604	8.7	8.7	8.7	38.7	38.7	38.7	100	100	100
Australia	Australia	AUS	1999	Australia1999	-0.077	12.59	12.59		4.97265	4.97265	5.3269	5.3269	5.3269		79.3223	79.3223		11.096	11.096	25.2469	25.2469	25.2469	64.9645	64.9645	64.9645		45.676	45.676		56.0567	56.0567		50.8663	50.8663		8.142	8.142		1.685	1.685	8.7	8.7	8.7		39.35	39.35	100	100	100
Australia	Australia	AUS	2000	Australia2000	-0.079	12.7338	12.7338	4.8888	4.8888	4.8888	5.3995	5.3995	5.3995	79.587	79.587	79.587	11.07	11.07	11.07	27.2082	27.2082	27.2082	65.6962	65.6962	65.6962		45.765	45.765	56.21	56.21	56.21		50.9875	50.9875	8.19	8.19	8.19	1.766	1.766	1.766	8.3	8.3	8.3	40	40	40	100	100	100
Australia	Australia	AUS	2001	Australia2001	-0.078	12.895	12.895		4.8926	4.8926	5.421	5.421	5.421		79.8505	79.8505		11.132	11.132	26.1384	26.1384	26.1384	63.9102	63.9102	63.9102		45.854	45.854		55.976	55.976		50.915	50.915	8.07	8.07	8.07		1.7315	1.7315	8.5	8.5	8.5	41	41	41	100	100	100
Australia	Australia	AUS	2002	Australia2002	-0.079	13.0567	13.0567		4.8964	4.8964	5.6207	5.6207	5.6207		80.114	80.114		11.194	11.194	25.7178	25.7178	25.7178	63.0223	63.0223	63.0223		45.943	45.943		55.742	55.742		50.8425	50.8425	8.04	8.04	8.04	1.697	1.697	1.697	8.6	8.6	8.6	40.888	40.888	40.888	100	100	100
Australia	Australia	AUS	2003	Australia2003	-0.08	13.2261	13.2261		4.9002	4.9002	5.5061	5.5061	5.5061		80.3775	80.3775		11.256	11.256	23.5238	23.5238	23.5238	64.2331	64.2331	64.2331		46.032	46.032		55.508	55.508		50.77	50.77	8.04	8.04	8.04	1.815	1.815	1.815	8.8	8.8	8.8	41.082	41.082	41.082	100	100	100
Australia	Australia	AUS	2004	Australia2004	-0.081	13.4132	13.4132		4.904	4.904	5.7249	5.7249	5.7249		80.641	80.641		11.318	11.318	21.7526	21.7526	21.7526	62.475	62.475	62.475		46.121	46.121		55.274	55.274		50.6975	50.6975	8.01	8.01	8.01	2.039	2.039	2.039	8.8	8.8	8.8	41.567	41.567	41.567	100	100	100
Australia	Australia	AUS	2005	Australia2005	-0.082	13.6225	13.6225	4.9078	4.9078	4.9078	5.6614	5.6614	5.6614	80.9045	80.9045	80.9045	11.38	11.38	11.38	21.6612	21.6612	21.6612	61.4787	61.4787	61.4787	46.21	46.21	46.21	55.04	55.04	55.04	50.625	50.625	50.625	8.07	8.07	8.07	1.766	1.766	1.766	8.8	8.8	8.8		41.7977	41.7977	100	100	100
Australia	Australia	AUS	2006	Australia2006	-0.083	13.8802	13.8802	4.7406	4.7406	4.7406	5.6609	5.6609	5.6609		81.1009	81.1009		11.412	11.412	21.43	21.43	21.43	46.7709	46.7709	46.7709		46.572	46.572		54.87	54.87		50.721	50.721	8.14	8.14	8.14	1.756	1.756	1.756	8.7	8.7	8.7		42.0283	42.0283	100	100	100
Australia	Australia	AUS	2007	Australia2007	-0.084	14.1574	14.1574	4.6573	4.6573	4.6573	5.7659	5.7659	5.7659		81.2973	81.2973		11.444	11.444	20.6314	20.6314	20.6314	46.4676	46.4676	46.4676		46.934	46.934		54.7	54.7		50.817	50.817	8.18	8.18	8.18	1.824	1.824	1.824	8.6	8.6	8.6	42.259	42.259	42.259	100	100	100
Australia	Australia	AUS	2008	Australia2008	-0.086	14.4367	14.4367	4.6319	4.6319	4.6319	5.9276	5.9276	5.9276		81.4937	81.4937		11.476	11.476	20.1712	20.1712	20.1712	48.0251	48.0251	48.0251		47.296	47.296		54.53	54.53		50.913	50.913	8.08	8.08	8.08	1.782	1.782	1.782	8.7	8.7	8.7	42.412	42.412	42.412	100	100	100
Australia	Australia	AUS	2009	Australia2009	-0.086	14.7005	14.7005	5.0893	5.0893	5.0893	6.1866	6.1866	6.1866		81.6901	81.6901		11.508	11.508	20.9769	20.9769	20.9769	47.4272	47.4272	47.4272		47.658	47.658		54.36	54.36		51.009	51.009	7.97	7.97	7.97	1.698	1.698	1.698	8.7	8.7	8.7	43.157	43.157	43.157	100	100	100
Australia	Australia	AUS	2010	Australia2010	-0.087	14.9391	14.9391	5.5659	5.5659	5.5659	6.1273	6.1273	6.1273	81.8865	81.8865	81.8865	11.54	11.54	11.54	21.5437	21.5437	21.5437	47.5399	47.5399	47.5399	48.02	48.02	48.02	54.19	54.19	54.19	51.105	51.105	51.105	8.02	8.02	8.02	1.77	1.77	1.77	8.7	8.7	8.7	43.336	43.336	43.336	100	100	100
Australia	Australia	AUS	2011	Australia2011	-0.089	15.1238	15.1238	5.0967	5.0967	5.0967	6.3154	6.3154	6.3154		82.054	82.054		11.7225	11.7225	21.5478	21.5478	21.5478	48.8893	48.8893	48.8893			48.382			54.02			51.201	8.01	8.01	8.01	1.698	1.698	1.698	8.8	8.8	8.8	43.287	43.287	43.287	100	100	100
Australia	Australia	AUS	2012	Australia2012		15.2967	15.2967	4.8942	4.8942	4.8942	6.2856	6.2856	6.2856		82.2215	82.2215		11.905	11.905	21.4106	21.4106	21.4106	50.4651	50.4651	50.4651			48.744			53.85			51.297	7.96	7.96	7.96	1.612	1.612	1.612			8.9			43.238	100	100	100
Australia	Australia	AUS	2013	Australia2013		15.4574	15.4574	5.2598	5.2598	5.2598	6.2749	6.2749	6.2749		82.389	82.389		12.0875	12.0875	21.0445	21.0445	21.0445	50.337	50.337	50.337			49.106			53.68			51.393	7.92	7.92	7.92	1.624	1.624	1.624			9			43.189	100	100	100
Australia	Australia	AUS	2014	Australia2014		15.6082	15.6082	5.1927	5.1927	5.1927	6.3166	6.3166	6.3166		82.5565	82.5565		12.27	12.27	18.5922	18.5922	18.5922	50.5314	50.5314	50.5314			49.468			53.51			51.489	8.02	8.02	8.02	1.591	1.591	1.591			9.1			43.14	100	100	100
Australia	Australia	AUS	2015	Australia2015	0.751	15.7524	15.7524			5.1256			6.3583	82.724	82.724	82.724	12.45	12.4525	12.4525			16.1399			50.7258			49.83			53.34	47.05		51.585	7.99	7.99	7.99	4.091		1.558	8.8		9.2			43.091			100
Australia	Australia		2016	Australia2016			15.8966			5.0585			6.4			82.8915			12.635			13.6876			50.9202			50.192			53.17			51.681			7.96			1.525			9.3			43.042			100
Austria	Austria	AUT	1950	Austria1950		4.6349	4.6349			1.38			3.99			65.719	5.97	5.97	5.97						406.523			46.745			63.83			55.2875			8.39			1.375			0			100			100
Austria	Austria	AUT	1951	Austria1951		4.6226	4.6226			1.518			4.02			66.0313		5.932	5.932						399.668			46.728			63.662			55.195			8.296			1.3855			0			100			100
Austria	Austria	AUT	1952	Austria1952		4.6134	4.6134			1.656			4.05			66.3436		5.894	5.894						392.813			46.711			63.494			55.1025			8.202			1.396			0			100			100
Austria	Austria	AUT	1953	Austria1953		4.6078	4.6078			1.794			4.08			66.6559		5.856	5.856						385.958			46.694			63.326			55.01			8.108			1.4065			0			100			100
Austria	Austria	AUT	1954	Austria1954		4.6056	4.6056			1.932			4.11			66.9682		5.818	5.818						379.103			46.677			63.158			54.9175			8.014			1.417			0			100			100
Austria	Austria	AUT	1955	Austria1955		4.6065	4.6065			2.07			4.14	67.2805	67.2805	67.2805	5.78	5.78	5.78						372.249			46.66			62.99			54.825			7.92			1.4275			0			100			100
Austria	Austria	AUT	1956	Austria1956		4.608	4.608			2.208			4.17		67.5928	67.5928		5.796	5.796						365.394			46.643			62.822			54.7325			7.826			1.438			0			100			100
Austria	Austria	AUT	1957	Austria1957		4.613	4.613			2.346			4.2		67.9051	67.9051		5.812	5.812						358.539			46.626			62.654			54.64			7.732			1.4485			0			100			100
Austria	Austria	AUT	1958	Austria1958		4.6213	4.6213			2.484			4.23		68.2174	68.2174		5.828	5.828						351.684			46.609			62.486			54.5475			7.638			1.459			0			100			100
Austria	Austria	AUT	1959	Austria1959		4.6308	4.6308			2.622			4.26		68.5297	68.5297		5.844	5.844						344.829			46.592			62.318			54.455			7.544			1.4695			0			100			100
Austria	Austria	AUT	1960	Austria1960		4.6395	4.6395	2.76	2.76	2.76			4.29	68.842	68.842	68.842	5.86	5.86	5.86						337.974			46.575			62.15			54.3625			7.45			1.48			0			100			100
Austria	Austria	AUT	1961	Austria1961		4.6365	4.6365		2.898	2.898			4.32		69.0537	69.0537		6.026	6.026						331.119			46.558			61.982			54.27			7.356			1.4905			0			100			100
Austria	Austria	AUT	1962	Austria1962		4.6385	4.6385		3.036	3.036			4.35		69.2654	69.2654		6.192	6.192						324.264			46.541			61.814			54.1775			7.262			1.501			0			100			100
Austria	Austria	AUT	1963	Austria1963		4.6416	4.6416		3.174	3.174			4.38		69.4771	69.4771		6.358	6.358						317.409			46.524			61.646			54.085			7.168			1.5115			0			100			100
Austria	Austria	AUT	1964	Austria1964		4.6421	4.6421		3.312	3.312			4.41		69.6888	69.6888		6.524	6.524						310.555			46.507			61.478			53.9925			7.074			1.522			0			100			100
Austria	Austria	AUT	1965	Austria1965		4.6389	4.6389	3.45	3.45	3.45			4.44	69.9005	69.9005	69.9005	6.69	6.69	6.69						303.7			46.49			61.31			53.9			6.98			1.5325			0			100			100
Austria	Austria	AUT	1966	Austria1966		4.6322	4.6322		3.58944	3.58944			4.47		70.0147	70.0147		6.832	6.832						296.845			46.473			61.142			53.8075			6.886			1.543			0			100			100
Austria	Austria	AUT	1967	Austria1967		4.6235	4.6235		3.72888	3.72888			4.5		70.1289	70.1289		6.974	6.974						289.99			46.456			60.974			53.715			6.792			1.5535			0			100			100
Austria	Austria	AUT	1968	Austria1968		4.6155	4.6155		3.86832	3.86832			4.53		70.2431	70.2431		7.116	7.116						283.135			46.439			60.806			53.6225			6.698			1.564			0			100			100
Austria	Austria	AUT	1969	Austria1969		4.6128	4.6128		4.00776	4.00776			4.56		70.3573	70.3573		7.258	7.258						276.28			46.422			60.638			53.53			6.604			1.5745			0			100			100
Austria	Austria	AUT	1970	Austria1970		4.6183	4.6183	4.1472	4.1472	4.1472			4.59	70.4715	70.4715	70.4715	7.4	7.4	7.4						269.425			46.405			60.47			53.4375	6.51	6.51	6.51			1.585			0			100			100
Austria	Austria	AUT	1971	Austria1971		4.6277	4.6277	4.2824	4.2824	4.2824			4.62		70.6711	70.6711		7.46	7.46						262.57			46.388			60.302			53.345		6.416	6.416			1.5955			0			100			100
Austria	Austria	AUT	1972	Austria1972		4.6463	4.6463	4.4502	4.4502	4.4502			4.65		70.8707	70.8707		7.52	7.52						255.715			46.371			60.134			53.2525		6.322	6.322			1.606			0			100			100
Austria	Austria	AUT	1973	Austria1973		4.6723	4.6723	4.5155	4.5155	4.5155			4.68		71.0703	71.0703		7.58	7.58						248.86			46.354			59.966			53.16		6.228	6.228			1.6165			0			100			100
Austria	Austria	AUT	1974	Austria1974		4.7019	4.7019	4.6559	4.6559	4.6559			4.71		71.2699	71.2699		7.64	7.64						242.005			46.337			59.798			53.0675		6.134	6.134			1.627			0			100			100
Austria	Austria	AUT	1975	Austria1975		4.7329	4.7329	5.128	5.128	5.128			4.74	71.4695	71.4695	71.4695	7.7	7.7	7.7						235.151			46.32			59.63			52.975	6.04	6.04	6.04			1.6375			0			100			100
Austria	Austria	AUT	1976	Austria1976		4.759	4.759	5.2377	5.2377	5.2377			4.77		71.7173	71.7173		7.738	7.738						228.296			46.303			59.462			52.8825		6.122	6.122			1.648			0			100			100
Austria	Austria	AUT	1977	Austria1977		4.7832	4.7832	4.954	4.954	4.954			4.8		71.9651	71.9651		7.776	7.776						221.441			46.286			59.294			52.79		6.204	6.204			1.6585			0			100			100
Austria	Austria	AUT	1978	Austria1978		4.81	4.81	5.1598	5.1598	5.1598			4.83		72.2129	72.2129		7.814	7.814						214.586			46.269			59.126			52.6975		6.286	6.286			1.669			0			100			100
Austria	Austria	AUT	1979	Austria1979		4.8454	4.8454	5.0382	5.0382	5.0382			4.86		72.4607	72.4607		7.852	7.852						207.731			46.252			58.958			52.605		6.368	6.368			1.6795			0			100			100
Austria	Austria	AUT	1980	Austria1980		4.8918	4.8918	5.009	5.009	5.009			4.89	72.7085	72.7085	72.7085	7.89	7.89	7.89						200.876			46.235			58.79			52.5125	6.45	6.45	6.45			1.69			0.23			100			100
Austria	Austria	AUT	1981	Austria1981		4.9395	4.9395	5.3678	5.3678	5.3678			4.92		72.9947	72.9947		7.934	7.934						194.021			46.218			58.622			52.42		6.452	6.452			1.7005			0.69			100			100
Austria	Austria	AUT	1982	Austria1982		4.997	4.997	5.363	5.363	5.363			4.95		73.2809	73.2809		7.978	7.978						187.166			46.201			58.454			52.3275		6.454	6.454			1.711			1.15			100			100
Austria	Austria	AUT	1983	Austria1983		5.0578	5.0578	5.3038	5.3038	5.3038			4.98		73.5671	73.5671		8.022	8.022						180.311			46.184			58.286			52.235		6.456	6.456			1.7215			1.61			100			100
Austria	Austria	AUT	1984	Austria1984		5.1133	5.1133	5.2945	5.2945	5.2945			5.01		73.8533	73.8533		8.066	8.066						173.456			46.167			58.118			52.1425		6.458	6.458			1.732			2.07			100			100
Austria	Austria	AUT	1985	Austria1985		5.1587	5.1587	5.2972	5.2972	5.2972			5.04	74.1395	74.1395	74.1395	8.11	8.11	8.11						166.602			46.15			57.95			52.05	6.46	6.46	6.46			1.7425			2.53			100			100
Austria	Austria	AUT	1986	Austria1986		5.1834	5.1834	5.5	5.5	5.5			5.07		74.426	74.426		8.16	8.16						159.747			46.133			57.782			51.9575		6.558	6.558			1.753			2.99			100			100
Austria	Austria	AUT	1987	Austria1987		5.2043	5.2043	5.3761	5.3761	5.3761			5.1		74.7125	74.7125		8.21	8.21						152.892			46.116			57.614			51.865		6.656	6.656			1.7635			3.45			100			100
Austria	Austria	AUT	1988	Austria1988		5.223	5.223	5.1907	5.1907	5.1907			5.13		74.999	74.999		8.26	8.26						146.037			46.099			57.446			51.7725		6.754	6.754			1.774			3.91			100			100
Austria	Austria	AUT	1989	Austria1989		5.2422	5.2422	5.0182	5.0182	5.0182			5.16		75.2855	75.2855		8.31	8.31						139.182			46.082			57.278			51.68		6.852	6.852			1.7845			4.37			100			100
Austria	Austria	AUT	1990	Austria1990	0.126	5.2637	5.2637	4.9573	4.9573	4.9573			5.19	75.572	75.572	75.572	8.36	8.36	8.36						132.327			46.065			57.11			51.5875	6.95	6.95	6.95			1.795			4.83	100	100	100	100	100	100
Austria	Austria	AUT	1991	Austria1991	0.134	5.2829	5.2829	5.1032	5.1032	5.1032	5.22	5.22	5.22		75.8254	75.8254		8.45	8.45						125.472			46.048			56.942			51.495		6.99	6.99			1.8055			5.29	100	100	100	100	100	100
Austria	Austria	AUT	1992	Austria1992	0.127	5.3017	5.3017	5.297	5.297	5.297	5.25	5.25	5.25		76.0788	76.0788		8.54	8.54						118.617			46.031			56.774			51.4025		7.03	7.03			1.816			5.75	100	100	100	100	100	100
Austria	Austria	AUT	1993	Austria1993	0.164	5.3197	5.3197	5.252	5.252	5.252	5.53	5.53	5.53		76.3322	76.3322		8.63	8.63						111.762			46.014			56.606			51.31		7.07	7.07			1.8265			6.21	100	100	100	100	100	100
Austria	Austria	AUT	1994	Austria1994	0.163	5.3389	5.3389		5.34015	5.34015	5.88	5.88	5.88		76.5856	76.5856		8.72	8.72						104.907			45.997			56.438			51.2175		7.11	7.11			1.837			6.67	100	100	100	100	100	100
Austria	Austria	AUT	1995	Austria1995	0.164	5.3608	5.3608	5.4283	5.4283	5.4283	7.1371	7.1371	7.1371	76.839	76.839	76.839	8.81	8.81	8.81						98.0526	45.98	45.98	45.98			56.27			51.125	7.15	7.15	7.15			1.8475	7.13	7.13	7.13	100	100	100	100	100	100
Austria	Austria	AUT	1996	Austria1996	0.162	5.3768	5.3768	5.2599	5.2599	5.2599	7.0963	7.0963	7.0963		77.1163	77.1163		8.842	8.842						91.1977		45.963	45.963			56.102			51.0325		7.312	7.312	1.858	1.858	1.858	7.59	7.59	7.59	100	100	100	100	100	100
Austria	Austria	AUT	1997	Austria1997	0.162	5.3971	5.3971		5.6818	5.6818	7.3567	7.3567	7.3567		77.3936	77.3936		8.874	8.874						84.3428		45.946	45.946			55.934			50.94		7.474	7.474		1.8685	1.8685	7.61	7.61	7.61	100	100	100	100	100	100
Austria	Austria	AUT	1998	Austria1998	0.169	5.4211	5.4211	6.1037	6.1037	6.1037	7.4787	7.4787	7.4787		77.6709	77.6709		8.906	8.906				77.4879	77.4879	77.4879		45.929	45.929			55.766			50.8475		7.636	7.636	1.879	1.879	1.879	7.5	7.5	7.5	100	100	100	100	100	100
Austria	Austria	AUT	1999	Austria1999	0.168	5.4457	5.4457	6.1123	6.1123	6.1123	7.6483	7.6483	7.6483		77.9482	77.9482		8.938	8.938				70.633	70.633	70.633		45.912	45.912			55.598			50.755		7.798	7.798		1.915	1.915	1.7	1.7	1.7	100	100	100	100	100	100
Austria	Austria	AUT	2000	Austria2000	0.564	5.4696	5.4696	5.5888	5.5888	5.5888	7.5364	7.5364	7.5364	78.2255	78.2255	78.2255	8.97	8.97	8.97				71.1066	71.1066	71.1066		45.895	45.895	55.43	55.43	55.43		50.6625	50.6625	7.96	7.96	7.96	1.951	1.951	1.951	7.7	7.7	7.7	100	100	100	100	100	100
Austria	Austria	AUT	2001	Austria2001	0.56	5.4965	5.4965	5.5755	5.5755	5.5755	7.5033	7.5033	7.5033		78.4854	78.4854		9.034	9.034				71.7896	71.7896	71.7896		45.878	45.878		55.262	55.262		50.57	50.57	7.84	7.84	7.84		1.9585	1.9585	7.8	7.8	7.8	100	100	100	100	100	100
Austria	Austria	AUT	2002	Austria2002	0.564	5.5233	5.5233	5.5221	5.5221	5.5221	7.6065	7.6065	7.6065		78.7453	78.7453		9.098	9.098				72.2901	72.2901	72.2901		45.861	45.861		55.094	55.094		50.4775	50.4775	7.79	7.79	7.79	1.966	1.966	1.966	7.8	7.8	7.8	100	100	100	100	100	100
Austria	Austria	AUT	2003	Austria2003	0.564	5.5492	5.5492	5.3618	5.3618	5.3618	7.7365	7.7365	7.7365		79.0052	79.0052		9.162	9.162				71.8397	71.8397	71.8397		45.844	45.844		54.926	54.926		50.385	50.385	7.93	7.93	7.93	2.019	2.019	2.019	8	8	8	100	100	100	100	100	100
Austria	Austria	AUT	2004	Austria2004	0.566	5.5745	5.5745	5.3024	5.3024	5.3024	7.7913	7.7913	7.7913		79.2651	79.2651		9.226	9.226				78.5882	78.5882	78.5882		45.827	45.827		54.758	54.758		50.2925	50.2925	7.9	7.9	7.9	1.91	1.91	1.91	8.7	8.7	8.7	100	100	100	100	100	100
Austria	Austria	AUT	2005	Austria2005	0.568	5.5985	5.5985	5.2494	5.2494	5.2494	7.8314	7.8314	7.8314	79.525	79.525	79.525	9.29	9.29	9.29				78.5088	78.5088	78.5088	45.81	45.81	45.81	54.59	54.59	54.59	50.2	50.2	50.2	7.85	7.85	7.85	1.72	1.72	1.72	8.7	8.7	8.7	100	100	100	100	100	100
Austria	Austria	AUT	2006	Austria2006	0.576	5.6128	5.6128	5.2265	5.2265	5.2265	7.7379	7.7379	7.7379		79.7315	79.7315		9.352	9.352				77.932	77.932	77.932		46.142	46.142		54.084	54.084		50.113	50.113	7.85	7.85	7.85	1.819	1.819	1.819	8.6	8.6	8.6	100	100	100	100	100	100
Austria	Austria	AUT	2007	Austria2007	0.578	5.6255	5.6255	5.1469	5.1469	5.1469	7.7758	7.7758	7.7758		79.938	79.938		9.414	9.414				77.3084	77.3084	77.3084		46.474	46.474		53.578	53.578		50.026	50.026	7.81	7.81	7.81	1.866	1.866	1.866	8.1	8.1	8.1	100	100	100	100	100	100
Austria	Austria	AUT	2008	Austria2008	0.58	5.6388	5.6388	5.264	5.264	5.264	7.9959	7.9959	7.9959		80.1445	80.1445		9.476	9.476				77.0527	77.0527	77.0527		46.806	46.806		53.072	53.072		49.939	49.939	7.7	7.7	7.7	1.772	1.772	1.772	8.1	8.1	8.1	100	100	100	100	100	100
Austria	Austria	AUT	2009	Austria2009	0.577	5.655	5.655	5.7302	5.7302	5.7302	8.4661	8.4661	8.4661		80.351	80.351		9.538	9.538				77.2732	77.2732	77.2732		47.138	47.138		52.566	52.566		49.852	49.852	7.66	7.66	7.66	1.674	1.674	1.674	7.9	7.9	7.9	100	100	100	100	100	100
Austria	Austria	AUT	2010	Austria2010	0.586	5.6755	5.6755	5.7005	5.7005	5.7005	8.4	8.4	8.4	80.5575	80.5575	80.5575	9.6	9.6	9.6				76.7742	76.7742	76.7742	47.47	47.47	47.47	52.06	52.06	52.06	49.765	49.765	49.765	7.62	7.62	7.62	1.838	1.838	1.838	7.9	7.9	7.9	100	100	100	100	100	100
Austria	Austria	AUT	2011	Austria2011	0.6	5.704	5.704	5.5923	5.5923	5.5923	8.2137	8.2137	8.2137		80.7302	80.7302		9.63777	9.63777				76.7344	76.7344	76.7344			47.802			51.554			49.678	7.65	7.65	7.65	1.612	1.612	1.612	7.8	7.8	7.8	100	100	100	100	100	100
Austria	Austria	AUT	2012	Austria2012		5.7369	5.7369	5.4804	5.4804	5.4804	8.4172	8.4172	8.4172		80.9029	80.9029		9.67554	9.67554				76.0489	76.0489	76.0489			48.134			51.048			49.591	7.62	7.62	7.62	1.557	1.557	1.557			7.7			100	100	100	100
Austria	Austria	AUT	2013	Austria2013		5.7696	5.7696	5.5471	5.5471	5.5471	8.3706	8.3706	8.3706		81.0756	81.0756		9.71331	9.71331				70.1795	70.1795	70.1795			48.466			50.542			49.504	7.6	7.6	7.6	1.566	1.566	1.566			7.6			100	100	100	100
Austria	Austria	AUT	2014	Austria2014		5.7977	5.7977	5.449	5.449	5.449	8.725	8.725	8.725		81.2483	81.2483		9.75107	9.75107				69.8002	69.8002	69.8002			48.798			50.036			49.417	7.68	7.68	7.68	1.568	1.568	1.568			7.5			100	100	100	100
Austria	Austria	AUT	2015	Austria2015	0.907	5.8181	5.8181			5.3509			9.0794	81.421	81.421	81.421	9.816	9.78884	9.78884				69.5482	69.5482	69.5482			49.13			49.53	44.5		49.33	7.66	7.66	7.66	4.068		1.57	7.8		7.4			100			100
Austria	Austria		2016	Austria2016			5.8385			5.2528			9.4338			81.5937			9.82661						69.2962			49.462			49.024			49.243			7.64			1.572			7.3			100			100
Azerbaijan	Azerbaijan	AZE	1950	Azerbaijan1950		1.7267	1.7267			44.1464			0			57.8535															109.04						10			-0.158			10			52			75.7042
Azerbaijan	Azerbaijan	AZE	1951	Azerbaijan1951		1.7727	1.7727			43.2395			0			58.1646															107.918						10			-0.175			10			52			76.157
Azerbaijan	Azerbaijan	AZE	1952	Azerbaijan1952		1.8335	1.8335			42.3327			0			58.4757															106.796						10			-0.192			10			52			76.6098
Azerbaijan	Azerbaijan	AZE	1953	Azerbaijan1953		1.8961	1.8961			41.4258			0			58.7868															105.674						10			-0.209			10			52			77.0626
Azerbaijan	Azerbaijan	AZE	1954	Azerbaijan1954		1.9533	1.9533			40.5189			0			59.0979															104.552						10			-0.226			10			52			77.5154
Azerbaijan	Azerbaijan	AZE	1955	Azerbaijan1955		2.0023	2.0023			39.6121			0	59.409	59.409	59.409															103.43						10			-0.243			10			52			77.9682
Azerbaijan	Azerbaijan	AZE	1956	Azerbaijan1956		2.0375	2.0375			38.7052			0		59.7201	59.7201															102.308						10			-0.26			10			52			78.421
Azerbaijan	Azerbaijan	AZE	1957	Azerbaijan1957		2.0673	2.0673			37.7983			0		60.0312	60.0312															101.186						10			-0.277			10			52			78.8738
Azerbaijan	Azerbaijan	AZE	1958	Azerbaijan1958		2.0932	2.0932			36.8915			0		60.3423	60.3423															100.064						10			-0.294			10			52			79.3266
Azerbaijan	Azerbaijan	AZE	1959	Azerbaijan1959		2.1184	2.1184			35.9846			0		60.6534	60.6534															98.942						10			-0.311			10			52			79.7794
Azerbaijan	Azerbaijan	AZE	1960	Azerbaijan1960		2.1458	2.1458			35.0777			0	60.9645	60.9645	60.9645															97.82						10			-0.328			10			52			80.2322
Azerbaijan	Azerbaijan	AZE	1961	Azerbaijan1961		2.1756	2.1756			34.1709			0		61.1881	61.1881															96.698						10			-0.345			10			52			80.685
Azerbaijan	Azerbaijan	AZE	1962	Azerbaijan1962		2.2056	2.2056			33.264			0		61.4117	61.4117															95.576						10			-0.362			10			52			81.1378
Azerbaijan	Azerbaijan	AZE	1963	Azerbaijan1963		2.2388	2.2388			32.3571			0		61.6353	61.6353															94.454						10			-0.379			10			52			81.5906
Azerbaijan	Azerbaijan	AZE	1964	Azerbaijan1964		2.2789	2.2789			31.4503			0		61.8589	61.8589															93.332						10			-0.396			10			52			82.0434
Azerbaijan	Azerbaijan	AZE	1965	Azerbaijan1965		2.3282	2.3282			30.5434			0	62.0825	62.0825	62.0825															92.21						10			-0.413			10			52			82.4962
Azerbaijan	Azerbaijan	AZE	1966	Azerbaijan1966		2.3712	2.3712			29.6365			0		62.2836	62.2836															91.088						10			-0.43			10			52			82.949
Azerbaijan	Azerbaijan	AZE	1967	Azerbaijan1967		2.4278	2.4278			28.7297			0		62.4847	62.4847															89.966						10			-0.447			10			52			83.4018
Azerbaijan	Azerbaijan	AZE	1968	Azerbaijan1968		2.4947	2.4947			27.8228			0		62.6858	62.6858															88.844						10			-0.464			10			52			83.8546
Azerbaijan	Azerbaijan	AZE	1969	Azerbaijan1969		2.5666	2.5666			26.9159			0		62.8869	62.8869															87.722						10			-0.481			10			52			84.3074
Azerbaijan	Azerbaijan	AZE	1970	Azerbaijan1970		2.6415	2.6415			26.0091			0	63.088	63.088	63.088															86.6						10			-0.498			10			52			84.7602
Azerbaijan	Azerbaijan	AZE	1971	Azerbaijan1971		2.725	2.725			25.1022			0		63.2192	63.2192															85.478						10			-0.515			10			52			85.213
Azerbaijan	Azerbaijan	AZE	1972	Azerbaijan1972		2.8097	2.8097			24.1953			0		63.3504	63.3504															84.356						10			-0.532			10			52			85.6658
Azerbaijan	Azerbaijan	AZE	1973	Azerbaijan1973		2.8986	2.8986			23.2885			0		63.4816	63.4816															83.234						10			-0.549			10			52			86.1186
Azerbaijan	Azerbaijan	AZE	1974	Azerbaijan1974		2.9964	2.9964			22.3816			0		63.6128	63.6128															82.112						10			-0.566			10			52			86.5714
Azerbaijan	Azerbaijan	AZE	1975	Azerbaijan1975		3.1042	3.1042			21.4747			0	63.744	63.744	63.744															80.99						10			-0.583			10			52			87.0242
Azerbaijan	Azerbaijan	AZE	1976	Azerbaijan1976		3.2119	3.2119			20.5679			0		63.8324	63.8324															79.868						10			-0.6			10			52			87.477
Azerbaijan	Azerbaijan	AZE	1977	Azerbaijan1977		3.3279	3.3279			19.661			0		63.9208	63.9208															78.746						10			-0.617			10			52			87.9298
Azerbaijan	Azerbaijan	AZE	1978	Azerbaijan1978		3.4496	3.4496			18.7541			0		64.0092	64.0092															77.624						10			-0.634			10			52			88.3826
Azerbaijan	Azerbaijan	AZE	1979	Azerbaijan1979		3.5722	3.5722			17.8473			0		64.0976	64.0976															76.502						10			-0.651			10			52			88.8354
Azerbaijan	Azerbaijan	AZE	1980	Azerbaijan1980		3.6922	3.6922			16.9404			0	64.186	64.186	64.186															75.38						10			-0.668			10			52			89.2882
Azerbaijan	Azerbaijan	AZE	1981	Azerbaijan1981		3.8029	3.8029			16.0335			0		64.3151	64.3151															74.258						10			-0.685			10			52			89.741
Azerbaijan	Azerbaijan	AZE	1982	Azerbaijan1982		3.9088	3.9088			15.1267			0		64.4442	64.4442															73.136						10			-0.702			10			52			90.1938
Azerbaijan	Azerbaijan	AZE	1983	Azerbaijan1983		4.009	4.009			14.2198			0		64.5733	64.5733															72.014						9.97			-0.719			10			52			90.6466
Azerbaijan	Azerbaijan	AZE	1984	Azerbaijan1984		4.1036	4.1036			13.3129			0		64.7024	64.7024															70.892						9.79			-0.736			10			52			91.0994
Azerbaijan	Azerbaijan	AZE	1985	Azerbaijan1985		4.1923	4.1923			12.4061			0	64.8315	64.8315	64.8315															69.77						9.61			-0.753			10			52			91.5522
Azerbaijan	Azerbaijan	AZE	1986	Azerbaijan1986		4.2614	4.2614			11.4992			0.25		64.8441	64.8441															68.648						9.43			-0.77			10			52			92.005
Azerbaijan	Azerbaijan	AZE	1987	Azerbaijan1987		4.3259	4.3259			10.5923			0.73		64.8567	64.8567															67.526						9.25			-0.787			10			52			92.4578
Azerbaijan	Azerbaijan	AZE	1988	Azerbaijan1988		4.3873	4.3873			9.68547			1.21		64.8693	64.8693															66.404						9.07			-0.804			10			52			92.9106
Azerbaijan	Azerbaijan	AZE	1989	Azerbaijan1989		4.4461	4.4461			8.7786			1.69		64.8819	64.8819															65.282						8.89			-0.821			10			52			93.3634
Azerbaijan	Azerbaijan	AZE	1990	Azerbaijan1990		4.5018	4.5018			7.87173			2.17	64.8945	64.8945	64.8945															64.16						8.71			-0.838			10			52	93.8162	93.8162	93.8162
Azerbaijan	Azerbaijan	AZE	1991	Azerbaijan1991		4.5461	4.5461			6.96487	2.65	2.65	2.65		64.9955	64.9955															63.038						8.53			-0.855			10			52	94.269	94.269	94.269
Azerbaijan	Azerbaijan	AZE	1992	Azerbaijan1992		4.5935	4.5935	6.058	6.058	6.058	3.13	3.13	3.13		65.0965	65.0965															61.916						8.35			-0.872			10			52	94.7213	94.7213	94.7213
Azerbaijan	Azerbaijan	AZE	1993	Azerbaijan1993		4.6432	4.6432		5.15113	5.15113	2.35	2.35	2.35		65.1975	65.1975															60.794						8.17			-0.889			10			52	95.1709	95.1709	95.1709
Azerbaijan	Azerbaijan	AZE	1994	Azerbaijan1994		4.6946	4.6946		4.24427	4.24427	3.34	3.34	3.34		65.2985	65.2985															59.672						7.99			-0.906			10			52	95.6151	95.6151	95.6151
Azerbaijan	Azerbaijan	AZE	1995	Azerbaijan1995		4.7487	4.7487	3.3374	3.3374	3.3374	1.3918	1.3918	1.3918	65.3995	65.3995	65.3995															58.55						7.81			-0.923			10			52	96.0512	96.0512	96.0512
Azerbaijan	Azerbaijan	AZE	1996	Azerbaijan1996		4.8085	4.8085	3.5125	3.5125	3.5125	1.4855	1.4855	1.4855		65.6879	65.6879															57.428						7.63	-0.94	-0.94	-0.94			9.1			52	96.4764	96.4764	96.4764
Azerbaijan	Azerbaijan	AZE	1997	Azerbaijan1997		4.873	4.873		3.44625	3.44625	1.2286	1.2286	1.2286		65.9763	65.9763															56.306						7.45		-0.957	-0.957			7.2			52	96.8882	96.8882	96.8882
Azerbaijan	Azerbaijan	AZE	1998	Azerbaijan1998		4.9448	4.9448	3.38	3.38	3.38	0.9038	0.9038	0.9038		66.2647	66.2647															55.184						7.27	-0.974	-0.974	-0.974			5.3			52	97.2836	97.2836	97.2836
Azerbaijan	Azerbaijan	AZE	1999	Azerbaijan1999		5.0259	5.0259	4.2122	4.2122	4.2122	0.9854	0.9854	0.9854		66.5531	66.5531															54.062						7.09		-0.9795	-0.9795	3.4	3.4	3.4			52	97	97	97
Azerbaijan	Azerbaijan	AZE	2000	Azerbaijan2000	-0.175	5.1175	5.1175	3.854	3.854	3.854	0.8669	0.8669	0.8669	66.8415	66.8415	66.8415															52.94						6.91	-0.985	-0.985	-0.985	1.5	1.5	1.5	52	52	52	98.0156	98.0156	98.0156
Azerbaijan	Azerbaijan	AZE	2001	Azerbaijan2001	-0.15	5.2267	5.2267	3.5034	3.5034	3.5034	0.8465	0.8465	0.8465		67.2265	67.2265															51.818						6.73		-0.9665	-0.9665	2	2	2	52	52	52	98.3699	98.3699	98.3699
Azerbaijan	Azerbaijan	AZE	2002	Azerbaijan2002	-0.189	5.3399	5.3399	3.1545	3.1545	3.1545	0.7918	0.7918	0.7918		67.6115	67.6115															50.696						6.55	-0.948	-0.948	-0.948	2	2	2	52.057	52.057	52.057	100	100	100
Azerbaijan	Azerbaijan	AZE	2003	Azerbaijan2003	-0.168	5.4606	5.4606	3.2861	3.2861	3.2861	0.8297	0.8297	0.8297		67.9965	67.9965															49.574						6.37	-0.802	-0.802	-0.802	1.8	1.8	1.8	52.439	52.439	52.439	99.0593	99.0593	99.0593
Azerbaijan	Azerbaijan	AZE	2004	Azerbaijan2004	-0.156	5.5929	5.5929	3.4477	3.4477	3.4477	1.0287	1.0287	1.0287		68.3815	68.3815															48.452				6.19	6.19	6.19	-0.751	-0.751	-0.751	2.2	2.2	2.2	52.567	52.567	52.567	99.3883	99.3883	99.3883
Azerbaijan	Azerbaijan	AZE	2005	Azerbaijan2005	-0.143	5.7366	5.7366	2.9746	2.9746	2.9746	0.8809	0.8809	0.8809	68.7665	68.7665	68.7665													47.33	47.33	47.33				6.01	6.01	6.01	-0.681	-0.681	-0.681	2.2	2.2	2.2	52.466	52.466	52.466	99.6729	99.6729	99.6729
Azerbaijan	Azerbaijan	AZE	2006	Azerbaijan2006	-0.103	5.8718	5.8718	2.5555	2.5555	2.5555	0.8642	0.8642	0.8642		69.1795	69.1795														46.208	46.208				6.1	6.1	6.1	-0.675	-0.675	-0.675	2.4	2.4	2.4	54.21	54.21	54.21	99.5	99.5	99.5
Azerbaijan	Azerbaijan	AZE	2007	Azerbaijan2007	-0.102	6.0172	6.0172	2.5493	2.5493	2.5493	0.9803	0.9803	0.9803		69.5925	69.5925							37.8088	37.8088	37.8088					45.086	45.086				6.11	6.11	6.11	-0.765	-0.765	-0.765	2.1	2.1	2.1	54.614	54.614	54.614	99.967	99.967	99.967
Azerbaijan	Azerbaijan	AZE	2008	Azerbaijan2008	-0.106	6.1658	6.1658	2.4409	2.4409	2.4409	0.8247	0.8247	0.8247		70.0055	70.0055														43.964	43.964				6.15	6.15	6.15	-0.763	-0.763	-0.763	1.9	1.9	1.9	54.735	54.735	54.735	99.9961	99.9961	99.9961
Azerbaijan	Azerbaijan	AZE	2009	Azerbaijan2009	-0.142	6.3078	6.3078	3.2243	3.2243	3.2243	1.339	1.339	1.339		70.4185	70.4185														42.842	42.842				6.06	6.06	6.06	-0.63	-0.63	-0.63	2.3	2.3	2.3	54.402	54.402	54.402	100	100	100
Azerbaijan	Azerbaijan	AZE	2010	Azerbaijan2010	-0.131	6.4371	6.4371	2.7806	2.7806	2.7806	1.168	1.168	1.168	70.8315	70.8315	70.8315													41.72	41.72	41.72				5.97	5.97	5.97	-0.794	-0.794	-0.794	2.4	2.4	2.4	54.693	54.693	54.693	100	100	100
Azerbaijan	Azerbaijan	AZE	2011	Azerbaijan2011	-0.117	6.5461	6.5461	2.4356	2.4356	2.4356	1.081	1.081	1.081		71.035	71.035															40.598				6.15	6.15	6.15	-0.755	-0.755	-0.755	2.4	2.4	2.4	55.588	55.588	55.588	100	100	100
Azerbaijan	Azerbaijan	AZE	2012	Azerbaijan2012		6.6415	6.6415	2.0676	2.0676	2.0676	1.2106	1.2106	1.2106		71.2385	71.2385															39.476				6.32	6.32	6.32	-0.778	-0.778	-0.778			2.4			56.483	100	100	100
Azerbaijan	Azerbaijan	AZE	2013	Azerbaijan2013		6.7232	6.7232	2.4421	2.4421	2.4421	1.1502	1.1502	1.1502		71.442	71.442															38.354				6.2	6.2	6.2	-0.455	-0.455	-0.455			2.4			57.378	100	100	100
Azerbaijan	Azerbaijan	AZE	2014	Azerbaijan2014		6.7958	6.7958	2.633	2.633	2.633	1.231	1.231	1.231		71.6455	71.6455															37.232				6.4	6.4	6.4	-0.339	-0.339	-0.339			2.4			58.273	100	100	100
Azerbaijan	Azerbaijan	AZE	2015	Azerbaijan2015	0.252	6.8622	6.8622	2.9517	2.9517	2.9517			1.3118	71.849	71.849	71.849	12.09														36.11	39.63			6.38	6.38	6.38	2.161		-0.223	2.4		2.4			59.168			100
Azerbaijan	Azerbaijan		2016	Azerbaijan2016			6.9286			3.2704			1.3926			72.0525															34.988						6.36			-0.107			2.4			60.063			100
Bahamas, The	Bahamas, The	BHS	1950	Bahamas, The1950		0.0445	0.0445			1.32143			4.88			59.167																					7.18			2.43			10			12			67.7331
Bahamas, The	Bahamas, The	BHS	1951	Bahamas, The1951		0.045	0.045			1.352			4.83			59.535																					7.15			2.43			10			13			68.2965
Bahamas, The	Bahamas, The	BHS	1952	Bahamas, The1952		0.0458	0.0458			1.38257			4.78			59.903																					7.12			2.43			10			14			68.8599
Bahamas, The	Bahamas, The	BHS	1953	Bahamas, The1953		0.0469	0.0469			1.41314			4.73			60.271																					7.09			2.43			10			15			69.4233
Bahamas, The	Bahamas, The	BHS	1954	Bahamas, The1954		0.048	0.048			1.44371			4.68			60.639																					7.06			2.43			10			16			69.9867
Bahamas, The	Bahamas, The	BHS	1955	Bahamas, The1955		0.0492	0.0492			1.47429			4.63	61.007	61.007	61.007																					7.03			2.43			10			17			70.5501
Bahamas, The	Bahamas, The	BHS	1956	Bahamas, The1956		0.0509	0.0509			1.50486			4.58		61.375	61.375																					7			2.43			10			18			71.1135
Bahamas, The	Bahamas, The	BHS	1957	Bahamas, The1957		0.0527	0.0527			1.53543			4.53		61.743	61.743																					6.97			2.43			10			19			71.6769
Bahamas, The	Bahamas, The	BHS	1958	Bahamas, The1958		0.0546	0.0546			1.566			4.48		62.111	62.111																					6.94			2.43			10			20			72.2403
Bahamas, The	Bahamas, The	BHS	1959	Bahamas, The1959		0.0567	0.0567			1.59657			4.43		62.479	62.479																					6.91			2.43			10			21			72.8037
Bahamas, The	Bahamas, The	BHS	1960	Bahamas, The1960		0.059	0.059			1.62714			4.38	62.847	62.847	62.847																					6.88			2.43			10			22			73.3671
Bahamas, The	Bahamas, The	BHS	1961	Bahamas, The1961		0.062	0.062			1.65771			4.33		63.1718	63.1718																					6.85			2.43			10			23			73.9305
Bahamas, The	Bahamas, The	BHS	1962	Bahamas, The1962		0.0652	0.0652			1.68829			4.28		63.4966	63.4966																					6.82			2.43			10			24			74.4939
Bahamas, The	Bahamas, The	BHS	1963	Bahamas, The1963		0.0683	0.0683			1.71886			4.23		63.8214	63.8214																					6.79			2.43			10			25			75.0573
Bahamas, The	Bahamas, The	BHS	1964	Bahamas, The1964		0.0715	0.0715			1.74943			4.18		64.1462	64.1462																					6.76			2.399			10			26			75.6207
Bahamas, The	Bahamas, The	BHS	1965	Bahamas, The1965		0.0746	0.0746	1.78	1.78	1.78			4.13	64.471	64.471	64.471																					6.73			2.366			10			27			76.1841
Bahamas, The	Bahamas, The	BHS	1966	Bahamas, The1966		0.0784	0.0784		1.81057	1.81057			4.08		64.7619	64.7619																					6.7			2.333			10			28			76.7475
Bahamas, The	Bahamas, The	BHS	1967	Bahamas, The1967		0.0822	0.0822		1.84114	1.84114			4.03		65.0528	65.0528																					6.67			2.3			10			29			77.3109
Bahamas, The	Bahamas, The	BHS	1968	Bahamas, The1968		0.0859	0.0859		1.87171	1.87171			3.98		65.3437	65.3437																					6.64			2.267			10			30			77.8743
Bahamas, The	Bahamas, The	BHS	1969	Bahamas, The1969		0.0893	0.0893		1.90229	1.90229			3.93		65.6346	65.6346																					6.61			2.234			10			31			78.4377
Bahamas, The	Bahamas, The	BHS	1970	Bahamas, The1970		0.0922	0.0922		1.93286	1.93286			3.88	65.9255	65.9255	65.9255																					6.58			2.201			10			32			79.0011
Bahamas, The	Bahamas, The	BHS	1971	Bahamas, The1971		0.0958	0.0958		1.96343	1.96343			3.83		66.195	66.195																					6.55			2.168			10			33			79.5645
Bahamas, The	Bahamas, The	BHS	1972	Bahamas, The1972		0.0985	0.0985		1.994	1.994			3.78		66.4645	66.4645																					6.52			2.135			10			34			80.1279
Bahamas, The	Bahamas, The	BHS	1973	Bahamas, The1973		0.1007	0.1007		2.02457	2.02457			3.73		66.734	66.734																					6.49			2.102			10			35			80.6913
Bahamas, The	Bahamas, The	BHS	1974	Bahamas, The1974		0.103	0.103		2.05514	2.05514			3.68		67.0035	67.0035																					6.46			2.069			10			36			81.2547
Bahamas, The	Bahamas, The	BHS	1975	Bahamas, The1975		0.1057	0.1057		2.08571	2.08571			3.63	67.273	67.273	67.273																			6.43	6.43	6.43			2.036			10			37			81.8181
Bahamas, The	Bahamas, The	BHS	1976	Bahamas, The1976		0.1086	0.1086		2.11629	2.11629			3.58		67.52	67.52																				6.4	6.4			2.003			10			38			82.3815
Bahamas, The	Bahamas, The	BHS	1977	Bahamas, The1977		0.1122	0.1122		2.14686	2.14686			3.53		67.767	67.767																				6.37	6.37			1.97			10			39			82.9449
Bahamas, The	Bahamas, The	BHS	1978	Bahamas, The1978		0.1163	0.1163		2.17743	2.17743			3.48		68.014	68.014																				6.34	6.34			1.937			10			40			83.5083
Bahamas, The	Bahamas, The	BHS	1979	Bahamas, The1979		0.1204	0.1204		2.208	2.208			3.43		68.261	68.261																				6.31	6.31			1.904			10			41			84.0717
Bahamas, The	Bahamas, The	BHS	1980	Bahamas, The1980		0.1241	0.1241		2.23857	2.23857			3.38	68.508	68.508	68.508																			6.28	6.28	6.28			1.871			10			42			84.6351
Bahamas, The	Bahamas, The	BHS	1981	Bahamas, The1981		0.1284	0.1284		2.26914	2.26914			3.33		68.7351	68.7351																				6.288	6.288			1.838			10			43			85.1985
Bahamas, The	Bahamas, The	BHS	1982	Bahamas, The1982		0.1321	0.1321		2.29971	2.29971			3.28		68.9622	68.9622																				6.296	6.296			1.805			10			44			85.7619
Bahamas, The	Bahamas, The	BHS	1983	Bahamas, The1983		0.1354	0.1354		2.33029	2.33029			3.23		69.1893	69.1893																				6.304	6.304			1.772			10			45			86.3253
Bahamas, The	Bahamas, The	BHS	1984	Bahamas, The1984		0.1389	0.1389		2.36086	2.36086			3.18		69.4164	69.4164																				6.312	6.312			1.739			10			46			86.8887
Bahamas, The	Bahamas, The	BHS	1985	Bahamas, The1985		0.1427	0.1427		2.39143	2.39143			3.13	69.6435	69.6435	69.6435																			6.32	6.32	6.32			1.706			10			47			87.4521
Bahamas, The	Bahamas, The	BHS	1986	Bahamas, The1986		0.146	0.146		2.422	2.422			3.08		69.8475	69.8475																				6.344	6.344			1.673			10			48			88.0155
Bahamas, The	Bahamas, The	BHS	1987	Bahamas, The1987		0.15	0.15		2.45257	2.45257			3.03		70.0515	70.0515																				6.368	6.368			1.64			10			49			88.5789
Bahamas, The	Bahamas, The	BHS	1988	Bahamas, The1988		0.1543	0.1543		2.48314	2.48314			2.98		70.2555	70.2555																				6.392	6.392			1.607			10			50			89.1423
Bahamas, The	Bahamas, The	BHS	1989	Bahamas, The1989		0.1584	0.1584		2.51371	2.51371			2.93		70.4595	70.4595																				6.416	6.416			1.574			10			51			89.7057
Bahamas, The	Bahamas, The	BHS	1990	Bahamas, The1990		0.1621	0.1621		2.54429	2.54429			2.88	70.6635	70.6635	70.6635																			6.44	6.44	6.44			1.541			10	52	52	52	90.2691	90.2691	90.2691
Bahamas, The	Bahamas, The	BHS	1991	Bahamas, The1991		0.1662	0.1662		2.57486	2.57486	2.83	2.83	2.83		70.8095	70.8095																				6.434	6.434			1.508			10	53	53	53	90.8325	90.8325	90.8325
Bahamas, The	Bahamas, The	BHS	1992	Bahamas, The1992		0.1696	0.1696		2.60543	2.60543	2.78	2.78	2.78		70.9555	70.9555																				6.428	6.428			1.475			10	54.1	54.1	54.1	91.3954	91.3954	91.3954
Bahamas, The	Bahamas, The	BHS	1993	Bahamas, The1993		0.1727	0.1727		2.636	2.636	2.52	2.52	2.52		71.1015	71.1015																				6.422	6.422			1.442			10	55.1	55.1	55.1	91.9557	91.9557	91.9557
Bahamas, The	Bahamas, The	BHS	1994	Bahamas, The1994		0.1758	0.1758		2.66657	2.66657	2.58	2.58	2.58		71.2475	71.2475																				6.416	6.416			1.409			10	56.3	56.3	56.3	92.5105	92.5105	92.5105
Bahamas, The	Bahamas, The	BHS	1995	Bahamas, The1995		0.1793	0.1793		2.69714	2.69714	2.7297	2.7297	2.7297	71.3935	71.3935	71.3935																			6.41	6.41	6.41			1.376			10	57.4	57.4	57.4	93.0572	93.0572	93.0572
Bahamas, The	Bahamas, The	BHS	1996	Bahamas, The1996		0.1817	0.1817		2.72771	2.72771	2.7736	2.7736	2.7736		71.5976	71.5976																				6.46	6.46	1.343	1.343	1.343			10	57.4	57.4	57.4	93.5931	93.5931	93.5931
Bahamas, The	Bahamas, The	BHS	1997	Bahamas, The1997		0.1846	0.1846		2.75829	2.75829	2.3573	2.3573	2.3573		71.8017	71.8017																				6.51	6.51		1.31	1.31			10	57.4	57.4	57.4	94.1154	94.1154	94.1154
Bahamas, The	Bahamas, The	BHS	1998	Bahamas, The1998		0.1878	0.1878		2.78886	2.78886	2.5395	2.5395	2.5395		72.0058	72.0058																				6.56	6.56	1.277	1.277	1.277			10	57.4	57.4	57.4	94.6215	94.6215	94.6215
Bahamas, The	Bahamas, The	BHS	1999	Bahamas, The1999		0.1912	0.1912		2.81943	2.81943	2.4678	2.4678	2.4678		72.2099	72.2099																				6.61	6.61		1.262	1.262			10	57.4	57.4	57.4	95.1098	95.1098	95.1098
Bahamas, The	Bahamas, The	BHS	2000	Bahamas, The2000		0.1946	0.1946	2.85	2.85	2.85	2.5025	2.5025	2.5025	72.414	72.414	72.414																			6.66	6.66	6.66	1.247	1.247	1.247			10	57	57	57	95.583	95.583	95.583
Bahamas, The	Bahamas, The	BHS	2001	Bahamas, The2001		0.2	0.2			2.88057	2.4669	2.4669	2.4669		72.679	72.679																			6.75	6.75	6.75		1.255	1.255			10	57.4	57.4	57.4	96.0655	96.0655	96.0655
Bahamas, The	Bahamas, The	BHS	2002	Bahamas, The2002		0.2057	0.2057			2.91114	2.5107	2.5107	2.5107		72.944	72.944																			6.72	6.72	6.72	1.263	1.263	1.263			10			57.8	96.5	96.5	96.5
Bahamas, The	Bahamas, The	BHS	2003	Bahamas, The2003		0.2117	0.2117			2.94171	2.6479	2.6479	2.6479		73.209	73.209																			7.07	7.07	7.07	1.185	1.185	1.185			10			58.2	96.9515	96.9515	96.9515
Bahamas, The	Bahamas, The	BHS	2004	Bahamas, The2004		0.218	0.218			2.97229	2.8804	2.8804	2.8804		73.474	73.474																			7.18	7.18	7.18	1.14	1.14	1.14			10			58.6	97.4035	97.4035	97.4035
Bahamas, The	Bahamas, The	BHS	2005	Bahamas, The2005		0.2245	0.2245			3.00286	2.6422	2.6422	2.6422	73.739	73.739	73.739																			7.38	7.38	7.38	1.174	1.174	1.174			10			59	97.86	97.86	97.86
Bahamas, The	Bahamas, The	BHS	2006	Bahamas, The2006		0.23	0.23			3.03343	3.2726	3.2726	3.2726		73.9371	73.9371																			7.46	7.46	7.46	1.14	1.14	1.14			10			59.4	98.3327	98.3327	98.3327
Bahamas, The	Bahamas, The	BHS	2007	Bahamas, The2007		0.2355	0.2355			3.064	3.1815	3.1815	3.1815		74.1352	74.1352																			7.55	7.55	7.55	1.106	1.106	1.106			10			59.8	98.8043	98.8043	98.8043
Bahamas, The	Bahamas, The	BHS	2008	Bahamas, The2008		0.2415	0.2415			3.09457	3.3549	3.3549	3.3549		74.3333	74.3333																			7.58	7.58	7.58	1.15	1.15	1.15			10			60.2	99.2551	99.2551	99.2551
Bahamas, The	Bahamas, The	BHS	2009	Bahamas, The2009		0.2479	0.2479			3.12514	3.5265	3.5265	3.5265		74.5314	74.5314																			7.49	7.49	7.49	0.993	0.993	0.993			10			60.6	99.6267	99.6267	99.6267
Bahamas, The	Bahamas, The	BHS	2010	Bahamas, The2010		0.2544	0.2544			3.15571	3.4608	3.4608	3.4608	74.7295	74.7295	74.7295																			7.38	7.38	7.38	1.068	1.068	1.068			10			61	99.8637	99.8637	99.8637
Bahamas, The	Bahamas, The	BHS	2011	Bahamas, The2011		0.2589	0.2589			3.18629	3.5751	3.5751	3.5751		74.8875	74.8875																			7.32	7.32	7.32	0.96	0.96	0.96	7.3	7.3	7.3			61.4	99.9685	99.9685	99.9685
Bahamas, The	Bahamas, The	BHS	2012	Bahamas, The2012		0.2636	0.2636			3.21686	3.2982	3.2982	3.2982		75.0455	75.0455																			7.31	7.31	7.31	0.968	0.968	0.968			10			61.8	99.9966	99.9966	99.9966
Bahamas, The	Bahamas, The	BHS	2013	Bahamas, The2013		0.268	0.268			3.24743	3.077	3.077	3.077		75.2035	75.2035																			7.31	7.31	7.31	0.862	0.862	0.862			10			62.2	100	100	100
Bahamas, The	Bahamas, The	BHS	2014	Bahamas, The2014		0.2717	0.2717			3.278	3.5507	3.5507	3.5507		75.3615	75.3615																			7.3	7.3	7.3	0.72	0.72	0.72			10			62.6	100	100	100
Bahamas, The	Bahamas	BHS	2015	Bahamas2015	0.55	0.2747	0.2747			3.30857			4.0244	75.5195	75.5195	75.5195	11.66															44.27			7.3	7.3	7.3	3.22		0.578	7.3		10			63			100
Bahamas, The	Bahamas, The		2016	Bahamas, The2016			0.2777			3.33914			4.4981			75.6775																					7.3			0.436			10			63.4			100
Bahrain	Bahrain	BHR	1950	Bahrain1950		0.0634	0.0634			19.6408			5.8335			39.577	1	1	1						0												10			2.333			10			79.4			100
Bahrain	Bahrain	BHR	1951	Bahrain1951		0.064	0.064			19.3414			5.7665			40.8083		1.014	1.014						0												10			2.296			10			79.3			100
Bahrain	Bahrain	BHR	1952	Bahrain1952		0.0657	0.0657			19.042			5.6995			42.0396		1.028	1.028						0												10			2.259			10			79.2			100
Bahrain	Bahrain	BHR	1953	Bahrain1953		0.068	0.068			18.7426			5.6325			43.2709		1.042	1.042						0												10			2.222			10			79.1			100
Bahrain	Bahrain	BHR	1954	Bahrain1954		0.0706	0.0706			18.4432			5.5655			44.5022		1.056	1.056						0												10			2.185			10			79			100
Bahrain	Bahrain	BHR	1955	Bahrain1955		0.0735	0.0735			18.1438			5.4985	45.7335	45.7335	45.7335	1.07	1.07	1.07						0												10			2.148			10			78.9			100
Bahrain	Bahrain	BHR	1956	Bahrain1956		0.077	0.077			17.8444			5.4315		46.9648	46.9648		1.114	1.114						0												10			2.111			10			78.8			100
Bahrain	Bahrain	BHR	1957	Bahrain1957		0.0803	0.0803			17.545			5.3645		48.1961	48.1961		1.158	1.158						0												10			2.074			10			78.7			100
Bahrain	Bahrain	BHR	1958	Bahrain1958		0.0837	0.0837			17.2456			5.2975		49.4274	49.4274		1.202	1.202						0												10			2.037			10			78.6			100
Bahrain	Bahrain	BHR	1959	Bahrain1959		0.087	0.087			16.9462			5.2305		50.6587	50.6587		1.246	1.246						0												10			2			10			78.5			100
Bahrain	Bahrain	BHR	1960	Bahrain1960		0.0905	0.0905			16.6468			5.1635	51.89	51.89	51.89	1.29	1.29	1.29						0												10			1.963			10			78.4			100
Bahrain	Bahrain	BHR	1961	Bahrain1961		0.0917	0.0917			16.3474			5.0965		53.1505	53.1505		1.382	1.382						0												10			1.926			10			78.3			100
Bahrain	Bahrain	BHR	1962	Bahrain1962		0.0931	0.0931			16.048			5.0295		54.411	54.411		1.474	1.474						0												10			1.889			10			78.2			100
Bahrain	Bahrain	BHR	1963	Bahrain1963		0.0942	0.0942			15.7486			4.9625		55.6715	55.6715		1.566	1.566						0												10			1.852			10			78.1			100
Bahrain	Bahrain	BHR	1964	Bahrain1964		0.0952	0.0952			15.4492			4.8955		56.932	56.932		1.658	1.658						0												9.918			1.815			10			78			100
Bahrain	Bahrain	BHR	1965	Bahrain1965		0.0961	0.0961			15.1498			4.8285	58.1925	58.1925	58.1925	1.75	1.75	1.75						0												9.76			1.778			10			77.9			100
Bahrain	Bahrain	BHR	1966	Bahrain1966		0.0992	0.0992			14.8504			4.7615		59.1995	59.1995		2.016	2.016						0												9.602			1.741			10			77.8			100
Bahrain	Bahrain	BHR	1967	Bahrain1967		0.1021	0.1021			14.551			4.6945		60.2065	60.2065		2.282	2.282						0												9.444			1.704			10			77.7			100
Bahrain	Bahrain	BHR	1968	Bahrain1968		0.105	0.105			14.2516			4.6275		61.2135	61.2135		2.548	2.548						0												9.286			1.667			10			77.6			100
Bahrain	Bahrain	BHR	1969	Bahrain1969		0.1082	0.1082			13.9522			4.5605		62.2205	62.2205		2.814	2.814						0												9.128			1.63			10			77.5			100
Bahrain	Bahrain	BHR	1970	Bahrain1970		0.112	0.112			13.6528			4.4935	63.2275	63.2275	63.2275	3.08	3.08	3.08						0												8.97			1.593			10			77.4			100
Bahrain	Bahrain	BHR	1971	Bahrain1971		0.118	0.118			13.3534			4.4265		63.9552	63.9552		3.268	3.268						0												8.812			1.556			10			77.3			100
Bahrain	Bahrain	BHR	1972	Bahrain1972		0.1254	0.1254			13.054			4.3595		64.6829	64.6829		3.456	3.456						0												8.654			1.519			10			77.2			100
Bahrain	Bahrain	BHR	1973	Bahrain1973		0.1342	0.1342			12.7546			4.2925		65.4106	65.4106		3.644	3.644						0												8.496			1.482			10			77.1			100
Bahrain	Bahrain	BHR	1974	Bahrain1974		0.144	0.144			12.4552			4.2255		66.1383	66.1383		3.832	3.832						0												8.338			1.445			10			77			100
Bahrain	Bahrain	BHR	1975	Bahrain1975		0.1548	0.1548			12.1558			4.1585	66.866	66.866	66.866	4.02	4.02	4.02						0												8.18			1.408			10			76.9			100
Bahrain	Bahrain	BHR	1976	Bahrain1976		0.1688	0.1688			11.8564			4.0915		67.3766	67.3766		4.202	4.202						0												8.022			1.371			10			76.8			100
Bahrain	Bahrain	BHR	1977	Bahrain1977		0.1839	0.1839			11.557			4.0245		67.8872	67.8872		4.384	4.384						0												7.864			1.334			10			76.7			100
Bahrain	Bahrain	BHR	1978	Bahrain1978		0.1994	0.1994			11.2576			3.9575		68.3978	68.3978		4.566	4.566						0												7.706			1.297			10			76.6			100
Bahrain	Bahrain	BHR	1979	Bahrain1979		0.2144	0.2144			10.9582			3.8905		68.9084	68.9084		4.748	4.748						0												7.548			1.26			10			76.5			100
Bahrain	Bahrain	BHR	1980	Bahrain1980		0.228	0.228			10.6588			3.8235	69.419	69.419	69.419	4.93	4.93	4.93						0										7.39	7.39	7.39			1.223			10			76.4			100
Bahrain	Bahrain	BHR	1981	Bahrain1981		0.2381	0.2381			10.3594			3.7565		69.7658	69.7658		5.074	5.074						0											7.232	7.232			1.186			10			76.3			100
Bahrain	Bahrain	BHR	1982	Bahrain1982		0.2462	0.2462			10.06			3.6895		70.1126	70.1126		5.218	5.218						0											7.074	7.074			1.149			10			76.2			100
Bahrain	Bahrain	BHR	1983	Bahrain1983		0.253	0.253			9.7606			3.6225		70.4594	70.4594		5.362	5.362						0											6.916	6.916			1.112			10			76.1			100
Bahrain	Bahrain	BHR	1984	Bahrain1984		0.2599	0.2599			9.4612			3.5555		70.8062	70.8062		5.506	5.506						0											6.758	6.758			1.075			10			76			100
Bahrain	Bahrain	BHR	1985	Bahrain1985		0.2676	0.2676			9.1618			3.4885	71.153	71.153	71.153	5.65	5.65	5.65						0										6.6	6.6	6.6			1.038			10			75.9			100
Bahrain	Bahrain	BHR	1986	Bahrain1986		0.277	0.277			8.8624			3.4215		71.3948	71.3948		5.828	5.828						0											6.604	6.604			1.001			10			75.8			100
Bahrain	Bahrain	BHR	1987	Bahrain1987		0.288	0.288			8.563			3.3545		71.6366	71.6366		6.006	6.006						0											6.608	6.608			0.964			10			75.7			100
Bahrain	Bahrain	BHR	1988	Bahrain1988		0.2998	0.2998			8.2636			3.2875		71.8784	71.8784		6.184	6.184						0											6.612	6.612			0.927			10			75.6			100
Bahrain	Bahrain	BHR	1989	Bahrain1989		0.3115	0.3115			7.9642			3.2205		72.1202	72.1202		6.362	6.362						0											6.616	6.616			0.89			10			75.5			100
Bahrain	Bahrain	BHR	1990	Bahrain1990	0.141	0.323	0.323			7.6648			3.1535	72.362	72.362	72.362	6.54	6.54	6.54						0										6.62	6.62	6.62			0.853			10	75.4	75.4	75.4			100
Bahrain	Bahrain	BHR	1991	Bahrain1991	0.14	0.3329	0.3329			7.3654			3.0865		72.5709	72.5709		6.652	6.652						0											6.678	6.678			0.816			9.7	75.3	75.3	75.3			100
Bahrain	Bahrain	BHR	1992	Bahrain1992	0.141	0.3437	0.3437			7.066			3.0195		72.7798	72.7798		6.764	6.764						3.0326											6.736	6.736			0.779			9.4	78.8	78.8	78.8			100
Bahrain	Bahrain	BHR	1993	Bahrain1993	0.141	0.3552	0.3552			6.7666			2.9525		72.9887	72.9887		6.876	6.876						7.6128											6.794	6.794			0.742			9.1		78.05	78.05			100
Bahrain	Bahrain	BHR	1994	Bahrain1994	0.142	0.3672	0.3672			6.4672			2.8855		73.1976	73.1976		6.988	6.988						12.193											6.852	6.852			0.705			8.8		77.3	77.3			100
Bahrain	Bahrain	BHR	1995	Bahrain1995	0.14	0.3797	0.3797			6.1678	2.8185	2.8185	2.8185	73.4065	73.4065	73.4065	7.1	7.1	7.1						16.7732										6.91	6.91	6.91			0.668			8.5		76.55	76.55			100
Bahrain	Bahrain	BHR	1996	Bahrain1996	0.151	0.3904	0.3904			5.8684	2.7515	2.7515	2.7515		73.6092	73.6092		7.176	7.176						21.3534											7.012	7.012	0.631	0.631	0.631			8.2	75.8	75.8	75.8			100
Bahrain	Bahrain	BHR	1997	Bahrain1997	0.154	0.4023	0.4023			5.569	3.0477	3.0477	3.0477		73.8119	73.8119		7.252	7.252						25.9336											7.114	7.114		0.594	0.594			7.9	76.5	76.5	76.5			100
Bahrain	Bahrain	BHR	1998	Bahrain1998	0.156	0.4154	0.4154			5.2696	2.8813	2.8813	2.8813		74.0146	74.0146		7.328	7.328				30.5138	30.5138	30.5138											7.216	7.216	0.557	0.557	0.557			7.6	76.9	76.9	76.9			100
Bahrain	Bahrain	BHR	1999	Bahrain1999	0.156	0.4302	0.4302			4.9702	2.8387	2.8387	2.8387		74.2173	74.2173		7.404	7.404				35.094	35.094	35.094											7.318	7.318		0.554	0.554			7.3	77.4	77.4	77.4			100
Bahrain	Bahrain	BHR	2000	Bahrain2000	0.43	0.448	0.448			4.6708	2.3624	2.3624	2.3624	74.42	74.42	74.42	7.48	7.48	7.48				37.7217	37.7217	37.7217										7.42	7.42	7.42	0.551	0.551	0.551			7	78	78	78			100
Bahrain	Bahrain	BHR	2001	Bahrain2001	0.743	0.4781	0.4781			4.3714	2.5329	2.5329	2.5329		74.5969	74.5969		7.422	7.422				41.8393	41.8393	41.8393										7.33	7.33	7.33		0.5425	0.5425			6.7	75	75	75	100	100	100
Bahrain	Bahrain	BHR	2002	Bahrain2002	0.775	0.5117	0.5117			4.072	2.5843	2.5843	2.5843		74.7738	74.7738		7.364	7.364				46.139	46.139	46.139										7.29	7.29	7.29	0.534	0.534	0.534			6.4	78.9	78.9	78.9	100	100	100
Bahrain	Bahrain	BHR	2003	Bahrain2003	0.775	0.5493	0.5493			3.7726	2.5011	2.5011	2.5011		74.9507	74.9507		7.306	7.306				48.9736	48.9736	48.9736										7.2	7.2	7.2	0.457	0.457	0.457	6.1	6.1	6.1	79.13	79.13	79.13	100	100	100
Bahrain	Bahrain	BHR	2004	Bahrain2004	0.757	0.5921	0.5921			3.4732	2.2678	2.2678	2.2678		75.1276	75.1276		7.248	7.248				48.5002	48.5002	48.5002										7.02	7.02	7.02	0.593	0.593	0.593	5.8	5.8	5.8	79.739	79.739	79.739	100	100	100
Bahrain	Bahrain	BHR	2005	Bahrain2005	0.769	0.6409	0.6409			3.1738	2.1565	2.1565	2.1565	75.3045	75.3045	75.3045	7.19	7.19	7.19				48.2243	48.2243	48.2243				43.4	43.4	43.4				6.89	6.89	6.89	0.404	0.404	0.404	5.8	5.8	5.8	80.313	80.313	80.313	100	100	100
Bahrain	Bahrain	BHR	2006	Bahrain2006	0.692	0.7057	0.7057	2.8744	2.8744	2.8744	2.1253	2.1253	2.1253		75.4535	75.4535		7.164	7.164				44.6717	44.6717	44.6717										7.35	7.35	7.35	0.404	0.404	0.404	5.7	5.7	5.7	80.805	80.805	80.805	100	100	100
Bahrain	Bahrain	BHR	2007	Bahrain2007	0.685	0.7762	0.7762	2.575	2.575	2.575	2.1846	2.1846	2.1846		75.6025	75.6025		7.138	7.138					38.9667	38.9667										7.52	7.52	7.52	0.424	0.424	0.424	5	5	5	81.044	81.044	81.044	100	100	100
Bahrain	Bahrain	BHR	2008	Bahrain2008	0.647	0.847	0.847	2.4968	2.4968	2.4968	2.3131	2.3131	2.3131		75.7515	75.7515		7.112	7.112				33.2617	33.2617	33.2617										7.42	7.42	7.42	0.407	0.407	0.407	5.4	5.4	5.4	81.481	81.481	81.481	100	100	100
Bahrain	Bahrain	BHR	2009	Bahrain2009	0.65	0.9109	0.9109		2.53392	2.53392	2.7484	2.7484	2.7484		75.9005	75.9005		7.086	7.086				24.4804	24.4804	24.4804										7.29	7.29	7.29	0.496	0.496	0.496	5.1	5.1	5.1	82.121	82.121	82.121	100	100	100
Bahrain	Bahrain	BHR	2010	Bahrain2010	0.658	0.963	0.963		2.57105	2.57105	2.5934	2.5934	2.5934	76.0495	76.0495	76.0495	7.06	7.06	7.06				16.8047	16.8047	16.8047										7.47	7.47	7.47	0.484	0.484	0.484	4.9	4.9	4.9	82.12	82.12	82.12	100	100	100
Bahrain	Bahrain	BHR	2011	Bahrain2011	0.661	0.9907	0.9907		2.60817	2.60817	2.3835	2.3835	2.3835		76.1911	76.1911		7.17915	7.17915				14.6698	14.6698	14.6698										7.49	7.49	7.49	0.547	0.547	0.547	5.1	5.1	5.1	83.699	83.699	83.699	100	100	100
Bahrain	Bahrain	BHR	2012	Bahrain2012		1.0064	1.0064	2.6453	2.6453	2.6453	2.7627	2.7627	2.7627		76.3327	76.3327		7.2983	7.2983				15.628	15.628	15.628										7.33	7.33	7.33	0.54	0.54	0.54			5.3			85.278	100	100	100
Bahrain	Bahrain	BHR	2013	Bahrain2013		1.0161	1.0161	2.4769	2.4769	2.4769	3.016	3.016	3.016		76.4743	76.4743		7.41745	7.41745				15.9584	15.9584	15.9584										7.32	7.32	7.32	0.584	0.584	0.584			5.5			86.857	100	100	100
Bahrain	Bahrain	BHR	2014	Bahrain2014		1.0295	1.0295	2.4675	2.4675	2.4675	3.1505	3.1505	3.1505		76.6159	76.6159		7.5366	7.5366				16.0816	16.0816	16.0816										7.36	7.36	7.36	0.591	0.591	0.591			5.7			88.436	100	100	100
Bahrain	Bahrain	BHR	2015	Bahrain2015	0.941	1.0539	1.0539	2.6681	2.6681	2.6681			3.285	76.7575	76.7575	76.7575	7.672	7.65576	7.65576				14.7746	14.7746	14.7746							34.16			7.38	7.38	7.38	3.091		0.598	5.1		5.9			90.015			100
Bahrain	Bahrain		2016	Bahrain2016			1.0783	2.6645	2.6645	2.6645			3.4195			76.8991			7.77491						13.4676												7.4			0.605			6.1			91.594			100
Bangladesh	Bangladesh	BGD	1950	Bangladesh1950		20.7827	20.7827			0.797607			0			39.1865	0.93	0.93	0.93						14.2739												3.34			-2.48			10			31.8			0
Bangladesh	Bangladesh	BGD	1951	Bangladesh1951		21.2652	21.2652			0.8091			0			39.8385		0.932	0.932						14.0356												3.338			-2.48			10			31.2			0
Bangladesh	Bangladesh	BGD	1952	Bangladesh1952		21.7958	21.7958			0.820593			0			40.4905		0.934	0.934						13.7973												3.336			-2.48			10			30.6			0
Bangladesh	Bangladesh	BGD	1953	Bangladesh1953		22.3552	22.3552			0.832086			0			41.1425		0.936	0.936						13.559												3.334			-2.48			10			30			0
Bangladesh	Bangladesh	BGD	1954	Bangladesh1954		22.9366	22.9366			0.843579			0			41.7945		0.938	0.938						13.3207												3.332			-2.48			10			29.4			0
Bangladesh	Bangladesh	BGD	1955	Bangladesh1955		23.5483	23.5483			0.855071			0	42.4465	42.4465	42.4465	0.94	0.94	0.94						13.0824												3.33			-2.48			10			28.8			0
Bangladesh	Bangladesh	BGD	1956	Bangladesh1956		24.1053	24.1053			0.866564			0		43.0985	43.0985		0.956	0.956						12.8441												3.328			-2.48			10			28.2			0
Bangladesh	Bangladesh	BGD	1957	Bangladesh1957		24.6927	24.6927			0.878057			0		43.7505	43.7505		0.972	0.972						12.6058												3.326			-2.48			10			27.6			0
Bangladesh	Bangladesh	BGD	1958	Bangladesh1958		25.3235	25.3235			0.88955			0		44.4025	44.4025		0.988	0.988						12.3675												3.324			-2.48			10			27			0
Bangladesh	Bangladesh	BGD	1959	Bangladesh1959		26.0057	26.0057			0.901043			0		45.0545	45.0545		1.004	1.004						12.1292												3.322			-2.48			10			26.4			0
Bangladesh	Bangladesh	BGD	1960	Bangladesh1960		26.7341	26.7341			0.912536			0	45.7065	45.7065	45.7065	1.02	1.02	1.02						11.8909												3.32			-2.48			10			25.8			0
Bangladesh	Bangladesh	BGD	1961	Bangladesh1961		27.3018	27.3018			0.924029			0		46.2164	46.2164		1.066	1.066						11.6526												3.318			-2.48			10			25.2			0
Bangladesh	Bangladesh	BGD	1962	Bangladesh1962		27.9524	27.9524			0.935521			0		46.7263	46.7263		1.112	1.112						11.4143												3.316			-2.48			10			24.6			0
Bangladesh	Bangladesh	BGD	1963	Bangladesh1963		28.6672	28.6672			0.947014			0		47.2362	47.2362		1.158	1.158						11.176												3.314			-2.48			10			24			0
Bangladesh	Bangladesh	BGD	1964	Bangladesh1964		29.4187	29.4187			0.958507			0		47.7461	47.7461		1.204	1.204						10.9377												3.312			-2.48			10			23.4			0
Bangladesh	Bangladesh	BGD	1965	Bangladesh1965		30.1941	30.1941	0.97	0.97	0.97			0	48.256	48.256	48.256	1.25	1.25	1.25						10.6994												3.31			-2.48			10			22.8			0
Bangladesh	Bangladesh	BGD	1966	Bangladesh1966		30.9308	30.9308		0.981493	0.981493			0		48.1647	48.1647		1.276	1.276						10.4611												3.308			-2.48			10			22.2			0
Bangladesh	Bangladesh	BGD	1967	Bangladesh1967		31.7045	31.7045		0.992986	0.992986			0		48.0734	48.0734		1.302	1.302						10.2228												3.306			-2.48			10			21.6			0
Bangladesh	Bangladesh	BGD	1968	Bangladesh1968		32.4881	32.4881		1.00448	1.00448			0		47.9821	47.9821		1.328	1.328						9.9845												3.304			-2.48			10			21			0
Bangladesh	Bangladesh	BGD	1969	Bangladesh1969		33.2702	33.2702		1.01597	1.01597			0		47.8908	47.8908		1.354	1.354						9.7462												3.302			-2.48			10			20.4			0
Bangladesh	Bangladesh	BGD	1970	Bangladesh1970		34.0514	34.0514		1.02746	1.02746			0	47.7995	47.7995	47.7995	1.38	1.38	1.38						9.5079												3.3			-2.48			10			19.8			0
Bangladesh	Bangladesh	BGD	1971	Bangladesh1971		34.6168	34.6168		1.03896	1.03896			0		48.0885	48.0885		1.418	1.418						9.2696												3.298			-2.48			10			19.2			0
Bangladesh	Bangladesh	BGD	1972	Bangladesh1972		35.1415	35.1415		1.05045	1.05045			0		48.3775	48.3775		1.456	1.456						9.0313												3.296			-2.48			10			18.6			0
Bangladesh	Bangladesh	BGD	1973	Bangladesh1973		35.6811	35.6811		1.06194	1.06194			0		48.6665	48.6665		1.494	1.494						8.793												3.294			-2.48			10			18			0
Bangladesh	Bangladesh	BGD	1974	Bangladesh1974		36.2866	36.2866		1.07344	1.07344			0.03		48.9555	48.9555		1.532	1.532						8.5547												3.292			-2.48			10			17.4			0
Bangladesh	Bangladesh	BGD	1975	Bangladesh1975		36.9956	36.9956		1.08493	1.08493			0.07	49.2445	49.2445	49.2445	1.57	1.57	1.57						8.3164										3.29	3.29	3.29			-2.48			10			16.8			0
Bangladesh	Bangladesh	BGD	1976	Bangladesh1976		37.7994	37.7994		1.09642	1.09642			0.11		50.0471	50.0471		1.706	1.706						8.0781											3.288	3.288			-2.48			9.85			16.2			0
Bangladesh	Bangladesh	BGD	1977	Bangladesh1977		38.7762	38.7762		1.10791	1.10791			0.15		50.8497	50.8497		1.842	1.842						7.8398											3.286	3.286			-2.48			9.472			15.6			0
Bangladesh	Bangladesh	BGD	1978	Bangladesh1978		39.8956	39.8956		1.11941	1.11941			0.19		51.6523	51.6523		1.978	1.978						7.6015											3.284	3.284			-2.48			9.094			15			0
Bangladesh	Bangladesh	BGD	1979	Bangladesh1979		41.131	41.131	1.1309	1.1309	1.1309			0.23		52.4549	52.4549		2.114	2.114						7.3632											3.282	3.282			-2.48			8.716			14.4			0
Bangladesh	Bangladesh	BGD	1980	Bangladesh1980		42.4578	42.4578		1.1012	1.1012			0.27	53.2575	53.2575	53.2575	2.25	2.25	2.25						7.1249										3.28	3.28	3.28			-2.48			8.338			13.8			0
Bangladesh	Bangladesh	BGD	1981	Bangladesh1981		43.6606	43.6606	1.0715	1.0715	1.0715			0.31		53.7337	53.7337		2.364	2.364						6.8866											3.342	3.342			-2.48			7.96			13.2			0
Bangladesh	Bangladesh	BGD	1982	Bangladesh1982		45.0096	45.0096	1.0116	1.0116	1.0116			0.35		54.2099	54.2099		2.478	2.478						6.6483											3.404	3.404			-2.48			7.582			12.6			0
Bangladesh	Bangladesh	BGD	1983	Bangladesh1983		46.4701	46.4701	1.0327	1.0327	1.0327			0.39		54.6861	54.6861		2.592	2.592						6.41											3.466	3.466			-2.48			7.204			12			0
Bangladesh	Bangladesh	BGD	1984	Bangladesh1984		47.9961	47.9961	1.223	1.223	1.223			0.43		55.1623	55.1623		2.706	2.706						6.1717											3.528	3.528			-2.48			6.826			11.4			0
Bangladesh	Bangladesh	BGD	1985	Bangladesh1985		49.5679	49.5679	1.2712	1.2712	1.2712			0.47	55.6385	55.6385	55.6385	2.82	2.82	2.82						5.9334										3.59	3.59	3.59			-2.3945			6.448			10.8			0
Bangladesh	Bangladesh	BGD	1986	Bangladesh1986		51.1115	51.1115	1.3435	1.3435	1.3435			0.51		56.2073	56.2073		2.882	2.882						5.6951											3.762	3.762			-2.243			6.07			10.2			0
Bangladesh	Bangladesh	BGD	1987	Bangladesh1987		52.708	52.708	1.5136	1.5136	1.5136			0.55		56.7761	56.7761		2.944	2.944						5.4568											3.934	3.934			-2.0915			5.692			9.6			0.3133
Bangladesh	Bangladesh	BGD	1988	Bangladesh1988		54.3621	54.3621		1.51543	1.51543			0.59		57.3449	57.3449		3.006	3.006						5.2185											4.106	4.106			-1.94			5.314			9			2.7343
Bangladesh	Bangladesh	BGD	1989	Bangladesh1989		56.0966	56.0966		1.51727	1.51727			0.63		57.9137	57.9137		3.068	3.068						4.9802											4.278	4.278			-1.7885			4.936			8.4			5.1553
Bangladesh	Bangladesh	BGD	1990	Bangladesh1990		57.9196	57.9196	1.5191	1.5191	1.5191			0.67	58.4825	58.4825	58.4825	3.13	3.13	3.13						4.7419										4.45	4.45	4.45			-1.637			4.558			7.8	7.5763	7.5763	7.5763
Bangladesh	Bangladesh	BGD	1991	Bangladesh1991	-0.156	59.6515	59.6515	1.4257	1.4257	1.4257	0.71	0.71	0.71		59.1587	59.1587		3.24	3.24						4.5036											4.62	4.62			-1.4855			4.18	7.2	7.2	7.2	9.9973	9.9973	9.9973
Bangladesh	Bangladesh	BGD	1992	Bangladesh1992	-0.135	61.4597	61.4597	1.6318	1.6318	1.6318	0.75	0.75	0.75		59.8349	59.8349		3.35	3.35						4.2653											4.79	4.79			-1.334			3.802	6.6	6.6	6.6	12.4179	12.4179	12.4179
Bangladesh	Bangladesh	BGD	1993	Bangladesh1993	-0.136	63.3428	63.3428	1.6926	1.6926	1.6926	0.95	0.95	0.95		60.5111	60.5111		3.46	3.46						4.027											4.96	4.96			-1.1825			3.424	6.9	6.9	6.9	14.8357	14.8357	14.8357
Bangladesh	Bangladesh	BGD	1994	Bangladesh1994	-0.187	65.2947	65.2947		1.75758	1.75758	1.13	1.13	1.13		61.1873	61.1873		3.57	3.57						3.7887											5.13	5.13			-1.031			3.046	9.3	9.3	9.3	17.8	17.8	17.8
Bangladesh	Bangladesh	BGD	1995	Bangladesh1995	-0.152	67.3128	67.3128		1.82255	1.82255	1.1998	1.1998	1.1998	61.8635	61.8635	61.8635	3.68	3.68	3.68						3.5504										5.3	5.3	5.3			-0.8795			2.668	7.9	7.9	7.9	19.6525	19.6525	19.6525
Bangladesh	Bangladesh	BGD	1996	Bangladesh1996	-0.161	69.3066	69.3066		1.88752	1.88752	1.0313	1.0313	1.0313		62.5345	62.5345		3.84	3.84						3.3121											5.422	5.422	-0.728	-0.728	-0.728	2.29	2.29	2.29	8.4	8.4	8.4	22.046	22.046	22.046
Bangladesh	Bangladesh	BGD	1997	Bangladesh1997	-0.154	71.3619	71.3619	1.9525	1.9525	1.9525	0.9681	0.9681	0.9681		63.2055	63.2055		4	4						3.0738											5.544	5.544		-0.5765	-0.5765		1.912	1.912	9.5	9.5	9.5	22.4	22.4	22.4
Bangladesh	Bangladesh	BGD	1998	Bangladesh1998	-0.152	73.4669	73.4669		2.04265	2.04265	0.9353	0.9353	0.9353		63.8765	63.8765		4.16	4.16				2.8355	2.8355	2.8355											5.666	5.666	-0.425	-0.425	-0.425		1.534	1.534	9.53	9.53	9.53	26.7897	26.7897	26.7897
Bangladesh	Bangladesh	BGD	1999	Bangladesh1999	-0.152	75.6099	75.6099	2.1328	2.1328	2.1328	0.9352	0.9352	0.9352		64.5475	64.5475		4.32	4.32				2.5972	2.5972	2.5972											5.788	5.788		-0.494	-0.494		1.156	1.156	9.53	9.53	9.53	29.1356	29.1356	29.1356
Bangladesh	Bangladesh	BGD	2000	Bangladesh2000	-0.152	77.776	77.776	2.1251	2.1251	2.1251	0.9467	0.9467	0.9467	65.2185	65.2185	65.2185	4.48	4.48	4.48				2.5052	2.5052	2.5052										5.91	5.91	5.91	-0.563	-0.563	-0.563		0.778	0.778	10	10	10	32	32	32
Bangladesh	Bangladesh	BGD	2001	Bangladesh2001	-0.144	79.809	79.809	2.1719	2.1719	2.1719	1.0249	1.0249	1.0249		65.7496	65.7496		4.632	4.632				2.8794	2.8794	2.8794										5.81	5.81	5.81		-0.6295	-0.6295	0.4	0.4	0.4		9.83333	9.83333	33.7862	33.7862	33.7862
Bangladesh	Bangladesh	BGD	2002	Bangladesh2002	-0.136	81.8776	81.8776	2.0171	2.0171	2.0171	1.0678	1.0678	1.0678		66.2807	66.2807		4.784	4.784				2.8586	2.8586	2.8586										5.88	5.88	5.88	-0.696	-0.696	-0.696	1.2	1.2	1.2		9.66667	9.66667	36.0987	36.0987	36.0987
Bangladesh	Bangladesh	BGD	2003	Bangladesh2003	-0.128	83.9451	83.9451	2.0694	2.0694	2.0694	0.9755	0.9755	0.9755		66.8118	66.8118		4.936	4.936				2.8562	2.8562	2.8562										5.8	5.8	5.8	-0.706	-0.706	-0.706	1.3	1.3	1.3	9.5	9.5	9.5	38.4078	38.4078	38.4078
Bangladesh	Bangladesh	BGD	2004	Bangladesh2004		85.9677	85.9677	1.9401	1.9401	1.9401	1.0421	1.0421	1.0421		67.3429	67.3429		5.088	5.088				4.1218	4.1218	4.1218										5.72	5.72	5.72	-0.776	-0.776	-0.776	1.7	1.7	1.7			9.33333	40.6	40.6	40.6
Bangladesh	Bangladesh	BGD	2005	Bangladesh2005		87.9219	87.9219		2.0357	2.0357	0.9668	0.9668	0.9668	67.874	67.874	67.874	5.24	5.24	5.24				4.9651	4.9651	4.9651				44.08	44.08	44.08				6.02	6.02	6.02	-0.865	-0.865	-0.865	1.7	1.7	1.7			9.16667	44.23	44.23	44.23
Bangladesh	Bangladesh	BGD	2006	Bangladesh2006		89.6016	89.6016	2.1313	2.1313	2.1313	1.0388	1.0388	1.0388		68.3284	68.3284		5.374	5.374				5.3807	5.3807	5.3807										6.18	6.18	6.18	-0.772	-0.772	-0.772	2	2	2			9	45.3541	45.3541	45.3541
Bangladesh	Bangladesh	BGD	2007	Bangladesh2007		91.2287	91.2287	2.2022	2.2022	2.2022	0.9877	0.9877	0.9877		68.7828	68.7828		5.508	5.508				6.1312	6.1312	6.1312										6.06	6.06	6.06	-0.679	-0.679	-0.679	2	2	2			8.83333	46.5	46.5	46.5
Bangladesh	Bangladesh	BGD	2008	Bangladesh2008		92.8348	92.8348	2.0546	2.0546	2.0546	0.9538	0.9538	0.9538		69.2372	69.2372		5.642	5.642				8.1395	8.1395	8.1395										6.07	6.07	6.07	-0.707	-0.707	-0.707	2.1	2.1	2.1			8.66667	50.0322	50.0322	50.0322
Bangladesh	Bangladesh	BGD	2009	Bangladesh2009		94.4638	94.4638	1.9394	1.9394	1.9394	0.9911	0.9911	0.9911		69.6916	69.6916		5.776	5.776				7.841	7.841	7.841										6.3	6.3	6.3	-0.787	-0.787	-0.787	2.4	2.4	2.4			8.5	52.3852	52.3852	52.3852
Bangladesh	Bangladesh	BGD	2010	Bangladesh2010		96.1528	96.1528		2.03605	2.03605	1.0502	1.0502	1.0502	70.146	70.146	70.146	5.91	5.91	5.91				7.4239	7.4239	7.4239										6.35	6.35	6.35	-0.747	-0.747	-0.747	2.4	2.4	2.4			8.33333	55.26	55.26	55.26
Bangladesh	Bangladesh	BGD	2011	Bangladesh2011		97.9874	97.9874	2.1327	2.1327	2.1327	1.0411	1.0411	1.0411		70.5361	70.5361		6.02939	6.02939				7.2663	7.2663	7.2663										6.34	6.34	6.34	-0.759	-0.759	-0.759	2.7	2.7	2.7			8.16667	59.6	59.6	59.6
Bangladesh	Bangladesh	BGD	2012	Bangladesh2012		99.8436	99.8436	2.1755	2.1755	2.1755	0.9845	0.9845	0.9845		70.9262	70.9262		6.14877	6.14877				8.1663	8.1663	8.1663										6.24	6.24	6.24	-0.825	-0.825	-0.825			3			8	59.4793	59.4793	59.4793
Bangladesh	Bangladesh	BGD	2013	Bangladesh2013		101.733	101.733	1.9662	1.9662	1.9662	0.8103	0.8103	0.8103		71.3163	71.3163		6.26816	6.26816				7.4257	7.4257	7.4257										6.34	6.34	6.34	-0.819	-0.819	-0.819			3.3			7.83333	61.5	61.5	61.5
Bangladesh	Bangladesh	BGD	2014	Bangladesh2014		103.67	103.67		2.14423	2.14423	0.7865	0.7865	0.7865		71.7064	71.7064		6.38755	6.38755					8.47635	8.47635										6.3	6.3	6.3	-0.771	-0.771	-0.771			3.6			7.66667	62.4	62.4	62.4
Bangladesh	Bangladesh	BGD	2015	Bangladesh2015	-0.567	105.651	105.651		2.32227	2.32227			0.7627	72.0965	72.0965	72.0965	6.524	6.50693	6.50693				9.527	9.527	9.527							32.47			6.32	6.32	6.32	1.729		-0.723	2.7		3.9			7.5			63.3
Bangladesh	Bangladesh		2016	Bangladesh2016			107.632	2.5003	2.5003	2.5003			0.7389			72.4866			6.62632						10.5777												6.34			-0.675			4.2			7.33333			64.2
Barbados	Barbados	BRB	1950	Barbados1950		0.129	0.129			18.6324			22.61			56.034	4.63	4.63	4.63			3.8527			0												5.42			1.507			6.9			18.8			100
Barbados	Barbados	BRB	1951	Barbados1951		0.1312	0.1312			18.339			22.18			56.5293		4.662	4.662			3.7856			0												5.43			1.5055			6.9			20.5			100
Barbados	Barbados	BRB	1952	Barbados1952		0.1327	0.1327			18.0456			21.75			57.0246		4.694	4.694			3.7185			0												5.44			1.504			6.9			22.2			100
Barbados	Barbados	BRB	1953	Barbados1953		0.1333	0.1333			17.7522			21.32			57.5199		4.726	4.726			3.6514			0												5.45			1.5025			6.9			23.9			100
Barbados	Barbados	BRB	1954	Barbados1954		0.1333	0.1333			17.4587			20.89			58.0152		4.758	4.758			3.5843			0												5.46			1.501			6.9			25.6			100
Barbados	Barbados	BRB	1955	Barbados1955		0.1327	0.1327			17.1653			20.46	58.5105	58.5105	58.5105	4.79	4.79	4.79			3.5172			0												5.47			1.4995			6.9			27.3			100
Barbados	Barbados	BRB	1956	Barbados1956		0.132	0.132			16.8719			20.03		59.0058	59.0058		4.826	4.826			3.4501			0												5.48			1.498			6.9			29			100
Barbados	Barbados	BRB	1957	Barbados1957		0.1308	0.1308			16.5785			19.6		59.5011	59.5011		4.862	4.862			3.383			0												5.49			1.4965			6.9			30.7			100
Barbados	Barbados	BRB	1958	Barbados1958		0.1294	0.1294			16.285			19.17		59.9964	59.9964		4.898	4.898			3.3159			0												5.5			1.495			6.9			32.4			100
Barbados	Barbados	BRB	1959	Barbados1959		0.1282	0.1282			15.9916			18.74		60.4917	60.4917		4.934	4.934			3.2488			0												5.51			1.4935			6.9			34.1			100
Barbados	Barbados	BRB	1960	Barbados1960		0.1273	0.1273			15.6982			18.31	60.987	60.987	60.987	4.97	4.97	4.97			3.1817			0												5.52			1.492			6.9			35.8			100
Barbados	Barbados	BRB	1961	Barbados1961		0.1266	0.1266			15.4048			17.88		61.466	61.466		5.298	5.298			3.1146			0												5.53			1.4905			6.9			37.5			100
Barbados	Barbados	BRB	1962	Barbados1962		0.1264	0.1264			15.1113			17.45		61.945	61.945		5.626	5.626			3.0475			0												5.54			1.489			6.9			39.2			100
Barbados	Barbados	BRB	1963	Barbados1963		0.1264	0.1264			14.8179			17.02		62.424	62.424		5.954	5.954			2.9804			0												5.55			1.4875			6.9			40.9			100
Barbados	Barbados	BRB	1964	Barbados1964		0.1265	0.1265			14.5245			16.59		62.903	62.903		6.282	6.282			2.9133			0												5.56			1.486			6.9			42.6			100
Barbados	Barbados	BRB	1965	Barbados1965		0.1265	0.1265			14.2311			16.16	63.382	63.382	63.382	6.61	6.61	6.61			2.8462			0												5.57			1.4845			6.9			44.3			100
Barbados	Barbados	BRB	1966	Barbados1966		0.1269	0.1269			13.9376			15.73		63.8058	63.8058		6.95	6.95			2.7791			0												5.58			1.483			6.9			46			100
Barbados	Barbados	BRB	1967	Barbados1967		0.1275	0.1275			13.6442			15.3		64.2296	64.2296		7.29	7.29			2.712			0												5.59			1.4815			6.9			47.7			100
Barbados	Barbados	BRB	1968	Barbados1968		0.1282	0.1282			13.3508			14.87		64.6534	64.6534		7.63	7.63			2.6449			0												5.6			1.48			6.9			49.4			100
Barbados	Barbados	BRB	1969	Barbados1969		0.1292	0.1292			13.0574			14.44		65.0772	65.0772		7.97	7.97			2.5778			0												5.61			1.4785			6.9			51.1			100
Barbados	Barbados	BRB	1970	Barbados1970		0.1305	0.1305			12.7639			14.01	65.501	65.501	65.501	8.31	8.31	8.31			2.5107			0												5.62			1.477			6.9			52.8			100
Barbados	Barbados	BRB	1971	Barbados1971		0.1335	0.1335			12.4705			13.58		65.8363	65.8363		8.178	8.178			2.4436			0												5.63			1.4755			6.9			54.5			100
Barbados	Barbados	BRB	1972	Barbados1972		0.1362	0.1362			12.1771			13.15		66.1716	66.1716		8.046	8.046			2.3765			0												5.64			1.474			6.9			56.2			100
Barbados	Barbados	BRB	1973	Barbados1973		0.1388	0.1388			11.8837			12.72		66.5069	66.5069		7.914	7.914			2.3094			0												5.65			1.4725			6.9			57.9			100
Barbados	Barbados	BRB	1974	Barbados1974		0.1414	0.1414			11.5902			12.29		66.8422	66.8422		7.782	7.782			2.2423			0												5.66			1.471			6.9			59.6			100
Barbados	Barbados	BRB	1975	Barbados1975		0.1441	0.1441			11.2968			11.86	67.1775	67.1775	67.1775	7.65	7.65	7.65			2.1752			0										5.67	5.67	5.67			1.4695			6.9			61.3			100
Barbados	Barbados	BRB	1976	Barbados1976		0.1457	0.1457			11.0034			11.43		67.4833	67.4833		7.582	7.582			2.1081			0											5.68	5.68			1.468			6.9			63			100
Barbados	Barbados	BRB	1977	Barbados1977		0.1476	0.1476			10.71			11		67.7891	67.7891		7.514	7.514			2.041			0											5.69	5.69			1.4665			6.9			64.7			100
Barbados	Barbados	BRB	1978	Barbados1978		0.1493	0.1493			10.4165			10.57		68.0949	68.0949		7.446	7.446			1.9739			0											5.7	5.7			1.465			6.9			66.4			100
Barbados	Barbados	BRB	1979	Barbados1979		0.1503	0.1503			10.1231			10.14		68.4007	68.4007		7.378	7.378			1.9068			0											5.71	5.71			1.4635			6.9			68.1			100
Barbados	Barbados	BRB	1980	Barbados1980		0.1506	0.1506			9.82968			9.71	68.7065	68.7065	68.7065	7.31	7.31	7.31			1.8397			0										5.72	5.72	5.72			1.462			6.9			69.8			100
Barbados	Barbados	BRB	1981	Barbados1981		0.1531	0.1531			9.53625			9.28		68.9889	68.9889		7.444	7.444			1.7726			0											5.788	5.788			1.4605			6.9			71.5			100
Barbados	Barbados	BRB	1982	Barbados1982		0.155	0.155			9.24283			8.85		69.2713	69.2713		7.578	7.578			1.7055			0											5.856	5.856			1.459			6.9			73.2			100
Barbados	Barbados	BRB	1983	Barbados1983		0.1567	0.1567			8.9494			8.42		69.5537	69.5537		7.712	7.712			1.6384			0											5.924	5.924			1.4575			6.9			74.9			100
Barbados	Barbados	BRB	1984	Barbados1984		0.1586	0.1586			8.65598			7.99		69.8361	69.8361		7.846	7.846			1.5713			0											5.992	5.992			1.456			6.9			76.6			100
Barbados	Barbados	BRB	1985	Barbados1985		0.1608	0.1608			8.36255			7.56	70.1185	70.1185	70.1185	7.98	7.98	7.98			1.5042			0										6.06	6.06	6.06			1.4545			6.9			78.3			100
Barbados	Barbados	BRB	1986	Barbados1986		0.1626	0.1626			8.06913			7.13		70.3666	70.3666		8.074	8.074			1.4371			0											6.046	6.046			1.453			6.9			80			100
Barbados	Barbados	BRB	1987	Barbados1987		0.1649	0.1649			7.7757			6.7		70.6147	70.6147		8.168	8.168			1.37			0											6.032	6.032			1.4515			6.9			81.7			100
Barbados	Barbados	BRB	1988	Barbados1988		0.1674	0.1674			7.48228			6.27		70.8628	70.8628		8.262	8.262			1.3029			0											6.018	6.018			1.45			6.9			83.4			100
Barbados	Barbados	BRB	1989	Barbados1989		0.1696	0.1696			7.18885			5.84		71.1109	71.1109		8.356	8.356			1.2358			0.043											6.004	6.004			1.4485			6.9			85.1			100
Barbados	Barbados	BRB	1990	Barbados1990	0.137	0.1714	0.1714			6.89543			5.41	71.359	71.359	71.359	8.45	8.45	8.45			1.1687			0.0976										5.99	5.99	5.99			1.447			6.9	86.8	86.8	86.8			100
Barbados	Barbados	BRB	1991	Barbados1991	0.14	0.1729	0.1729	6.602	6.602	6.602	4.98	4.98	4.98		71.5776	71.5776		8.536	8.536			1.1016			0.1522											5.994	5.994			1.4455			6.9	88.5	88.5	88.5			100
Barbados	Barbados	BRB	1992	Barbados1992	0.145	0.1739	0.1739		6.30857	6.30857	4.55	4.55	4.55		71.7962	71.7962		8.622	8.622			1.0345			0.2068											5.998	5.998			1.444			6.9	90.3	90.3	90.3			100
Barbados	Barbados	BRB	1993	Barbados1993	0.149	0.1746	0.1746		6.01515	6.01515	4.63	4.63	4.63		72.0148	72.0148		8.708	8.708			0.9674			0.2614											6.002	6.002			1.4425			6.9	92.1	92.1	92.1			100
Barbados	Barbados	BRB	1994	Barbados1994	0.154	0.1753	0.1753		5.72172	5.72172	5.02	5.02	5.02		72.2334	72.2334		8.794	8.794			0.9003			0.316											6.006	6.006			1.441			6.9	93.9	93.9	93.9			100
Barbados	Barbados	BRB	1995	Barbados1995	0.159	0.1761	0.1761		5.4283	5.4283	3.5417	3.5417	3.5417	72.452	72.452	72.452	8.88	8.88	8.88			0.8332			0.3706										6.01	6.01	6.01			1.4395			6.9	95.8	95.8	95.8			100
Barbados	Barbados	BRB	1996	Barbados1996	0.165	0.1768	0.1768		5.13487	5.13487	3.4617	3.4617	3.4617		72.6336	72.6336		8.866	8.866			0.7661			0.4252											6.034	6.034	1.438	1.438	1.438			6.9	95.9	95.9	95.9			100
Barbados	Barbados	BRB	1997	Barbados1997	0.161	0.1777	0.1777		4.84145	4.84145	3.33	3.33	3.33		72.8152	72.8152		8.852	8.852			0.699			0.4798											6.058	6.058		1.4365	1.4365			6.9		97.25	97.25			100
Barbados	Barbados	BRB	1998	Barbados1998	0.158	0.1785	0.1785		4.54802	4.54802	3.1894	3.1894	3.1894		72.9968	72.9968		8.838	8.838			0.6319			0.5344											6.082	6.082	1.435	1.435	1.435			6.9	98.6	98.6	98.6			100
Barbados	Barbados	BRB	1999	Barbados1999	0.157	0.1791	0.1791	4.2546	4.2546	4.2546	3.2778	3.2778	3.2778		73.1784	73.1784		8.824	8.824			0.5648			0.589											6.106	6.106		1.4225	1.4225			6.9	98.6	98.6	98.6			100
Barbados	Barbados	BRB	2000	Barbados2000	0.157	0.1795	0.1795	4.6215	4.6215	4.6215	3.3921	3.3921	3.3921	73.36	73.36	73.36	8.81	8.81	8.81			0.4977			0.6436										6.13	6.13	6.13	1.41	1.41	1.41			6.9	99	99	99	100	100	100
Barbados	Barbados	BRB	2001	Barbados2001	0.157	0.1809	0.1809	5.9351	5.9351	5.9351	3.6966	3.6966	3.6966		73.5205	73.5205		8.916	8.916	0.4306	0.4306	0.4306	0.6982	0.6982	0.6982										6.15	6.15	6.15		1.3925	1.3925			6.9	99	99	99	100	100	100
Barbados	Barbados	BRB	2002	Barbados2002	0.156	0.182	0.182	5.7634	5.7634	5.7634	3.963	3.963	3.963		73.681	73.681		9.022	9.022	0.3635	0.3635	0.3635	0.7528	0.7528	0.7528										6.05	6.05	6.05	1.375	1.375	1.375			6.9	98.6	98.6	98.6	100	100	100
Barbados	Barbados	BRB	2003	Barbados2003	0.157	0.183	0.183	6.1214	6.1214	6.1214	3.8433	3.8433	3.8433		73.8415	73.8415		9.128	9.128	0.4774	0.4774	0.4774	0.5848	0.5848	0.5848										6.33	6.33	6.33	1.301	1.301	1.301			6.9	100	100	100	100	100	100
Barbados	Barbados	BRB	2004	Barbados2004	0.156	0.184	0.184	5.9041	5.9041	5.9041	3.7181	3.7181	3.7181		74.002	74.002		9.234	9.234	0.3113	0.3113	0.3113	0.4496	0.4496	0.4496										6.13	6.13	6.13	1.086	1.086	1.086	6.9	6.9	6.9	100	100	100	100	100	100
Barbados	Barbados	BRB	2005	Barbados2005		0.1851	0.1851	5.557	5.557	5.557	3.4633	3.4633	3.4633	74.1625	74.1625	74.1625	9.34	9.34	9.34	0.313	0.313	0.313	0.3796	0.3796	0.3796										6.31	6.31	6.31	1.261	1.261	1.261	6.9	6.9	6.9			100	100	100	100
Barbados	Barbados	BRB	2006	Barbados2006		0.186	0.186		5.3708	5.3708	3.4158	3.4158	3.4158		74.3238	74.3238		9.362	9.362			0.3147			0.3096										6.1	6.1	6.1	1.479	1.479	1.479	6.7	6.7	6.7			100	100	100	100
Barbados	Barbados	BRB	2007	Barbados2007		0.187	0.187	5.1846	5.1846	5.1846	3.7583	3.7583	3.7583		74.4851	74.4851		9.384	9.384			0.3164			0.2396										6.12	6.12	6.12	1.344	1.344	1.344	6.9	6.9	6.9			100	100	100	100
Barbados	Barbados	BRB	2008	Barbados2008		0.188	0.188	5.0861	5.0861	5.0861	4.0563	4.0563	4.0563		74.6464	74.6464		9.406	9.406			0.3181			0.1696										6.22	6.22	6.22	1.596	1.596	1.596	7	7	7			100	100	100	100
Barbados	Barbados	BRB	2009	Barbados2009		0.1887	0.1887	5.3135	5.3135	5.3135	4.145	4.145	4.145		74.8077	74.8077		9.428	9.428			0.3198			0.0996										6.56	6.56	6.56	1.505	1.505	1.505	7.4	7.4	7.4			100	100	100	100
Barbados	Barbados	BRB	2010	Barbados2010		0.189	0.189	6.0973	6.0973	6.0973	4.0099	4.0099	4.0099	74.969	74.969	74.969	9.45	9.45	9.45			0.3215			0.0296										6.63	6.63	6.63	1.413	1.413	1.413	7.8	7.8	7.8			100	100	100	100
Barbados	Barbados	BRB	2011	Barbados2011		0.1896	0.1896		5.6781	5.6781	4.156	4.156	4.156		75.1255	75.1255		9.42263	9.42263			0.3232			0										6.63	6.63	6.63	1.464	1.464	1.464	7.8	7.8	7.8			100	100	100	100
Barbados	Barbados	BRB	2012	Barbados2012		0.1897	0.1897	5.2589	5.2589	5.2589	4.8415	4.8415	4.8415		75.282	75.282		9.39526	9.39526			0.3249			0										6.67	6.67	6.67	1.452	1.452	1.452			7.8			100	100	100	100
Barbados	Barbados	BRB	2013	Barbados2013		0.1896	0.1896	5.0977	5.0977	5.0977	4.8999	4.8999	4.8999		75.4385	75.4385		9.36789	9.36789			0.3266			0										6.65	6.65	6.65	1.345	1.345	1.345			7.8			100	100	100	100
Barbados	Barbados	BRB	2014	Barbados2014		0.1893	0.1893	6.2294	6.2294	6.2294	4.7446	4.7446	4.7446		75.595	75.595		9.34051	9.34051			0.3283			0										6.63	6.63	6.63	1.23	1.23	1.23			7.8			100	100	100	100
Barbados	Barbados	BRB	2015	Barbados2015	0.667	0.1889	0.1889		5.66105	5.66105			4.5893	75.7515	75.7515	75.7515	9.319	9.31314	9.31314			0.33			0							38.12			6.47	6.47	6.47	3.73		1.115	7.8		7.8			100			100
Barbados	Barbados		2016	Barbados2016			0.1885	5.0927	5.0927	5.0927			4.434			75.908			9.28577			0.3317			0												6.31			1			7.8			100			100
Belarus	Belarus	BLR	1950	Belarus1950		5.0337	5.0337			0			0			59.3025									0												10			2.43			0			75.3			100
Belarus	Belarus	BLR	1951	Belarus1951		5.0308	5.0308			0.0553846			0			60.1424									0												10			2.43			0			75.8			100
Belarus	Belarus	BLR	1952	Belarus1952		5.06	5.06			0.179231			0			60.9823									0												10			2.43			0			76.3			100
Belarus	Belarus	BLR	1953	Belarus1953		5.0985	5.0985			0.303077			0			61.8222									0												10			2.43			0			76.8			100
Belarus	Belarus	BLR	1954	Belarus1954		5.1298	5.1298			0.426923			0			62.6621									0												10			2.43			0			77.3			100
Belarus	Belarus	BLR	1955	Belarus1955		5.1478	5.1478			0.550769			0	63.502	63.502	63.502									0												10			2.43			0			77.8			100
Belarus	Belarus	BLR	1956	Belarus1956		5.1582	5.1582			0.674615			0		64.3419	64.3419									0												10			2.43			0			78.3			100
Belarus	Belarus	BLR	1957	Belarus1957		5.1543	5.1543			0.798462			0		65.1818	65.1818									0												10			2.43			0			78.8			100
Belarus	Belarus	BLR	1958	Belarus1958		5.1432	5.1432			0.922308			0		66.0217	66.0217									0												10			2.43			0			79.3			100
Belarus	Belarus	BLR	1959	Belarus1959		5.1368	5.1368			1.04615			0		66.8616	66.8616									0												10			2.43			0			79.8			100
Belarus	Belarus	BLR	1960	Belarus1960		5.1417	5.1417	1.17	1.17	1.17			0	67.7015	67.7015	67.7015									0												10			2.43			0			80.3			100
Belarus	Belarus	BLR	1961	Belarus1961		5.1425	5.1425		1.29385	1.29385			0		68.1061	68.1061									0												10			2.43			0			80.8			100
Belarus	Belarus	BLR	1962	Belarus1962		5.1587	5.1587		1.41769	1.41769			0		68.5107	68.5107									0												10			2.43			0			81.3			100
Belarus	Belarus	BLR	1963	Belarus1963		5.1872	5.1872		1.54154	1.54154			0		68.9153	68.9153									0												10			2.43			0			81.8			100
Belarus	Belarus	BLR	1964	Belarus1964		5.2225	5.2225		1.66538	1.66538			0		69.3199	69.3199									0												10			2.43			0			82.3			100
Belarus	Belarus	BLR	1965	Belarus1965		5.2626	5.2626		1.78923	1.78923			0	69.7245	69.7245	69.7245									0												10			2.43			0			82.8			100
Belarus	Belarus	BLR	1966	Belarus1966		5.3191	5.3191		1.91308	1.91308			0		69.8665	69.8665									0												10			2.43			0			83.3			100
Belarus	Belarus	BLR	1967	Belarus1967		5.3795	5.3795		2.03692	2.03692			0		70.0085	70.0085									0												10			2.43			0			83.8			100
Belarus	Belarus	BLR	1968	Belarus1968		5.4461	5.4461		2.16077	2.16077			0		70.1505	70.1505									0												10			2.43			0			84.3			100
Belarus	Belarus	BLR	1969	Belarus1969		5.5214	5.5214		2.28462	2.28462			0		70.2925	70.2925									0												10			2.43			0			84.8			100
Belarus	Belarus	BLR	1970	Belarus1970		5.6045	5.6045		2.40846	2.40846			0	70.4345	70.4345	70.4345									0												10			2.43			0			85.3			100
Belarus	Belarus	BLR	1971	Belarus1971		5.6992	5.6992		2.53231	2.53231			0		70.4403	70.4403									0												10			2.43			0			85.8			100
Belarus	Belarus	BLR	1972	Belarus1972		5.7891	5.7891		2.65615	2.65615			0		70.4461	70.4461									0												10			2.43			0			86.3			100
Belarus	Belarus	BLR	1973	Belarus1973		5.8739	5.8739		2.78	2.78			0		70.4519	70.4519									0												10			2.43			0			86.8			100
Belarus	Belarus	BLR	1974	Belarus1974		5.9547	5.9547		2.90385	2.90385			0		70.4577	70.4577									0												10			2.43			0			87.3			100
Belarus	Belarus	BLR	1975	Belarus1975		6.0332	6.0332		3.02769	3.02769			0	70.4635	70.4635	70.4635									0												10			2.43			0			87.8			100
Belarus	Belarus	BLR	1976	Belarus1976		6.0991	6.0991		3.15154	3.15154			0		70.4264	70.4264									0												10			2.332			0			88.3			100
Belarus	Belarus	BLR	1977	Belarus1977		6.1724	6.1724		3.27538	3.27538			0		70.3893	70.3893									0												10			2.195			0			88.8			100
Belarus	Belarus	BLR	1978	Belarus1978		6.2506	6.2506		3.39923	3.39923			0		70.3522	70.3522									0												10			2.058			0			89.3			100
Belarus	Belarus	BLR	1979	Belarus1979		6.3285	6.3285		3.52308	3.52308			0		70.3151	70.3151									0												10			1.921			0			89.8			100
Belarus	Belarus	BLR	1980	Belarus1980		6.4023	6.4023		3.64692	3.64692			0	70.278	70.278	70.278									0												10			1.784			0			90.3			100
Belarus	Belarus	BLR	1981	Belarus1981		6.474	6.474		3.77077	3.77077			0		70.3732	70.3732									0												10			1.647			0			90.8			100
Belarus	Belarus	BLR	1982	Belarus1982		6.5387	6.5387		3.89462	3.89462			0		70.4684	70.4684									0												10			1.51			0			91.3			100
Belarus	Belarus	BLR	1983	Belarus1983		6.5965	6.5965		4.01846	4.01846			0.22		70.5636	70.5636									0												10			1.373			0			91.8			100
Belarus	Belarus	BLR	1984	Belarus1984		6.6489	6.6489		4.14231	4.14231			0.5		70.6588	70.6588									0												10			1.236			0			92.3			100
Belarus	Belarus	BLR	1985	Belarus1985		6.696	6.696		4.26615	4.26615			0.78	70.754	70.754	70.754									0												10			1.099			0			92.8			100
Belarus	Belarus	BLR	1986	Belarus1986		6.7228	6.7228		4.39	4.39			1.06		70.6851	70.6851									0												10			0.962			0			93.3			100
Belarus	Belarus	BLR	1987	Belarus1987		6.7479	6.7479		4.51385	4.51385			1.34		70.6162	70.6162									0												10			0.825			0			93.8			100
Belarus	Belarus	BLR	1988	Belarus1988		6.7692	6.7692		4.63769	4.63769			1.62		70.5473	70.5473									0												10			0.688			0			94.3			100
Belarus	Belarus	BLR	1989	Belarus1989		6.7816	6.7816		4.76154	4.76154			1.9		70.4784	70.4784									0												10			0.551			0			94.8			100
Belarus	Belarus	BLR	1990	Belarus1990		6.7826	6.7826		4.88538	4.88538			2.18	70.4095	70.4095	70.4095									0												10			0.414			0			95.3	100	100	100
Belarus	Belarus	BLR	1991	Belarus1991	-0.118	6.7639	6.7639		5.00923	5.00923	2.46	2.46	2.46		70.0164	70.0164									0												10			0.277			0	95.8	95.8	95.8	100	100	100
Belarus	Belarus	BLR	1992	Belarus1992	-0.114	6.739	6.739		5.13308	5.13308	2.74	2.74	2.74		69.6233	69.6233									0												10			0.14			0	96.3	96.3	96.3	100	100	100
Belarus	Belarus	BLR	1993	Belarus1993	-0.111	6.7129	6.7129		5.25692	5.25692	3.68	3.68	3.68		69.2302	69.2302									0												10			0.003			0	98	98	98	100	100	100
Belarus	Belarus	BLR	1994	Belarus1994	-0.107	6.6927	6.6927		5.38077	5.38077	4.67	4.67	4.67		68.8371	68.8371									0												10			-0.134			0	98.4	98.4	98.4	100	100	100
Belarus	Belarus	BLR	1995	Belarus1995	-0.104	6.6825	6.6825		5.50462	5.50462	4.794	4.794	4.794	68.444	68.444	68.444									0												10			-0.271			0	98.6	98.6	98.6	100	100	100
Belarus	Belarus	BLR	1996	Belarus1996	-0.101	6.6921	6.6921		5.62846	5.62846	4.6966	4.6966	4.6966		68.282	68.282									0												10	-0.408	-0.408	-0.408			1.1	98.8	98.8	98.8	100	100	100
Belarus	Belarus	BLR	1997	Belarus1997	-0.098	6.7055	6.7055		5.75231	5.75231	5.4273	5.4273	5.4273		68.12	68.12									0												10		-0.545	-0.545			2.5	98.2	98.2	98.2	100	100	100
Belarus	Belarus	BLR	1998	Belarus1998	-0.095	6.7222	6.7222		5.87615	5.87615	4.5889	4.5889	4.5889		67.958	67.958									0												10	-0.682	-0.682	-0.682	3.9	3.9	3.9	95.6	95.6	95.6	100	100	100
Belarus	Belarus	BLR	1999	Belarus1999	-0.093	6.739	6.739	6	6	6	4.7158	4.7158	4.7158		67.796	67.796									0												10		-0.665	-0.665	5.3	5.3	5.3		92.3	92.3	100	100	100
Belarus	Belarus	BLR	2000	Belarus2000	0.278	6.7523	6.7523	6.1966	6.1966	6.1966	4.6265	4.6265	4.6265	67.634	67.634	67.634									0												10	-0.648	-0.648	-0.648	4.1	4.1	4.1	89	89	89	100	100	100
Belarus	Belarus	BLR	2001	Belarus2001	0.276	6.741	6.741		6.07552	6.07552	4.7399	4.7399	4.7399		67.8164	67.8164									1.8796												10		-0.804	-0.804		4.45	4.45	89	89	89	100	100	100
Belarus	Belarus	BLR	2002	Belarus2002	0.297	6.7256	6.7256		5.95445	5.95445	4.5605	4.5605	4.5605		67.9988	67.9988									5.9643												10	-0.96	-0.96	-0.96	4.8	4.8	4.8	86.696	86.696	86.696	100	100	100
Belarus	Belarus	BLR	2003	Belarus2003	0.298	6.7106	6.7106		5.83337	5.83337	4.8658	4.8658	4.8658		68.1812	68.1812									10.049												10	-0.988	-0.988	-0.988	4.2	4.2	4.2	86.429	86.429	86.429	100	100	100
Belarus	Belarus	BLR	2004	Belarus2004	0.31	6.7018	6.7018	5.7123	5.7123	5.7123	4.923	4.923	4.923		68.3636	68.3636									14.1337												10	-1.078	-1.078	-1.078	2.6	2.6	2.6	87.124	87.124	87.124	100	100	100
Belarus	Belarus	BLR	2005	Belarus2005	0.325	6.703	6.703	5.871	5.871	5.871	5.0227	5.0227	5.0227	68.546	68.546	68.546									18.2184												10	-1.1	-1.1	-1.1	2.6	2.6	2.6	87.022	87.022	87.022	100	100	100
Belarus	Belarus	BLR	2006	Belarus2006	0.32	6.7006	6.7006	6.077	6.077	6.077	4.4504	4.4504	4.4504		68.9773	68.9773									22.3031												10	-1.17	-1.17	-1.17	2.1	2.1	2.1	87.383	87.383	87.383	100	100	100
Belarus	Belarus	BLR	2007	Belarus2007	0.331	6.7107	6.7107	5.1521	5.1521	5.1521	4.4514	4.4514	4.4514		69.4086	69.4086									26.3878												10	-1.126	-1.126	-1.126	2.1	2.1	2.1	86.297	86.297	86.297	100	100	100
Belarus	Belarus	BLR	2008	Belarus2008	0.341	6.7262	6.7262		4.8344	4.8344	3.8716	3.8716	3.8716		69.8399	69.8399									30.4725												10	-1.122	-1.122	-1.122	2	2	2	86.69	86.69	86.69	100	100	100
Belarus	Belarus	BLR	2009	Belarus2009	0.335	6.7385	6.7385	4.5167	4.5167	4.5167	3.8954	3.8954	3.8954		70.2712	70.2712									34.5572												10	-1.149	-1.149	-1.149	2.4	2.4	2.4	86.316	86.316	86.316	100	100	100
Belarus	Belarus	BLR	2010	Belarus2010	0.341	6.7419	6.7419	5.22	5.22	5.22	4.3148	4.3148	4.3148	70.7025	70.7025	70.7025							38.6419	38.6419	38.6419												10	-1.135	-1.135	-1.135	2.5	2.5	2.5	86.408	86.408	86.408	100	100	100
Belarus	Belarus	BLR	2011	Belarus2011	0.336	6.7255	6.7255	4.6848	4.6848	4.6848	3.4726	3.4726	3.4726		71.082	71.082							42.7266	42.7266	42.7266												10	-1.095	-1.095	-1.095	2.4	2.4	2.4	86.527	86.527	86.527	100	100	100
Belarus	Belarus	BLR	2012	Belarus2012		6.7023	6.7023	4.9596	4.9596	4.9596	3.8658	3.8658	3.8658		71.4615	71.4615							44.3042	44.3042	44.3042												10	-0.94	-0.94	-0.94			2.3			86.646	100	100	100
Belarus	Belarus	BLR	2013	Belarus2013		6.6717	6.6717	5.0094	5.0094	5.0094	4.0223	4.0223	4.0223		71.841	71.841							41.844	41.844	41.844												10	-0.943	-0.943	-0.943			2.2			86.765	100	100	100
Belarus	Belarus	BLR	2014	Belarus2014		6.6355	6.6355	4.8183	4.8183	4.8183	3.7418	3.7418	3.7418		72.2205	72.2205							42.8193	42.8193	42.8193												10	-0.496	-0.496	-0.496			2.1			86.884	100	100	100
Belarus	Belarus	BLR	2015	Belarus2015	0.584	6.5953	6.5953	4.7875	4.7875	4.7875			3.4613	72.6	72.6	72.6	13.21						42.6381	42.6381	42.6381							47.96			7.1094		10	2.004		-0.049	2.4		2			87.003			100
Belarus	Belarus		2016	Belarus2016			6.5551	4.9795	4.9795	4.9795			3.1808			72.9795									42.4569												10			0.398			1.9			87.122			100
Belgium	Belgium	BEL	1950	Belgium1950		5.8729	5.8729			1.92685			0			67.3915	6.75	6.75	6.75			11.9079			66.6774			42.12			2			22.06			10			0.872			7.3			81.2			100
Belgium	Belgium	BEL	1951	Belgium1951		5.8775	5.8775			2.07906			0			67.64		6.808	6.808			11.9287			66.4736			42.0355			4.39			23.2127			10			0.8925			7.29			81.2			100
Belgium	Belgium	BEL	1952	Belgium1952		5.9017	5.9017			2.23127			0			67.8885		6.866	6.866			11.9495			66.2698			41.951			6.78			24.3655			9.924			0.913			7.28			81.2			100
Belgium	Belgium	BEL	1953	Belgium1953		5.921	5.921			2.38348			0			68.137		6.924	6.924			11.9703			66.066			41.8665			9.17			25.5182			9.786			0.9335			7.27			81.2			100
Belgium	Belgium	BEL	1954	Belgium1954		5.9289	5.9289			2.53569			0			68.3855		6.982	6.982			11.9911			65.8622			41.782			11.56			26.671			9.648			0.954			7.26			81.2			100
Belgium	Belgium	BEL	1955	Belgium1955		5.9291	5.9291			2.6879			0	68.634	68.634	68.634	7.04	7.04	7.04			12.0119			65.6584			41.6975			13.95			27.8238			9.51			0.9745			7.25			81.2			100
Belgium	Belgium	BEL	1956	Belgium1956		5.9377	5.9377			2.84011			0		68.8825	68.8825		7.076	7.076			12.0327			65.4546			41.613			16.34			28.9765			9.372			0.995			7.24			81.2			100
Belgium	Belgium	BEL	1957	Belgium1957		5.9302	5.9302			2.99232			0		69.131	69.131		7.112	7.112			12.0535			65.2508			41.5285			18.73			30.1292			9.234			1.0155			7.23			81.2			100
Belgium	Belgium	BEL	1958	Belgium1958		5.9189	5.9189			3.14453			0		69.3795	69.3795		7.148	7.148			12.0743			65.047			41.444			21.12			31.282			9.096			1.036			7.22			81.2			100
Belgium	Belgium	BEL	1959	Belgium1959		5.9153	5.9153			3.29674			0		69.628	69.628		7.184	7.184			12.0951			64.8432			41.3595			23.51			32.4348			8.958			1.0565			7.21			81.2			100
Belgium	Belgium	BEL	1960	Belgium1960		5.9236	5.9236			3.44895			0	69.8765	69.8765	69.8765	7.22	7.22	7.22			12.1159			64.6394			41.275			25.9			33.5875			8.82			1.077			7.2			81.2			100
Belgium	Belgium	BEL	1961	Belgium1961		5.9227	5.9227			3.60116			0		70.0016	70.0016		7.242	7.242			12.1367			64.4356			41.1905			28.29			34.7403			8.682			1.0975			7.19			81.2			100
Belgium	Belgium	BEL	1962	Belgium1962		5.9367	5.9367			3.75337			0		70.1267	70.1267		7.264	7.264			12.1575			64.2318			41.106			30.68			35.893			8.544			1.118			7.18			81.2			100
Belgium	Belgium	BEL	1963	Belgium1963		5.96	5.96			3.90558			0		70.2518	70.2518		7.286	7.286			12.1783			64.028			41.0215			33.07			37.0457			8.406			1.1385			7.17			81.2			100
Belgium	Belgium	BEL	1964	Belgium1964		5.9834	5.9834			4.05779			0		70.3769	70.3769		7.308	7.308			12.1991			63.8242			40.937			35.46			38.1985			8.268			1.159			7.16			81.2			100
Belgium	Belgium	BEL	1965	Belgium1965		6.0023	6.0023	4.21	4.21	4.21			0	70.502	70.502	70.502	7.33	7.33	7.33			12.2199			63.6204			40.8525			37.85			39.3513			8.13			1.1795			7.15			81.2			100
Belgium	Belgium	BEL	1966	Belgium1966		6.0111	6.0111		4.36221	4.36221			0		70.6221	70.6221		7.396	7.396			12.2407			63.4166			40.768			40.24			40.504			7.992			1.2			7.14			81.2			100
Belgium	Belgium	BEL	1967	Belgium1967		6.021	6.021		4.51442	4.51442			0		70.7422	70.7422		7.462	7.462			12.2615			63.2128			40.6835			42.63			41.6568			7.854			1.2205			7.13			81.2			100
Belgium	Belgium	BEL	1968	Belgium1968		6.0326	6.0326		4.66663	4.66663			0		70.8623	70.8623		7.528	7.528			12.2823			63.009			40.599			45.02			42.8095			7.716			1.241			7.12			81.2			100
Belgium	Belgium	BEL	1969	Belgium1969		6.048	6.048		4.81884	4.81884			0.23		70.9824	70.9824		7.594	7.594			12.3031			62.8052			40.5145			47.41			43.9622			7.578			1.2615			7.11			81.2			100
Belgium	Belgium	BEL	1970	Belgium1970		6.0688	6.0688		4.97105	4.97105			0.52	71.1025	71.1025	71.1025	7.66	7.66	7.66			12.3239			62.6014	40.43	40.43	40.43	49.8	49.8	49.8	45.115	45.115	45.115	7.44	7.44	7.44			1.282			7.1			81.2			100
Belgium	Belgium	BEL	1971	Belgium1971		6.0916	6.0916		5.12326	5.12326			0.81		71.2973	71.2973		7.734	7.734			12.3447			62.3976		40.3455	40.3455		52.19	52.19		46.2677	46.2677		7.302	7.302			1.3025			7.09			81.2			100
Belgium	Belgium	BEL	1972	Belgium1972		6.1176	6.1176		5.27547	5.27547			1.1		71.4921	71.4921		7.808	7.808			12.3655			62.1938		40.261	40.261		54.58	54.58		47.4205	47.4205		7.164	7.164			1.323			7.08			81.2			100
Belgium	Belgium	BEL	1973	Belgium1973		6.148	6.148		5.42768	5.42768			1.39		71.6869	71.6869		7.882	7.882			12.3863			61.99		40.1765	40.1765		56.97	56.97		48.5733	48.5733		7.026	7.026			1.3435			7.07			81.2			100
Belgium	Belgium	BEL	1974	Belgium1974		6.1845	6.1845		5.57989	5.57989			1.68		71.8817	71.8817		7.956	7.956			12.4071			61.7862		40.092	40.092		59.36	59.36		49.726	49.726		6.888	6.888			1.364			7.06			81.2			100
Belgium	Belgium	BEL	1975	Belgium1975		6.2272	6.2272	5.7321	5.7321	5.7321			1.97	72.0765	72.0765	72.0765	8.03	8.03	8.03			12.4279			61.5824		40.0075	40.0075	61.75	61.75	61.75		50.8787	50.8787	6.75	6.75	6.75			1.3845			7.05			81.2			100
Belgium	Belgium	BEL	1976	Belgium1976		6.2612	6.2612	5.7005	5.7005	5.7005			2.26		72.3179	72.3179		8.124	8.124			12.4487			61.3786		39.923	39.923		61.75	61.75		50.8365	50.8365		6.87	6.87			1.405			7.04			81.2			100
Belgium	Belgium	BEL	1977	Belgium1977		6.3012	6.3012	5.9569	5.9569	5.9569			2.55		72.5593	72.5593		8.218	8.218			12.4695			61.1748		39.8385	39.8385		61.75	61.75		50.7942	50.7942		6.99	6.99			1.4255			7.03			81.2			100
Belgium	Belgium	BEL	1978	Belgium1978		6.347	6.347	5.4074	5.4074	5.4074			2.84		72.8007	72.8007		8.312	8.312			12.4903			60.971		39.754	39.754		61.75	61.75		50.752	50.752		7.11	7.11			1.446			7.02			81.2			100
Belgium	Belgium	BEL	1979	Belgium1979		6.3987	6.3987	5.3517	5.3517	5.3517			3.13		73.0421	73.0421		8.406	8.406			12.5111			60.7672		39.6695	39.6695		61.75	61.75		50.7098	50.7098		7.23	7.23			1.4665			7.01			81.2			100
Belgium	Belgium	BEL	1980	Belgium1980		6.4556	6.4556	5.2824	5.2824	5.2824			3.42	73.2835	73.2835	73.2835	8.5	8.5	8.5			12.5319			60.5634		39.585	39.585	61.75	61.75	61.75		50.6675	50.6675	7.35	7.35	7.35			1.487			7			81.2			100
Belgium	Belgium	BEL	1981	Belgium1981		6.5084	6.5084	5.4064	5.4064	5.4064			3.71		73.5446	73.5446		8.594	8.594			12.5527			60.3596		39.5005	39.5005		60.196	60.196		49.8483	49.8483		7.344	7.344			1.5075			6.99			81.2			100
Belgium	Belgium	BEL	1982	Belgium1982		6.565	6.565	5.2884	5.2884	5.2884			4		73.8057	73.8057		8.688	8.688			12.5735			60.1558		39.416	39.416		58.642	58.642		49.029	49.029		7.338	7.338			1.528			6.98			81.2			100
Belgium	Belgium	BEL	1983	Belgium1983		6.6201	6.6201		5.17292	5.17292			4.29		74.0668	74.0668		8.782	8.782			12.5943			59.952		39.3315	39.3315		57.088	57.088		48.2098	48.2098		7.332	7.332			1.5485			6.97			81.2			100
Belgium	Belgium	BEL	1984	Belgium1984		6.6669	6.6669		5.05745	5.05745			4.58		74.3279	74.3279		8.876	8.876			12.6151			59.7482		39.247	39.247		55.534	55.534		47.3905	47.3905		7.326	7.326			1.569			6.96			81.2			100
Belgium	Belgium	BEL	1985	Belgium1985		6.7018	6.7018		4.94197	4.94197			4.87	74.589	74.589	74.589	8.97	8.97	8.97			12.6359			59.5444		39.1625	39.1625		53.98	53.98		46.5713	46.5713	7.32	7.32	7.32			1.5895			6.95			81.2			100
Belgium	Belgium	BEL	1986	Belgium1986		6.7124	6.7124	4.8265	4.8265	4.8265			5.16		74.838	74.838		9.062	9.062			12.6567			59.3406		39.078	39.078		52.426	52.426		45.752	45.752		7.368	7.368			1.61			6.94			81.2			100
Belgium	Belgium	BEL	1987	Belgium1987		6.7147	6.7147	4.5528	4.5528	4.5528			5.45		75.087	75.087		9.154	9.154			12.6775			59.1368		38.9935	38.9935		50.872	50.872		44.9328	44.9328		7.416	7.416			1.6305			6.93			81.2			100
Belgium	Belgium	BEL	1988	Belgium1988		6.7123	6.7123	4.2778	4.2778	4.2778			5.74		75.336	75.336		9.246	9.246			12.6983			58.933		38.909	38.909		49.318	49.318		44.1135	44.1135		7.464	7.464			1.651			6.92			81.2			100
Belgium	Belgium	BEL	1989	Belgium1989		6.7106	6.7106		4.49098	4.49098			6.03		75.585	75.585		9.338	9.338			12.7191			58.7292		38.8245	38.8245		47.764	47.764		43.2942	43.2942		7.512	7.512			1.6715			6.91			81.2			100
Belgium	Belgium	BEL	1990	Belgium1990		6.7126	6.7126		4.70416	4.70416			6.32	75.834	75.834	75.834	9.43	9.43	9.43			12.7399			58.5254	38.74	38.74	38.74	46.21	46.21	46.21	42.475	42.475	42.475	7.56	7.56	7.56			1.692			6.9			81.2	100	100	100
Belgium	Belgium	BEL	1991	Belgium1991	0.265	6.7166	6.7166		4.91734	4.91734	6.61	6.61	6.61		76.0463	76.0463		9.544	9.544			12.7607			58.3216			38.6555		46.709	46.709			42.6823		7.512	7.512			1.7125			6.89	81.2	81.2	81.2	100	100	100
Belgium	Belgium	BEL	1992	Belgium1992	0.266	6.7236	6.7236		5.13052	5.13052	6.9	6.9	6.9		76.2586	76.2586		9.658	9.658			12.7815			58.1178			38.571		47.208	47.208			42.8895		7.464	7.464			1.733			6.88	81.2	81.2	81.2	100	100	100
Belgium	Belgium	BEL	1993	Belgium1993	0.267	6.7313	6.7313	5.3437	5.3437	5.3437	7.04	7.04	7.04		76.4709	76.4709		9.772	9.772			12.8023			57.914			38.4865		47.707	47.707			43.0967		7.416	7.416			1.7535			6.87	81.2	81.2	81.2	100	100	100
Belgium	Belgium	BEL	1994	Belgium1994	0.267	6.7375	6.7375	5.3822	5.3822	5.3822	7.2	7.2	7.2		76.6832	76.6832		9.886	9.886			12.8231			57.7102			38.402		48.206	48.206			43.304		7.368	7.368			1.774			6.86	80.6	80.6	80.6	100	100	100
Belgium	Belgium	BEL	1995	Belgium1995	0.27	6.7415	6.7415	2.9727	2.9727	2.9727	5.8453	5.8453	5.8453	76.8955	76.8955	76.8955	10	10	10			12.8439			57.5064			38.3175		48.705	48.705			43.5112	7.32	7.32	7.32			1.7945	6.85	6.85	6.85	80.7	80.7	80.7	100	100	100
Belgium	Belgium	BEL	1996	Belgium1996	0.272	6.7356	6.7356	3.0261	3.0261	3.0261	6.184	6.184	6.184		77.0928	77.0928		10.058	10.058			12.8647			57.3026			38.233		49.204	49.204			43.7185		7.408	7.408	1.815	1.815	1.815	6.84	6.84	6.84	80.7	80.7	80.7	100	100	100
Belgium	Belgium	BEL	1997	Belgium1997	0.273	6.7308	6.7308		3.58954	3.58954	5.8535	5.8535	5.8535		77.2901	77.2901		10.116	10.116			12.8855			57.0988			38.1485		49.703	49.703			43.9258		7.496	7.496		1.8355	1.8355	5.25	5.25	5.25	80.7	80.7	80.7	100	100	100
Belgium	Belgium	BEL	1998	Belgium1998	0.272	6.729	6.729		4.15298	4.15298	5.8994	5.8994	5.8994		77.4874	77.4874		10.174	10.174			12.9063			56.895			38.064		50.202	50.202			44.133		7.584	7.584	1.856	1.856	1.856	5.4	5.4	5.4	78.2	78.2	78.2	100	100	100
Belgium	Belgium	BEL	1999	Belgium1999	0.274	6.7321	6.7321		4.71642	4.71642	6.0236	6.0236	6.0236		77.6847	77.6847		10.232	10.232			12.9271			56.6912			37.9795		50.701	50.701			44.3402		7.672	7.672		1.816	1.816	5.3	5.3	5.3	78.2	78.2	78.2	100	100	100
Belgium	Belgium	BEL	2000	Belgium2000	0.698	6.7417	6.7417		5.27986	5.27986	6.0584	6.0584	6.0584	77.882	77.882	77.882	10.29	10.29	10.29			12.9479			56.4874			37.895	51.2	51.2	51.2			44.5475	7.76	7.76	7.76	1.776	1.776	1.776	6.1	6.1	6.1	78	78	78	100	100	100
Belgium	Belgium	BEL	2001	Belgium2001	0.708	6.7644	6.7644	5.8433	5.8433	5.8433	6.2528	6.2528	6.2528		78.1001	78.1001		10.35	10.35			12.9687			56.2836			37.8105		52.248	52.248			45.0293	7.41	7.41	7.41		1.881	1.881	6.6	6.6	6.6	78	78	78	100	100	100
Belgium	Belgium	BEL	2002	Belgium2002	0.72	6.792	6.792	5.9474	5.9474	5.9474	6.2445	6.2445	6.2445		78.3182	78.3182		10.41	10.41			12.9895			56.0798			37.726		53.296	53.296			45.511	7.47	7.47	7.47	1.986	1.986	1.986	7.1	7.1	7.1	78.2	78.2	78.2	100	100	100
Belgium	Belgium	BEL	2003	Belgium2003	0.726	6.8253	6.8253	5.8848	5.8848	5.8848	6.9181	6.9181	6.9181		78.5363	78.5363		10.47	10.47			13.0103			55.876			37.6415		54.344	54.344			45.9927	7.51	7.51	7.51	1.96	1.96	1.96	7.6	7.6	7.6	78	78	78	100	100	100
Belgium	Belgium	BEL	2004	Belgium2004	0.729	6.8661	6.8661	5.807	5.807	5.807	7.1279	7.1279	7.1279		78.7544	78.7544		10.53	10.53	13.0311	13.0311	13.0311	55.6722	55.6722	55.6722			37.557		55.392	55.392			46.4745	7.47	7.47	7.47	1.921	1.921	1.921	7.4	7.4	7.4	78	78	78	100	100	100
Belgium	Belgium	BEL	2005	Belgium2005	0.733	6.9144	6.9144	5.769	5.769	5.769	7.1127	7.1127	7.1127	78.9725	78.9725	78.9725	10.59	10.59	10.59	13.0519	13.0519	13.0519	55.4684	55.4684	55.4684			37.4725	56.44	56.44	56.44			46.9562	7.41	7.41	7.41	1.737	1.737	1.737	7.4	7.4	7.4	78.21	78.21	78.21	100	100	100
Belgium	Belgium	BEL	2006	Belgium2006	0.744	6.9651	6.9651	5.8404	5.8404	5.8404	6.9624	6.9624	6.9624		79.1874	79.1874		10.61	10.61	13.3926	13.3926	13.3926	55.3291	55.3291	55.3291			37.388		56.046	56.046			46.717	7.39	7.39	7.39	1.716	1.716	1.716	7.3	7.3	7.3	78.208	78.208	78.208	100	100	100
Belgium	Belgium	BEL	2007	Belgium2007	0.77	7.0251	7.0251	5.849	5.849	5.849	6.9529	6.9529	6.9529		79.4023	79.4023		10.63	10.63	13.7595	13.7595	13.7595	55.7555	55.7555	55.7555			37.3035		55.652	55.652			46.4777	7.38	7.38	7.38	1.611	1.611	1.611	7.1	7.1	7.1	78.2	78.2	78.2	100	100	100
Belgium	Belgium	BEL	2008	Belgium2008	0.776	7.0887	7.0887	6.2914	6.2914	6.2914	7.3968	7.3968	7.3968		79.6172	79.6172		10.65	10.65	13.9601	13.9601	13.9601	55.7568	55.7568	55.7568			37.219		55.258	55.258			46.2385	7.3	7.3	7.3	1.385	1.385	1.385	7.3	7.3	7.3	78.2	78.2	78.2	100	100	100
Belgium	Belgium	BEL	2009	Belgium2009	0.793	7.1474	7.1474	6.4154	6.4154	6.4154	8.0438	8.0438	8.0438		79.8321	79.8321		10.67	10.67	13.9872	13.9872	13.9872	55.8495	55.8495	55.8495			37.1345		54.864	54.864			45.9992	7.28	7.28	7.28	1.587	1.587	1.587	7.1	7.1	7.1	78.22	78.22	78.22	100	100	100
Belgium	Belgium	BEL	2010	Belgium2010	0.806	7.1959	7.1959	6.408	6.408	6.408	7.8967	7.8967	7.8967	80.047	80.047	80.047	10.69	10.69	10.69	9.4295	9.4295	9.4295	55.8676	55.8676	55.8676			37.05	54.47	54.47	54.47			45.76	7.39	7.39	7.39	1.582	1.582	1.582	7.1	7.1	7.1	78.248	78.248	78.248	100	100	100
Belgium	Belgium	BEL	2011	Belgium2011	0.826	7.23	7.23	6.3787	6.3787	6.3787	8.0067	8.0067	8.0067		80.2285	80.2285		10.6891	10.6891	10.2206	10.2206	10.2206	55.4946	55.4946	55.4946			36.9655			54.076			45.5207	7.38	7.38	7.38	1.66	1.66	1.66	7.5	7.5	7.5	78.248	78.248	78.248	100	100	100
Belgium	Belgium	BEL	2012	Belgium2012		7.2572	7.2572		6.5092	6.5092	8.1863	8.1863	8.1863		80.41	80.41		10.6882	10.6882	10.4568	10.4568	10.4568	54.6249	54.6249	54.6249			36.881			53.682			45.2815	7.35	7.35	7.35	1.591	1.591	1.591			7.9			78.248	100	100	100
Belgium	Belgium	BEL	2013	Belgium2013		7.2789	7.2789	6.6397	6.6397	6.6397	8.2267	8.2267	8.2267		80.5915	80.5915		10.6874	10.6874	20.321	20.321	20.321	60.2355	60.2355	60.2355			36.7965			53.288			45.0423	7.34	7.34	7.34	1.59	1.59	1.59			8.3			78.248	100	100	100
Belgium	Belgium	BEL	2014	Belgium2014		7.2991	7.2991	6.5968	6.5968	6.5968	8.25	8.25	8.25		80.773	80.773		10.6865	10.6865	20.7402	20.7402	20.7402	59.6913	59.6913	59.6913			36.712			52.894			44.803	7.59	7.59	7.59	1.399	1.399	1.399			8.7			78.248	100	100	100
Belgium	Belgium	BEL	2015	Belgium2015	0.948	7.3206	7.3206			6.5539			8.2733	80.9545	80.9545	80.9545	10.69	10.6856	10.6856	20.0512	20.0512	20.0512	59.5587	59.5587	59.5587			36.6275			52.5	42.33		44.5638	7.44	7.44	7.44	3.899		1.208	7.5		9.1			78.248			100
Belgium	Belgium		2016	Belgium2016			7.3421			6.511			8.2966			81.136			10.6847			19.3622			59.4261			36.543			52.106			44.3245			7.29			1.017			9.5			78.248			100
Belize	Belize	BLZ	1950	Belize1950		0.0398	0.0398			1.89321			2.64			54.5665	7.23	7.23	7.23						92.6348												6.73			2.43			10			157			50.4604
Belize	Belize	BLZ	1951	Belize1951		0.0404	0.0404			1.96566			2.63			55.1093		7.264	7.264						91.182												6.692			2.43			10			154			51.1393
Belize	Belize	BLZ	1952	Belize1952		0.0408	0.0408			2.03811			2.62			55.6521		7.298	7.298						89.7292												6.654			2.43			10			151			51.8182
Belize	Belize	BLZ	1953	Belize1953		0.0411	0.0411			2.11056			2.61			56.1949		7.332	7.332						88.2764												6.616			2.43			10			148			52.4971
Belize	Belize	BLZ	1954	Belize1954		0.0416	0.0416			2.18302			2.6			56.7377		7.366	7.366						86.8236												6.578			2.43			10			145			53.176
Belize	Belize	BLZ	1955	Belize1955		0.0422	0.0422			2.25547			2.59	57.2805	57.2805	57.2805	7.4	7.4	7.4						85.3708												6.54			2.43			10			142			53.8549
Belize	Belize	BLZ	1956	Belize1956		0.0426	0.0426			2.32792			2.58		57.8233	57.8233		7.418	7.418						83.918												6.502			2.43			10			139			54.5338
Belize	Belize	BLZ	1957	Belize1957		0.0434	0.0434			2.40038			2.57		58.3661	58.3661		7.436	7.436						82.4652												6.464			2.43			10			136			55.2127
Belize	Belize	BLZ	1958	Belize1958		0.0443	0.0443			2.47283			2.56		58.9089	58.9089		7.454	7.454						81.0124												6.426			2.43			10			133			55.8916
Belize	Belize	BLZ	1959	Belize1959		0.0454	0.0454			2.54528			2.55		59.4517	59.4517		7.472	7.472						79.5596												6.388			2.43			10			130			56.5705
Belize	Belize	BLZ	1960	Belize1960		0.0466	0.0466			2.61774			2.54	59.9945	59.9945	59.9945	7.49	7.49	7.49						78.1068												6.35			2.43			10			127			57.2494
Belize	Belize	BLZ	1961	Belize1961		0.0473	0.0473			2.69019			2.53		60.5561	60.5561		7.554	7.554						76.654												6.312			2.43			10			124			57.9283
Belize	Belize	BLZ	1962	Belize1962		0.0482	0.0482			2.76264			2.52		61.1177	61.1177		7.618	7.618						75.2012												6.274			2.43			10			121			58.6072
Belize	Belize	BLZ	1963	Belize1963		0.0492	0.0492			2.83509			2.51		61.6793	61.6793		7.682	7.682						73.7484												6.236			2.43			10			118			59.2861
Belize	Belize	BLZ	1964	Belize1964		0.0504	0.0504			2.90755			2.5		62.2409	62.2409		7.746	7.746						72.2956												6.198			2.43			10			115			59.965
Belize	Belize	BLZ	1965	Belize1965		0.0516	0.0516	2.98	2.98	2.98			2.49	62.8025	62.8025	62.8025	7.81	7.81	7.81						70.8428												6.16			2.43			10			112			60.6439
Belize	Belize	BLZ	1966	Belize1966		0.0531	0.0531		3.05245	3.05245			2.48		63.3401	63.3401		7.796	7.796						69.39												6.122			2.43			10			109			61.3228
Belize	Belize	BLZ	1967	Belize1967		0.0546	0.0546		3.12491	3.12491			2.47		63.8777	63.8777		7.782	7.782						67.9372												6.084			2.43			10			106			62.0017
Belize	Belize	BLZ	1968	Belize1968		0.0562	0.0562		3.19736	3.19736			2.46		64.4153	64.4153		7.768	7.768						66.4844												6.046			2.43			10			103			62.6806
Belize	Belize	BLZ	1969	Belize1969		0.0578	0.0578		3.26981	3.26981			2.45		64.9529	64.9529		7.754	7.754						65.0316												6.008			2.43			10			100			63.3595
Belize	Belize	BLZ	1970	Belize1970		0.0594	0.0594		3.34226	3.34226			2.44	65.4905	65.4905	65.4905	7.74	7.74	7.74						63.5788												5.97			2.43			10			97			64.0384
Belize	Belize	BLZ	1971	Belize1971		0.0603	0.0603		3.41472	3.41472			2.43		65.9302	65.9302		7.782	7.782						62.126												5.932			2.43			10			94			64.7173
Belize	Belize	BLZ	1972	Belize1972		0.0611	0.0611		3.48717	3.48717			2.42		66.3699	66.3699		7.824	7.824						60.6732												5.894			2.43			10			91			65.3962
Belize	Belize	BLZ	1973	Belize1973		0.0619	0.0619		3.55962	3.55962			2.41		66.8096	66.8096		7.866	7.866						59.2204												5.856			2.43			10			88			66.0751
Belize	Belize	BLZ	1974	Belize1974		0.0628	0.0628		3.63208	3.63208			2.4		67.2493	67.2493		7.908	7.908						57.7676												5.818			2.43			10			85			66.754
Belize	Belize	BLZ	1975	Belize1975		0.0637	0.0637		3.70453	3.70453			2.39	67.689	67.689	67.689	7.95	7.95	7.95						56.3148												5.78			2.43			10			82			67.4329
Belize	Belize	BLZ	1976	Belize1976		0.0647	0.0647		3.77698	3.77698			2.38		68.0522	68.0522		7.898	7.898						54.862												5.742			2.43			10			79			68.1118
Belize	Belize	BLZ	1977	Belize1977		0.0658	0.0658		3.84944	3.84944			2.37		68.4154	68.4154		7.846	7.846						53.4092												5.704			2.43			10			76			68.7907
Belize	Belize	BLZ	1978	Belize1978		0.0672	0.0672		3.92189	3.92189			2.36		68.7786	68.7786		7.794	7.794						51.9564												5.666			2.43			10			73			69.4696
Belize	Belize	BLZ	1979	Belize1979		0.0688	0.0688		3.99434	3.99434			2.35		69.1418	69.1418		7.742	7.742						50.5036												5.628			2.43			10			70			70.1485
Belize	Belize	BLZ	1980	Belize1980		0.0706	0.0706		4.06679	4.06679			2.34	69.505	69.505	69.505	7.69	7.69	7.69						49.0508										5.59	5.59	5.59			2.43			10			67			70.8274
Belize	Belize	BLZ	1981	Belize1981		0.0731	0.0731		4.13925	4.13925			2.33		69.7854	69.7854		7.734	7.734						47.598											5.552	5.552			2.43			10			64			71.5063
Belize	Belize	BLZ	1982	Belize1982		0.0757	0.0757		4.2117	4.2117			2.32		70.0658	70.0658		7.778	7.778						46.1452											5.514	5.514			2.43			10			61			72.1852
Belize	Belize	BLZ	1983	Belize1983		0.0784	0.0784		4.28415	4.28415			2.31		70.3462	70.3462		7.822	7.822						44.6924											5.476	5.476			2.43			10			58			72.8641
Belize	Belize	BLZ	1984	Belize1984		0.0812	0.0812		4.35661	4.35661			2.3		70.6266	70.6266		7.866	7.866						43.2396											5.438	5.438			2.43			10			55			73.543
Belize	Belize	BLZ	1985	Belize1985		0.0842	0.0842		4.42906	4.42906			2.29	70.907	70.907	70.907	7.91	7.91	7.91						41.7868										5.4	5.4	5.4			2.43			10			52			74.2219
Belize	Belize	BLZ	1986	Belize1986		0.0868	0.0868		4.50151	4.50151			2.28		70.9283	70.9283		8.08	8.08						40.334											5.5	5.5			2.293			10			49			74.9008
Belize	Belize	BLZ	1987	Belize1987		0.0897	0.0897		4.57396	4.57396			2.27		70.9496	70.9496		8.25	8.25						38.8812											5.6	5.6			2.102			10			46			75.5797
Belize	Belize	BLZ	1988	Belize1988		0.0928	0.0928		4.64642	4.64642			2.26		70.9709	70.9709		8.42	8.42						37.4284											5.7	5.7			1.911			10			43			76.2586
Belize	Belize	BLZ	1989	Belize1989		0.0957	0.0957		4.71887	4.71887			2.25		70.9922	70.9922		8.59	8.59						35.9756											5.8	5.8			1.72			10			40			76.9375
Belize	Belize	BLZ	1990	Belize1990		0.0983	0.0983		4.79132	4.79132			2.24	71.0135	71.0135	71.0135	8.76	8.76	8.76						34.5228										5.9	5.9	5.9			1.529			10			37	77.6164	77.6164	77.6164
Belize	Belize	BLZ	1991	Belize1991		0.1004	0.1004		4.86378	4.86378	2.23	2.23	2.23		70.7264	70.7264		8.888	8.888						33.07											6.046	6.046			1.338			10			34	78.2953	78.2953	78.2953
Belize	Belize	BLZ	1992	Belize1992		0.1022	0.1022		4.93623	4.93623	2.22	2.22	2.22		70.4393	70.4393		9.016	9.016						31.6172											6.192	6.192			1.147			10			31	78.9738	78.9738	78.9738
Belize	Belize	BLZ	1993	Belize1993		0.1039	0.1039		5.00868	5.00868	2.18	2.18	2.18		70.1522	70.1522		9.144	9.144						30.1644											6.338	6.338			0.956			10			28	79.6496	79.6496	79.6496
Belize	Belize	BLZ	1994	Belize1994		0.1062	0.1062		5.08114	5.08114	3.23	3.23	3.23		69.8651	69.8651		9.272	9.272						28.7116											6.484	6.484			0.765			10			25	80.32	80.32	80.32
Belize	Belize	BLZ	1995	Belize1995		0.1093	0.1093		5.15359	5.15359	2.6324	2.6324	2.6324	69.578	69.578	69.578	9.4	9.4	9.4						27.2588										6.63	6.63	6.63			0.574			10			22	80.9823	80.9823	80.9823
Belize	Belize	BLZ	1996	Belize1996	-0.256	0.1141	0.1141		5.22604	5.22604	2.048	2.048	2.048		69.3735	69.3735		9.536	9.536						25.806											6.582	6.582	0.383	0.383	0.383			10	19	19	19	81.6337	81.6337	81.6337
Belize	Belize	BLZ	1997	Belize1997	-0.22	0.1197	0.1197		5.29849	5.29849	2.2636	2.2636	2.2636		69.169	69.169		9.672	9.672						24.3532											6.534	6.534		0.192	0.192			9.3	16	16	16	82.2716	82.2716	82.2716
Belize	Belize	BLZ	1998	Belize1998	-0.213	0.1257	0.1257		5.37095	5.37095	2.1557	2.1557	2.1557		68.9645	68.9645		9.808	9.808						22.9004											6.486	6.486	0.001	0.001	0.001			8.5	17	17	17	82.8933	82.8933	82.8933
Belize	Belize	BLZ	1999	Belize1999	-0.217	0.1315	0.1315	5.4434	5.4434	5.4434	2.0355	2.0355	2.0355		68.76	68.76		9.944	9.944						21.4476											6.438	6.438		-0.0055	-0.0055			7.7	17	17	17	83.4971	83.4971	83.4971
Belize	Belize	BLZ	2000	Belize2000	-0.23	0.1369	0.1369	5.0284	5.0284	5.0284	2.0917	2.0917	2.0917	68.5555	68.5555	68.5555	10.08	10.08	10.08						19.9948										6.39	6.39	6.39	-0.012	-0.012	-0.012			6.9	17	17	17	84.0859	84.0859	84.0859
Belize	Belize	BLZ	2001	Belize2001	-0.224	0.1422	0.1422	5.7969	5.7969	5.7969	2.5894	2.5894	2.5894		68.6546	68.6546		10.216	10.216				18.542	18.542	18.542										6.28	6.28	6.28		-0.021	-0.021			6.1	17	17	17	84.6636	84.6636	84.6636
Belize	Belize	BLZ	2002	Belize2002		0.1473	0.1473		5.50185	5.50185	2.4565	2.4565	2.4565		68.7537	68.7537		10.352	10.352					17.0892	17.0892										6.49	6.49	6.49	-0.03	-0.03	-0.03			5.3			17	85.234	85.234	85.234
Belize	Belize	BLZ	2003	Belize2003		0.1524	0.1524	5.2068	5.2068	5.2068	2.5894	2.5894	2.5894		68.8528	68.8528		10.488	10.488				15.6364	15.6364	15.6364										6.83	6.83	6.83	-0.186	-0.186	-0.186	4.5	4.5	4.5			17	85.8011	85.8011	85.8011
Belize	Belize	BLZ	2004	Belize2004		0.1577	0.1577	5.2993	5.2993	5.2993	2.5072	2.5072	2.5072		68.9519	68.9519		10.624	10.624				15.8867	15.8867	15.8867										7.02	7.02	7.02	-0.361	-0.361	-0.361	3.7	3.7	3.7			17	86.3687	86.3687	86.3687
Belize	Belize	BLZ	2005	Belize2005		0.1634	0.1634		5.39642	5.39642	2.648	2.648	2.648	69.051	69.051	69.051	10.76	10.76	10.76				18.8623	18.8623	18.8623										7.37	7.37	7.37	-0.153	-0.153	-0.153	3.7	3.7	3.7			17	86.9408	86.9408	86.9408
Belize	Belize	BLZ	2006	Belize2006		0.1694	0.1694		5.49355	5.49355	2.6693	2.6693	2.6693		69.1752	69.1752		10.866	10.866				21.8456	21.8456	21.8456										7.27	7.27	7.27	-0.409	-0.409	-0.409	3.5	3.5	3.5			17	87.5212	87.5212	87.5212
Belize	Belize	BLZ	2007	Belize2007		0.1756	0.1756		5.59068	5.59068	3.0223	3.0223	3.0223		69.2994	69.2994		10.972	10.972				17.7561	17.7561	17.7561										7.34	7.34	7.34	-0.495	-0.495	-0.495	3	3	3			17	88.1129	88.1129	88.1129
Belize	Belize	BLZ	2008	Belize2008		0.1819	0.1819	5.6878	5.6878	5.6878	3.2907	3.2907	3.2907		69.4236	69.4236		11.078	11.078				18.2615	18.2615	18.2615										7.32	7.32	7.32	-0.537	-0.537	-0.537	2.9	2.9	2.9			17	88.7151	88.7151	88.7151
Belize	Belize	BLZ	2009	Belize2009		0.1883	0.1883	6.1001	6.1001	6.1001	3.8624	3.8624	3.8624		69.5478	69.5478		11.184	11.184				18.4495	18.4495	18.4495										7.07	7.07	7.07	-0.473	-0.473	-0.473			2.8			17	89.3261	89.3261	89.3261
Belize	Belize	BLZ	2010	Belize2010		0.1945	0.1945	6.621	6.621	6.621	3.8584	3.8584	3.8584	69.672	69.672	69.672	11.29	11.29	11.29				18.2672	18.2672	18.2672										6.52	6.52	6.52	-0.44	-0.44	-0.44			2.7			17	89.9172	89.9172	89.9172
Belize	Belize	BLZ	2011	Belize2011		0.2015	0.2015		6.48677	6.48677	3.7256	3.7256	3.7256		69.7862	69.7862		11.1509	11.1509				20.252	20.252	20.252										6.61	6.61	6.61	-0.361	-0.361	-0.361			2.6			17	90.5673	90.5673	90.5673
Belize	Belize	BLZ	2012	Belize2012		0.2084	0.2084		6.35253	6.35253	3.5777	3.5777	3.5777		69.9004	69.9004		11.0118	11.0118				21.1276	21.1276	21.1276										6.64	6.64	6.64	-0.177	-0.177	-0.177			2.5			17	91.194	91.194	91.194
Belize	Belize	BLZ	2013	Belize2013		0.2152	0.2152	6.2183	6.2183	6.2183	3.7771	3.7771	3.7771		70.0146	70.0146		10.8728	10.8728				13.7364	13.7364	13.7364										6.55	6.55	6.55	-0.185	-0.185	-0.185			2.4			17	91.8225	91.8225	91.8225
Belize	Belize	BLZ	2014	Belize2014		0.2221	0.2221	6.4741	6.4741	6.4741	3.8797	3.8797	3.8797		70.1288	70.1288		10.7337	10.7337				13.6885	13.6885	13.6885										6.47	6.47	6.47	-0.675	-0.675	-0.675			2.3			17	92.4512	92.4512	92.4512
Belize	Belize	BLZ	2015	Belize2015	0.085	0.2292	0.2292	6.7125	6.7125	6.7125			3.9823	70.243	70.243	70.243	10.59	10.5946	10.5946	2.0144	2.0144	2.0144	13.3941	13.3941	13.3941							41.25			6.5	6.5	6.5	1.825		-1.165	2.9		2.2			17			93.0799
Belize	Belize		2016	Belize2016			0.2363		7.06085	7.06085			4.0849			70.3572			10.4555						13.0997												6.53			-1.655			2.1			17			93.7086
Belize	Belize		2017	Belize2017			0.2434	7.4092	7.4092	7.4092			4.1875			70.4714			10.3164						12.8053												6.56			-2.145			2			17			94.3373
Benin	Benin	BEN	1950	Benin1950		1.2851	1.2851			0			1.16			32.5745	0.44	0.44	0.44			2.5137			0												6.36			-2.48			2.9			20			0
Benin	Benin	BEN	1951	Benin1951		1.2824	1.2824			0			1.17			33.0444		0.458	0.458			2.5504			0												6.3			-2.48			2.9			20			0
Benin	Benin	BEN	1952	Benin1952		1.2821	1.2821			0			1.18			33.5143		0.476	0.476			2.5871			0												6.24			-2.48			2.9			20			0
Benin	Benin	BEN	1953	Benin1953		1.2864	1.2864			0.0385447			1.19			33.9842		0.494	0.494			2.6238			0												6.18			-2.48			2.9			20			0
Benin	Benin	BEN	1954	Benin1954		1.2957	1.2957			0.0987526			1.2			34.4541		0.512	0.512			2.6605			0												6.12			-2.48			2.9			20			0
Benin	Benin	BEN	1955	Benin1955		1.3097	1.3097			0.158961			1.21	34.924	34.924	34.924	0.53	0.53	0.53			2.6972			0												6.06			-2.48			2.9			20			0
Benin	Benin	BEN	1956	Benin1956		1.3139	1.3139			0.219168			1.22		35.3939	35.3939		0.546	0.546			2.7339			0												6			-2.48			2.9			20			0
Benin	Benin	BEN	1957	Benin1957		1.3242	1.3242			0.279376			1.23		35.8638	35.8638		0.562	0.562			2.7706			0												5.94			-2.48			2.9			20			0
Benin	Benin	BEN	1958	Benin1958		1.3387	1.3387			0.339584			1.24		36.3337	36.3337		0.578	0.578			2.8073			0												5.88			-2.48			2.9			20			0
Benin	Benin	BEN	1959	Benin1959		1.3552	1.3552			0.399792			1.25		36.8036	36.8036		0.594	0.594			2.844			0												5.82			-2.48			2.9			20			0
Benin	Benin	BEN	1960	Benin1960		1.3726	1.3726	0.46	0.46	0.46			1.26	37.2735	37.2735	37.2735	0.61	0.61	0.61			2.8807			0												5.76			-2.48			2.9			20			0
Benin	Benin	BEN	1961	Benin1961		1.3819	1.3819		0.520208	0.520208			1.27		37.7468	37.7468		0.64	0.64			2.9174			0												5.7			-2.48			2.9			20			0
Benin	Benin	BEN	1962	Benin1962		1.393	1.393		0.580416	0.580416			1.28		38.2201	38.2201		0.67	0.67			2.9541			0												5.64			-2.48			2.9			20			0
Benin	Benin	BEN	1963	Benin1963		1.4061	1.4061		0.640624	0.640624			1.29		38.6934	38.6934		0.7	0.7			2.9908			0												5.58			-2.48			2.9			20			0
Benin	Benin	BEN	1964	Benin1964		1.422	1.422		0.700832	0.700832			1.3		39.1667	39.1667		0.73	0.73			3.0275			0												5.52			-2.48			2.9			20			0
Benin	Benin	BEN	1965	Benin1965		1.4415	1.4415		0.761039	0.761039			1.31	39.64	39.64	39.64	0.76	0.76	0.76			3.0642			0												5.46			-2.48			2.9			20			0
Benin	Benin	BEN	1966	Benin1966		1.4553	1.4553		0.821247	0.821247			1.32		40.1464	40.1464		0.776	0.776			3.1009			0												5.4			-2.48			2.9			20			0
Benin	Benin	BEN	1967	Benin1967		1.4733	1.4733		0.881455	0.881455			1.33		40.6528	40.6528		0.792	0.792			3.1376			0												5.34			-2.4525			2.9			20			0
Benin	Benin	BEN	1968	Benin1968		1.4949	1.4949		0.941663	0.941663			1.34		41.1592	41.1592		0.808	0.808			3.1743			0												5.28			-2.382			2.9			20			0
Benin	Benin	BEN	1969	Benin1969		1.5193	1.5193		1.00187	1.00187			1.35		41.6656	41.6656		0.824	0.824			3.211			0												5.22			-2.3115			2.9			20			0
Benin	Benin	BEN	1970	Benin1970		1.5461	1.5461		1.06208	1.06208			1.36	42.172	42.172	42.172	0.84	0.84	0.84			3.2477			0												5.16			-2.241			2.9			20			0
Benin	Benin	BEN	1971	Benin1971		1.568	1.568		1.12229	1.12229			1.37		42.7069	42.7069		0.86	0.86			3.2844			0												5.1			-2.1705			2.9			20			0
Benin	Benin	BEN	1972	Benin1972		1.5935	1.5935		1.18249	1.18249			1.38		43.2418	43.2418		0.88	0.88			3.3211			0												5.04			-2.1			2.9			20			0
Benin	Benin	BEN	1973	Benin1973		1.6225	1.6225		1.2427	1.2427			1.39		43.7767	43.7767		0.9	0.9			3.3578			0												4.98			-2.0295			2.9			20			0
Benin	Benin	BEN	1974	Benin1974		1.6549	1.6549		1.30291	1.30291			1.4		44.3116	44.3116		0.92	0.92			3.3945			0												4.92			-1.959			2.9			20			0
Benin	Benin	BEN	1975	Benin1975		1.6908	1.6908		1.36312	1.36312			1.41	44.8465	44.8465	44.8465	0.94	0.94	0.94			3.4312			0												4.86			-1.8885			2.9			20			0
Benin	Benin	BEN	1976	Benin1976		1.7235	1.7235		1.42333	1.42333			1.42		45.3286	45.3286		0.996	0.996			3.4679			0												4.8			-1.818			2.9			20			0
Benin	Benin	BEN	1977	Benin1977		1.7604	1.7604		1.48353	1.48353			1.43		45.8107	45.8107		1.052	1.052			3.5046			0												4.74			-1.7475			2.9			20			0
Benin	Benin	BEN	1978	Benin1978		1.8013	1.8013		1.54374	1.54374			1.44		46.2928	46.2928		1.108	1.108			3.5413			0												4.68			-1.677			2.9			20			0
Benin	Benin	BEN	1979	Benin1979		1.846	1.846		1.60395	1.60395			1.45		46.7749	46.7749		1.164	1.164			3.578			0.1728												4.62			-1.6065			2.9			20			0
Benin	Benin	BEN	1980	Benin1980		1.8944	1.8944		1.66416	1.66416			1.46	47.257	47.257	47.257	1.22	1.22	1.22			3.6147			1.4445										4.56	4.56	4.56			-1.536			2.9			20			0
Benin	Benin	BEN	1981	Benin1981		1.939	1.939		1.72437	1.72437			1.47		47.8272	47.8272		1.318	1.318			3.6514			2.7162											4.5	4.5			-1.4655			2.9			20			0
Benin	Benin	BEN	1982	Benin1982		1.9888	1.9888		1.78457	1.78457			1.48		48.3974	48.3974		1.416	1.416			3.6881			3.9879											4.44	4.44			-1.395			2.9			20			0
Benin	Benin	BEN	1983	Benin1983		2.0433	2.0433		1.84478	1.84478			1.49		48.9676	48.9676		1.514	1.514			3.7248			5.2596											4.38	4.38			-1.3245			2.9			20			0
Benin	Benin	BEN	1984	Benin1984		2.1017	2.1017		1.90499	1.90499			1.5		49.5378	49.5378		1.612	1.612			3.7615			6.5313											4.32	4.32			-1.254			2.9			20			0
Benin	Benin	BEN	1985	Benin1985		2.1637	2.1637		1.9652	1.9652			1.51	50.108	50.108	50.108	1.71	1.71	1.71			3.7982			7.803										4.26	4.26	4.26			-1.1835			2.9			20			0.3892
Benin	Benin	BEN	1986	Benin1986		2.222	2.222		2.02541	2.02541			1.52		50.7924	50.7924		1.8	1.8			3.8349			9.0747											4.316	4.316			-1.113			2.9			20			1.7569
Benin	Benin	BEN	1987	Benin1987		2.285	2.285		2.08561	2.08561			1.53		51.4768	51.4768		1.89	1.89			3.8716			10.3464											4.372	4.372			-1.0425			2.9			20			3.1246
Benin	Benin	BEN	1988	Benin1988		2.3537	2.3537		2.14582	2.14582			1.54		52.1612	52.1612		1.98	1.98			3.9083			11.6181											4.428	4.428			-0.972			2.9			20			4.4923
Benin	Benin	BEN	1989	Benin1989		2.4291	2.4291		2.20603	2.20603			1.55		52.8456	52.8456		2.07	2.07			3.945			12.8898											4.484	4.484			-0.9015			2.9			20			5.86
Benin	Benin	BEN	1990	Benin1990	-0.438	2.5121	2.5121		2.26624	2.26624			1.56	53.53	53.53	53.53	2.16	2.16	2.16			3.9817			14.1615										4.54	4.54	4.54			-0.831			2.9	20	20	20	7.2277	7.2277	7.2277
Benin	Benin	BEN	1991	Benin1991	-0.429	2.6009	2.6009		2.32644	2.32644	1.57	1.57	1.57		53.8343	53.8343		2.25	2.25			4.0184			15.4332											4.472	4.472			-0.7605			2.9	20	20	20	8.5954	8.5954	8.5954
Benin	Benin	BEN	1992	Benin1992	-0.419	2.6986	2.6986		2.38665	2.38665	1.58	1.58	1.58		54.1386	54.1386		2.34	2.34			4.0551			16.7049											4.404	4.404			-0.69			2.9	20	20	20	9.9627	9.9627	9.9627
Benin	Benin	BEN	1993	Benin1993	-0.411	2.8029	2.8029		2.44686	2.44686	1.57	1.57	1.57		54.4429	54.4429		2.43	2.43			4.0918			17.9766											4.336	4.336			-0.6195			2.9	20	20	20	11.3273	11.3273	11.3273
Benin	Benin	BEN	1994	Benin1994	-0.403	2.9108	2.9108		2.50707	2.50707	1.57	1.57	1.57		54.7472	54.7472		2.52	2.52			4.1285			19.2483											4.268	4.268			-0.549			2.9	20	20	20	12.6864	12.6864	12.6864
Benin	Benin	BEN	1995	Benin1995	-0.396	3.0205	3.0205		2.56728	2.56728	2.1117	2.1117	2.1117	55.0515	55.0515	55.0515	2.61	2.61	2.61			4.1652			20.52										4.2	4.2	4.2			-0.4785			2.9	20	20	20	14.0375	14.0375	14.0375
Benin	Benin	BEN	1996	Benin1996	-0.389	3.1169	3.1169		2.62748	2.62748	2.0316	2.0316	2.0316		55.1558	55.1558		2.71	2.71			4.2019			21.7917											4.41	4.41	-0.408	-0.408	-0.408			2.9	20	20	20	14.5	14.5	14.5
Benin	Benin	BEN	1997	Benin1997	-0.382	3.2162	3.2162		2.68769	2.68769	1.8144	1.8144	1.8144		55.2601	55.2601		2.81	2.81			4.2386			23.0634											4.62	4.62		-0.3375	-0.3375			2.9	20	20	20	16.7044	16.7044	16.7044
Benin	Benin	BEN	1998	Benin1998	-0.376	3.3195	3.3195	2.7479	2.7479	2.7479	1.9398	1.9398	1.9398		55.3644	55.3644		2.91	2.91			4.2753			24.3351											4.83	4.83	-0.267	-0.267	-0.267			2.9	20	20	20	18.0148	18.0148	18.0148
Benin	Benin	BEN	1999	Benin1999	-0.373	3.4281	3.4281	2.6267	2.6267	2.6267	2.1099	2.1099	2.1099		55.4687	55.4687		3.01	3.01			4.312			25.6068											5.04	5.04		-0.2665	-0.2665			2.9		18.25	18.25	19.3074	19.3074	19.3074
Benin	Benin	BEN	2000	Benin2000	-0.37	3.5431	3.5431	2.8887	2.8887	2.8887	1.9175	1.9175	1.9175	55.573	55.573	55.573	3.11	3.11	3.11	4.3487	4.3487	4.3487	26.8785	26.8785	26.8785										5.25	5.25	5.25	-0.266	-0.266	-0.266			2.9		16.5	16.5	20.585	20.585	20.585
Benin	Benin	BEN	2001	Benin2001	-0.369	3.6586	3.6586	3.2324	3.2324	3.2324	2.3083	2.3083	2.3083		55.9327	55.9327		3.232	3.232	4.3854	4.3854	4.3854	28.1502	28.1502	28.1502										5.57	5.57	5.57		-0.325	-0.325			2.9		14.75	14.75	21.9	21.9	21.9
Benin	Benin	BEN	2002	Benin2002	-0.368	3.7817	3.7817	2.9513	2.9513	2.9513	1.8887	1.8887	1.8887		56.2924	56.2924		3.354	3.354	3.89	3.89	3.89	27.291	27.291	27.291										6.04	6.04	6.04	-0.384	-0.384	-0.384			2.9		13	13	23.1106	23.1106	23.1106
Benin	Benin	BEN	2003	Benin2003	-0.368	3.9113	3.9113	3.1203	3.1203	3.1203	2.2113	2.2113	2.2113		56.6521	56.6521		3.476	3.476	3.7378	3.7378	3.7378	30.3527	30.3527	30.3527										6.03	6.03	6.03	-0.331	-0.331	-0.331			2.9		11.25	11.25	24.3664	24.3664	24.3664
Benin	Benin	BEN	2004	Benin2004	-0.368	4.0455	4.0455	3.508	3.508	3.508	2.1752	2.1752	2.1752		57.0118	57.0118		3.598	3.598	3.2564	3.2564	3.2564	30.7528	30.7528	30.7528										5.91	5.91	5.91	-0.361	-0.361	-0.361	2.9	2.9	2.9	9.5	9.5	9.5	25.6228	25.6228	25.6228
Benin	Benin	BEN	2005	Benin2005		4.1831	4.1831	3.6308	3.6308	3.6308	2.3525	2.3525	2.3525	57.3715	57.3715	57.3715	3.72	3.72	3.72	3.3046	3.3046	3.3046	42.5622	42.5622	42.5622										6	6	6	-0.625	-0.625	-0.625	2.9	2.9	2.9			7.75	26.8836	26.8836	26.8836
Benin	Benin	BEN	2006	Benin2006		4.3101	4.3101	3.5033	3.5033	3.5033	2.3858	2.3858	2.3858		57.7463	57.7463		3.862	3.862		2.8549	2.8549		37.3474	37.3474										6.28	6.28	6.28	-0.567	-0.567	-0.567	2.5	2.5	2.5			6	27.9	27.9	27.9
Benin	Benin	BEN	2007	Benin2007		4.4411	4.4411	3.2298	3.2298	3.2298	2.3071	2.3071	2.3071		58.1211	58.1211		4.004	4.004		2.4052	2.4052		32.1326	32.1326										6.14	6.14	6.14	-0.514	-0.514	-0.514	2.7	2.7	2.7			4.25	29.4333	29.4333	29.4333
Benin	Benin	BEN	2008	Benin2008		4.577	4.577	3.7957	3.7957	3.7957	2.1377	2.1377	2.1377		58.4959	58.4959		4.146	4.146		1.9555	1.9555		26.9178	26.9178										5.99	5.99	5.99	-0.455	-0.455	-0.455	3.1	3.1	3.1			2.5	30.7243	30.7243	30.7243
Benin	Benin	BEN	2009	Benin2009		4.7193	4.7193	4.222	4.222	4.222	2.3286	2.3286	2.3286		58.8707	58.8707		4.288	4.288		1.5058	1.5058		21.7029	21.7029										6.1	6.1	6.1	-0.556	-0.556	-0.556	2.9	2.9	2.9			0.75	32.0241	32.0241	32.0241
Benin	Benin	BEN	2010	Benin2010		4.8686	4.8686	5.0293	5.0293	5.0293	2.6886	2.6886	2.6886	59.2455	59.2455	59.2455	4.43	4.43	4.43		1.0561	1.0561		16.4881	16.4881										6.05	6.05	6.05	-0.578	-0.578	-0.578	2.8	2.8	2.8			0	34.2	34.2	34.2
Benin	Benin	BEN	2011	Benin2011		5.016	5.016		4.94875	4.94875	2.929	2.929	2.929		59.52	59.52		4.58603	4.58603	0.6064	0.6064	0.6064	11.2733	11.2733	11.2733										6	6	6	-0.522	-0.522	-0.522	3	3	3			0	36.9	36.9	36.9
Benin	Benin	BEN	2012	Benin2012		5.1721	5.1721	4.8682	4.8682	4.8682	2.1541	2.1541	2.1541		59.7945	59.7945		4.74205	4.74205		0.6164	0.6164		9.8321	9.8321										5.74	5.74	5.74	-0.526	-0.526	-0.526			3.2			0	38.4	38.4	38.4
Benin	Benin	BEN	2013	Benin2013		5.336	5.336	4.5476	4.5476	4.5476	2.2155	2.2155	2.2155		60.069	60.069		4.89808	4.89808	0.6264	0.6264	0.6264	8.3909	8.3909	8.3909										5.98	5.98	5.98	-0.541	-0.541	-0.541			3.4			0	37.2756	37.2756	37.2756
Benin	Benin	BEN	2014	Benin2014		5.5065	5.5065	4.3211	4.3211	4.3211	2.2512	2.2512	2.2512		60.3435	60.3435		5.0541	5.0541	0.5754	0.5754	0.5754	8.5812	8.5812	8.5812										5.94	5.94	5.94	-0.499	-0.499	-0.499			3.6			0	34.1	34.1	34.1
Benin	Benin	BEN	2015	Benin2015	-1.682	5.683	5.683	4.3565	4.3565	4.3565			2.2869	60.618	60.618	60.618	5.183	5.21013	5.21013	0.3245	0.3245	0.3245	7.7104	7.7104	7.7104							26.39			5.77	5.77	5.77	2.001		-0.457	3		3.8			0			30.9244
Benin	Benin		2016	Benin2016			5.8595			4.3919			2.3226			60.8925			5.36616			0.0736			6.8396												5.6			-0.415			4			0			27.7488
Bhutan	Bhutan	BTN	1950	Bhutan1950		0.0948	0.0948			0.09655			0			31.419									91.3481												3.15			2.43			10			0			0
Bhutan	Bhutan	BTN	1951	Bhutan1951		0.0971	0.0971			0.204895			0			31.7393									89.825												3.21			2.43			10			0			0
Bhutan	Bhutan	BTN	1952	Bhutan1952		0.0999	0.0999			0.31324			0			32.0596									88.3019												3.27			2.43			10			1.1			0
Bhutan	Bhutan	BTN	1953	Bhutan1953		0.1028	0.1028			0.421585			0			32.3799									86.7788												3.33			2.43			10			3.1			0
Bhutan	Bhutan	BTN	1954	Bhutan1954		0.1056	0.1056			0.52993			0			32.7002									85.2557												3.39			2.43			10			5.1			0
Bhutan	Bhutan	BTN	1955	Bhutan1955		0.1085	0.1085			0.638275			0	33.0205	33.0205	33.0205									83.7326												3.45			2.4295			10			7.1			0
Bhutan	Bhutan	BTN	1956	Bhutan1956		0.1114	0.1114			0.74662			0		33.3408	33.3408									82.2095												3.51			2.386			10			9.1			0
Bhutan	Bhutan	BTN	1957	Bhutan1957		0.1142	0.1142			0.854965			0		33.6611	33.6611									80.6864												3.57			2.3425			10			11.1			0
Bhutan	Bhutan	BTN	1958	Bhutan1958		0.1172	0.1172			0.96331			0		33.9814	33.9814									79.1633												3.63			2.299			10			13.1			0
Bhutan	Bhutan	BTN	1959	Bhutan1959		0.1204	0.1204			1.07165			0		34.3017	34.3017									77.6402												3.69			2.2555			10			15.1			0
Bhutan	Bhutan	BTN	1960	Bhutan1960		0.124	0.124	1.18	1.18	1.18			0	34.622	34.622	34.622									76.1171												3.75			2.212			10			17.1			0
Bhutan	Bhutan	BTN	1961	Bhutan1961		0.1268	0.1268		1.28834	1.28834			0		35.0646	35.0646									74.594												3.81			2.1685			10			19.1			0
Bhutan	Bhutan	BTN	1962	Bhutan1962		0.1301	0.1301		1.39669	1.39669			0		35.5072	35.5072									73.0709												3.87			2.125			10			21.1			0
Bhutan	Bhutan	BTN	1963	Bhutan1963		0.1339	0.1339		1.50503	1.50503			0		35.9498	35.9498									71.5478												3.93			2.0815			10			23.1			0
Bhutan	Bhutan	BTN	1964	Bhutan1964		0.1378	0.1378		1.61338	1.61338			0		36.3924	36.3924									70.0247												3.99			2.038			10			25.1			0
Bhutan	Bhutan	BTN	1965	Bhutan1965		0.1417	0.1417		1.72172	1.72172			0	36.835	36.835	36.835									68.5016												4.05			1.9945			10			27.1			0
Bhutan	Bhutan	BTN	1966	Bhutan1966		0.1455	0.1455		1.83007	1.83007			0		37.3947	37.3947									66.9785												4.11			1.951			10			29.1			0
Bhutan	Bhutan	BTN	1967	Bhutan1967		0.1495	0.1495		1.93841	1.93841			0		37.9544	37.9544									65.4554												4.17			1.9075			10			31.1			0
Bhutan	Bhutan	BTN	1968	Bhutan1968		0.1537	0.1537		2.04676	2.04676			0		38.5141	38.5141									63.9323												4.23			1.864			10			33.1			0
Bhutan	Bhutan	BTN	1969	Bhutan1969		0.1582	0.1582		2.1551	2.1551			0		39.0738	39.0738									62.4092												4.29			1.8205			10			35.1			0
Bhutan	Bhutan	BTN	1970	Bhutan1970		0.1631	0.1631		2.26345	2.26345			0	39.6335	39.6335	39.6335									60.8861												4.35			1.777			10			37.1			0
Bhutan	Bhutan	BTN	1971	Bhutan1971		0.1674	0.1674		2.37179	2.37179			0		40.1819	40.1819									59.363												4.41			1.7335			10			39.1			0
Bhutan	Bhutan	BTN	1972	Bhutan1972		0.1722	0.1722		2.48014	2.48014			0		40.7303	40.7303									57.8399												4.47			1.69			10			41.1			0
Bhutan	Bhutan	BTN	1973	Bhutan1973		0.1774	0.1774		2.58848	2.58848			0		41.2787	41.2787									56.3168												4.53			1.6465			10			43.1			0
Bhutan	Bhutan	BTN	1974	Bhutan1974		0.183	0.183		2.69683	2.69683			0		41.8271	41.8271									54.7937												4.59			1.603			10			45.1			0
Bhutan	Bhutan	BTN	1975	Bhutan1975		0.1888	0.1888		2.80517	2.80517			0	42.3755	42.3755	42.3755									53.2706												4.65			1.5595			10			47.1			0
Bhutan	Bhutan	BTN	1976	Bhutan1976		0.1943	0.1943		2.91352	2.91352			0		43.0081	43.0081									51.7475												4.71			1.516			10			49.1			0
Bhutan	Bhutan	BTN	1977	Bhutan1977		0.2002	0.2002		3.02186	3.02186			0		43.6407	43.6407									50.2244												4.77			1.4725			10			51.1			0
Bhutan	Bhutan	BTN	1978	Bhutan1978		0.2064	0.2064		3.13021	3.13021			0		44.2733	44.2733									48.7013												4.83			1.429			10			53.1			0
Bhutan	Bhutan	BTN	1979	Bhutan1979		0.2129	0.2129		3.23855	3.23855			0		44.9059	44.9059									47.1782												4.89			1.3855			10			55.1			0
Bhutan	Bhutan	BTN	1980	Bhutan1980		0.2195	0.2195		3.3469	3.3469			0	45.5385	45.5385	45.5385									45.6551												4.95			1.342			10			57.1			0
Bhutan	Bhutan	BTN	1981	Bhutan1981		0.2246	0.2246		3.45524	3.45524			0		46.268	46.268									44.132												5.01			1.2985			10			59.1			0
Bhutan	Bhutan	BTN	1982	Bhutan1982		0.2298	0.2298		3.56359	3.56359			0		46.9975	46.9975									42.6089												5.07			1.255			10			61.1			0
Bhutan	Bhutan	BTN	1983	Bhutan1983		0.2354	0.2354		3.67193	3.67193			0		47.727	47.727									41.0858												5.13			1.2115			10			63.1			0
Bhutan	Bhutan	BTN	1984	Bhutan1984		0.2418	0.2418		3.78028	3.78028			0.1		48.4565	48.4565									39.5627												5.19			1.168			10			65.1			0
Bhutan	Bhutan	BTN	1985	Bhutan1985		0.249	0.249		3.88862	3.88862			0.33	49.186	49.186	49.186									38.0396												5.25			1.1245			10			67.1			0
Bhutan	Bhutan	BTN	1986	Bhutan1986		0.257	0.257		3.99697	3.99697			0.56		49.9276	49.9276									36.5165												5.31			1.081			10			69.1			0
Bhutan	Bhutan	BTN	1987	Bhutan1987		0.2659	0.2659		4.10531	4.10531			0.79		50.6692	50.6692									34.9934												5.37			1.0375			10			71.1			0
Bhutan	Bhutan	BTN	1988	Bhutan1988		0.2745	0.2745		4.21366	4.21366			1.02		51.4108	51.4108									33.4703												5.43			0.994			10			73.1			0
Bhutan	Bhutan	BTN	1989	Bhutan1989		0.2817	0.2817		4.322	4.322			1.25		52.1524	52.1524									31.9472												5.49			0.9505			10			75.1			0
Bhutan	Bhutan	BTN	1990	Bhutan1990	-0.378	0.2867	0.2867		4.43035	4.43035			1.48	52.894	52.894	52.894									30.4241												5.55			0.907			10	77.1	77.1	77.1			0
Bhutan	Bhutan	BTN	1991	Bhutan1991	-0.366	0.2848	0.2848		4.53869	4.53869	1.71	1.71	1.71		53.6539	53.6539									28.901												5.61			0.8635			10	79.1	79.1	79.1	0.0343	0.0343	0.0343
Bhutan	Bhutan	BTN	1992	Bhutan1992	-0.356	0.2807	0.2807		4.64704	4.64704	1.94	1.94	1.94		54.4138	54.4138									27.3779												5.67			0.82			10	77.1	77.1	77.1	0.2603	0.2603	0.2603
Bhutan	Bhutan	BTN	1993	Bhutan1993	-0.345	0.2756	0.2756		4.75538	4.75538	2.19	2.19	2.19		55.1737	55.1737									25.8548												5.73			0.7765			10	74.5	74.5	74.5	1.1847	1.1847	1.1847
Bhutan	Bhutan	BTN	1994	Bhutan1994	-0.32	0.2715	0.2715		4.86373	4.86373	2.34	2.34	2.34		55.9336	55.9336									24.3317												5.79			0.733			10	65.2	65.2	65.2	1.5678	1.5678	1.5678
Bhutan	Bhutan	BTN	1995	Bhutan1995	-0.311	0.2696	0.2696		4.97207	4.97207	2.6557	2.6557	2.6557	56.6935	56.6935	56.6935									22.8086												5.85			0.6895			10	63.7	63.7	63.7	6.6828	6.6828	6.6828
Bhutan	Bhutan	BTN	1996	Bhutan1996	-0.304	0.2742	0.2742		5.08042	5.08042	4.9225	4.9225	4.9225		57.5034	57.5034									21.2855												5.91	0.646	0.646	0.646			10	60.7	60.7	60.7	11.7869	11.7869	11.7869
Bhutan	Bhutan	BTN	1997	Bhutan1997	-0.298	0.2817	0.2817		5.18876	5.18876	5.5897	5.5897	5.5897		58.3133	58.3133									19.7624												5.97		0.6025	0.6025			10	60.7	60.7	60.7	16.8775	16.8775	16.8775
Bhutan	Bhutan	BTN	1998	Bhutan1998	-0.292	0.2915	0.2915		5.29711	5.29711	5.4208	5.4208	5.4208		59.1232	59.1232									18.2393												6.03	0.559	0.559	0.559			10		61.025	61.025	21.9519	21.9519	21.9519
Bhutan	Bhutan	BTN	1999	Bhutan1999	-0.287	0.3032	0.3032		5.40545	5.40545	5.0605	5.0605	5.0605		59.9331	59.9331									16.7162												6.09		0.6685	0.6685			10		61.35	61.35	27.0085	27.0085	27.0085
Bhutan	Bhutan	BTN	2000	Bhutan2000	-0.282	0.3161	0.3161	5.5138	5.5138	5.5138	5.3251	5.3251	5.3251	60.743	60.743	60.743									15.1931												6.15	0.778	0.778	0.778			10		61.675	61.675	32.05	32.05	32.05
Bhutan	Bhutan	BTN	2001	Bhutan2001	-0.278	0.3319	0.3319	5.7178	5.7178	5.7178	4.8499	4.8499	4.8499		61.5389	61.5389							13.67	13.67	13.67												6.21		0.7555	0.7555			10	62	62	62	37.0803	37.0803	37.0803
Bhutan	Bhutan	BTN	2002	Bhutan2002	-0.273	0.3491	0.3491		5.9512	5.9512	6.607	6.607	6.607		62.3348	62.3348								12.1469	12.1469												6.27	0.733	0.733	0.733			10		61.1775	61.1775	42.1034	42.1034	42.1034
Bhutan	Bhutan	BTN	2003	Bhutan2003	-0.269	0.367	0.367		6.1846	6.1846	3.749	3.749	3.749		63.1307	63.1307								10.6238	10.6238												6.33	0.383	0.383	0.383			9	60.355	60.355	60.355	41.1	41.1	41.1
Bhutan	Bhutan	BTN	2004	Bhutan2004	-0.26	0.3849	0.3849	6.418	6.418	6.418	3.1936	3.1936	3.1936		63.9266	63.9266								9.1007	9.1007												6.39	-0.139	-0.139	-0.139			8	59.007	59.007	59.007	52.1435	52.1435	52.1435
Bhutan	Bhutan	BTN	2005	Bhutan2005	-0.252	0.4024	0.4024	7.0781	7.0781	7.0781	4.1664	4.1664	4.1664	64.7225	64.7225	64.7225							7.5776	7.5776	7.5776												6.45	0.28	0.28	0.28			7	56.059	56.059	56.059	59.8081	59.8081	59.8081
Bhutan	Bhutan	BTN	2006	Bhutan2006	-0.247	0.418	0.418		6.3179	6.3179	4.2906	4.2906	4.2906		65.3096	65.3096							9.0889	9.0889	9.0889												6.51	0.176	0.176	0.176	6	6	6	54.694	54.694	54.694	62.2014	62.2014	62.2014
Bhutan	Bhutan	BTN	2007	Bhutan2007	-0.232	0.4329	0.4329		5.5577	5.5577	5.1189	5.1189	5.1189		65.8967	65.8967							12.7129	12.7129	12.7129												6.57	0.191	0.191	0.191	5	5	5	52.449	52.449	52.449	71.8	71.8	71.8
Bhutan	Bhutan	BTN	2008	Bhutan2008	-0.219	0.4472	0.4472	4.7975	4.7975	4.7975	5.5624	5.5624	5.5624		66.4838	66.4838								11.2801	11.2801												6.63	0.219	0.219	0.219	5.2	5.2	5.2	48.639	48.639	48.639	72.3008	72.3008	72.3008
Bhutan	Bhutan	BTN	2009	Bhutan2009	-0.199	0.4611	0.4611	4.6267	4.6267	4.6267	4.8913	4.8913	4.8913		67.0709	67.0709								9.84733	9.84733												6.69	0.48	0.48	0.48	5	5	5	45.142	45.142	45.142	77.3645	77.3645	77.3645
Bhutan	Bhutan	BTN	2010	Bhutan2010	-0.172	0.4748	0.4748	4.0245	4.0245	4.0245	4.5448	4.5448	4.5448	67.658	67.658	67.658								8.41455	8.41455												6.75	0.568	0.568	0.568	5.7	5.7	5.7	40.383	40.383	40.383	82.4352	82.4352	82.4352
Bhutan	Bhutan	BTN	2011	Bhutan2011	-0.137	0.4873	0.4873	4.6526	4.6526	4.6526	4.1429	4.1429	4.1429		68.0781	68.0781								6.98177	6.98177												6.81	0.616	0.616	0.616	5.7	5.7	5.7	34.154	34.154	34.154	87.5111	87.5111	87.5111
Bhutan	Bhutan	BTN	2012	Bhutan2012		0.4998	0.4998		5.12115	5.12115	2.7009	2.7009	2.7009		68.4982	68.4982								5.54898	5.54898												6.87	0.477	0.477	0.477			5.7			27.925	91.5	91.5	91.5
Bhutan	Bhutan	BTN	2013	Bhutan2013		0.5121	0.5121	5.5897	5.5897	5.5897	2.8048	2.8048	2.8048		68.9183	68.9183							4.1162	4.1162	4.1162										6.93	6.93	6.93	0.359	0.359	0.359			5.7			21.696	97.6717	97.6717	97.6717
Bhutan	Bhutan	BTN	2014	Bhutan2014		0.5238	0.5238	5.9033	5.9033	5.9033	2.615	2.615	2.615		69.3384	69.3384							6.776	6.776	6.776										6.99	6.99	6.99	0.27	0.27	0.27			5.7			15.467	100	100	100
Bhutan	Bhutan	BTN	2015	Bhutan2015	0.217	0.5347	0.5347	7.3897	7.3897	7.3897			2.4252	69.7585	69.7585	69.7585	5.171								9.4358							26.38			7.11	7.11	7.11	2.77		0.181	5.7		5.7			9.238			102.328
Bhutan	Bhutan		2016	Bhutan2016			0.5456			8.8761			2.2354			70.1786									12.0956												7.23			0.092			5.7			3.009			104.657
Bolivia	Bolivia	BOL	1950	Bolivia1950		1.6801	1.6801			3.89			1.24			39.242	2.32	2.32	2.32			7.3584			89.418												7.44			-2.48			10			0.3			0
Bolivia	Bolivia	BOL	1951	Bolivia1951		1.697	1.697			3.76			1.26			39.5348		2.39	2.39			7.3969			87.6637												7.328			-2.48			10			0.4			0
Bolivia	Bolivia	BOL	1952	Bolivia1952		1.7116	1.7116			3.63			1.28			39.8276		2.46	2.46			7.4354			85.9094												7.216			-2.48			10			0.5			0
Bolivia	Bolivia	BOL	1953	Bolivia1953		1.7308	1.7308			3.5			1.3			40.1204		2.53	2.53			7.4739			84.1551												7.104			-2.48			10			0.6			0
Bolivia	Bolivia	BOL	1954	Bolivia1954		1.7572	1.7572			3.37			1.32			40.4132		2.6	2.6			7.5124			82.4008												6.992			-2.48			10			0.7			0
Bolivia	Bolivia	BOL	1955	Bolivia1955		1.7904	1.7904			3.24			1.34	40.706	40.706	40.706	2.67	2.67	2.67			7.5509			80.6465												6.88			-2.48			10			0.8			0.5213
Bolivia	Bolivia	BOL	1956	Bolivia1956		1.8113	1.8113			3.11			1.36		40.9988	40.9988		2.748	2.748			7.5894			78.8922												6.768			-2.48			10			0.9			2.0708
Bolivia	Bolivia	BOL	1957	Bolivia1957		1.8431	1.8431			2.98			1.38		41.2916	41.2916		2.826	2.826			7.6279			77.1379												6.656			-2.48			10			1			3.6203
Bolivia	Bolivia	BOL	1958	Bolivia1958		1.8811	1.8811			2.85			1.4		41.5844	41.5844		2.904	2.904			7.6664			75.3836												6.544			-2.48			10			1.1			5.1698
Bolivia	Bolivia	BOL	1959	Bolivia1959		1.9209	1.9209			2.72			1.42		41.8772	41.8772		2.982	2.982			7.7049			73.6293												6.432			-2.48			10			1.2			6.7193
Bolivia	Bolivia	BOL	1960	Bolivia1960		1.9607	1.9607	2.59	2.59	2.59			1.44	42.17	42.17	42.17	3.06	3.06	3.06			7.7434			71.875												6.32			-2.42			10			1.3			8.2688
Bolivia	Bolivia	BOL	1961	Bolivia1961		1.9952	1.9952		2.46	2.46			1.46		42.5026	42.5026		3.162	3.162			7.7819			70.1207												6.208			-2.358			10			1.4			9.8183
Bolivia	Bolivia	BOL	1962	Bolivia1962		2.0296	2.0296		2.33	2.33			1.48		42.8352	42.8352		3.264	3.264			7.8204			68.3664												6.096			-2.296			10			1.5			11.3678
Bolivia	Bolivia	BOL	1963	Bolivia1963		2.0655	2.0655		2.2	2.2			1.5		43.1678	43.1678		3.366	3.366			7.8589			66.6121												5.984			-2.234			10			1.6			12.9173
Bolivia	Bolivia	BOL	1964	Bolivia1964		2.1064	2.1064		2.07	2.07			1.52		43.5004	43.5004		3.468	3.468			7.8974			64.8578												5.872			-2.172			10			1.7			14.4668
Bolivia	Bolivia	BOL	1965	Bolivia1965		2.154	2.154	1.94	1.94	1.94			1.54	43.833	43.833	43.833	3.57	3.57	3.57			7.9359			63.1035												5.76			-2.11			10			1.8			16.0163
Bolivia	Bolivia	BOL	1966	Bolivia1966		2.1958	2.1958		2.03808	2.03808			1.56		44.2071	44.2071		3.656	3.656			7.9744			61.3492												5.648			-2.048			10			1.9			17.5658
Bolivia	Bolivia	BOL	1967	Bolivia1967		2.245	2.245		2.13615	2.13615			1.58		44.5812	44.5812		3.742	3.742			8.0129			59.5949												5.536			-1.986			10			2			19.1153
Bolivia	Bolivia	BOL	1968	Bolivia1968		2.2999	2.2999		2.23423	2.23423			1.6		44.9553	44.9553		3.828	3.828			8.0514			57.8406												5.424			-1.924			10			2.1			20.6648
Bolivia	Bolivia	BOL	1969	Bolivia1969		2.3578	2.3578		2.3323	2.3323			1.62		45.3294	45.3294		3.914	3.914			8.0899			56.0863												5.312			-1.862			10			2.2			22.2143
Bolivia	Bolivia	BOL	1970	Bolivia1970		2.4171	2.4171		2.43038	2.43038			1.64	45.7035	45.7035	45.7035	4	4	4			8.1284			54.332												5.2			-1.8			10			2.3			23.7638
Bolivia	Bolivia	BOL	1971	Bolivia1971		2.4686	2.4686		2.52846	2.52846			1.66		46.118	46.118		4.12	4.12			8.1669			52.5777												5.088			-1.738			10			2.4			25.3133
Bolivia	Bolivia	BOL	1972	Bolivia1972		2.5231	2.5231		2.62653	2.62653			1.68		46.5325	46.5325		4.24	4.24			8.2054			50.8234												4.976			-1.676			10			2.5			26.8628
Bolivia	Bolivia	BOL	1973	Bolivia1973		2.5803	2.5803		2.72461	2.72461			1.7		46.947	46.947		4.36	4.36			8.2439			49.0691												4.864			-1.614			10			2.6			28.4123
Bolivia	Bolivia	BOL	1974	Bolivia1974		2.6401	2.6401		2.82268	2.82268			1.72		47.3615	47.3615		4.48	4.48			8.2824			47.3148												4.752			-1.552			10			2.7			29.9618
Bolivia	Bolivia	BOL	1975	Bolivia1975		2.7027	2.7027		2.92076	2.92076			1.74	47.776	47.776	47.776	4.6	4.6	4.6			8.3209			45.5605												4.64			-1.49			10			2.8			31.5113
Bolivia	Bolivia	BOL	1976	Bolivia1976		2.7585	2.7585		3.01883	3.01883			1.76		48.2293	48.2293		4.776	4.776			8.3594			43.8062												4.528			-1.428			10			2.9			33.0608
Bolivia	Bolivia	BOL	1977	Bolivia1977		2.8172	2.8172		3.11691	3.11691			1.78		48.6826	48.6826		4.952	4.952			8.3979			42.0519												4.416			-1.366			10			3			34.6103
Bolivia	Bolivia	BOL	1978	Bolivia1978		2.8787	2.8787		3.21499	3.21499			1.8		49.1359	49.1359		5.128	5.128			8.4364			40.2976												4.304			-1.304			10			3.1			36.1598
Bolivia	Bolivia	BOL	1979	Bolivia1979		2.9431	2.9431		3.31306	3.31306			1.82		49.5892	49.5892		5.304	5.304			8.4749			38.5433												4.192			-1.242			10			3.2			37.7093
Bolivia	Bolivia	BOL	1980	Bolivia1980		3.0108	3.0108		3.41114	3.41114			1.84	50.0425	50.0425	50.0425	5.48	5.48	5.48			8.5134			36.789										4.08	4.08	4.08			-1.18			10			3.3			39.2588
Bolivia	Bolivia	BOL	1981	Bolivia1981		3.0717	3.0717		3.50921	3.50921			1.86		50.5338	50.5338		5.66	5.66			8.5519			35.0347											3.968	3.968			-1.118			10			3.4			40.8083
Bolivia	Bolivia	BOL	1982	Bolivia1982		3.1369	3.1369		3.60729	3.60729			1.88		51.0251	51.0251		5.84	5.84			8.5904			33.2804											3.856	3.856			-1.056			10			3.5			42.3578
Bolivia	Bolivia	BOL	1983	Bolivia1983		3.2054	3.2054		3.70537	3.70537			1.9		51.5164	51.5164		6.02	6.02			8.6289			31.5261											3.744	3.744			-0.994			10			3.6			43.9073
Bolivia	Bolivia	BOL	1984	Bolivia1984		3.2761	3.2761		3.80344	3.80344			1.92		52.0077	52.0077		6.2	6.2			8.6674			29.7718											3.632	3.632			-0.932			10			3.7			45.4568
Bolivia	Bolivia	BOL	1985	Bolivia1985		3.3486	3.3486		3.90152	3.90152			1.94	52.499	52.499	52.499	6.38	6.38	6.38			8.7059			28.0175										3.52	3.52	3.52			-0.87			10			3.8			47.0063
Bolivia	Bolivia	BOL	1986	Bolivia1986		3.4178	3.4178		3.99959	3.99959			1.96		53.024	53.024		6.556	6.556			8.7444			26.2632											3.94	3.94			-0.808			10			3.9			48.5558
Bolivia	Bolivia	BOL	1987	Bolivia1987		3.4895	3.4895		4.09767	4.09767			1.98		53.549	53.549		6.732	6.732			8.7829			24.5089											4.36	4.36			-0.746			10			4			50.1053
Bolivia	Bolivia	BOL	1988	Bolivia1988		3.5641	3.5641		4.19574	4.19574			2		54.074	54.074		6.908	6.908			8.8214			22.7546											4.78	4.78			-0.684			10			4.1			51.6548
Bolivia	Bolivia	BOL	1989	Bolivia1989		3.6418	3.6418		4.29382	4.29382			2.02		54.599	54.599		7.084	7.084			8.8599			21.0003											5.2	5.2			-0.622			10			4.2			53.2043
Bolivia	Bolivia	BOL	1990	Bolivia1990	-0.464	3.7233	3.7233		4.3919	4.3919			2.04	55.124	55.124	55.124	7.26	7.26	7.26			8.8984			19.246										5.62	5.62	5.62			-0.56			10	4.3	4.3	4.3	54.7538	54.7538	54.7538
Bolivia	Bolivia	BOL	1991	Bolivia1991	-0.464	3.8072	3.8072		4.48997	4.48997	2.06	2.06	2.06		55.6738	55.6738		7.374	7.374			8.9369			17.4917											5.864	5.864			-0.498			10	4.4	4.4	4.4	56.3033	56.3033	56.3033
Bolivia	Bolivia	BOL	1992	Bolivia1992	-0.451	3.8954	3.8954		4.58805	4.58805	2.08	2.08	2.08		56.2236	56.2236		7.488	7.488			8.9754			15.7374											6.108	6.108			-0.436			8.8	4.2	4.2	4.2	57.8523	57.8523	57.8523
Bolivia	Bolivia	BOL	1993	Bolivia1993	-0.435	3.9878	3.9878		4.68612	4.68612	3.2	3.2	3.2		56.7734	56.7734		7.602	7.602			9.0139			13.9831											6.352	6.352			-0.374			7.45	4	4	4	59.3987	59.3987	59.3987
Bolivia	Bolivia	BOL	1994	Bolivia1994	-0.425	4.0843	4.0843	4.7842	4.7842	4.7842	3.17	3.17	3.17		57.3232	57.3232		7.716	7.716			9.0524			12.2288											6.596	6.596			-0.312			6.1	4.7	4.7	4.7	64.1	64.1	64.1
Bolivia	Bolivia	BOL	1995	Bolivia1995	-0.422	4.1848	4.1848	5.6082	5.6082	5.6082	2.1122	2.1122	2.1122	57.873	57.873	57.873	7.83	7.83	7.83			9.0909			10.4745	37.74	37.74	37.74							6.84	6.84	6.84			-0.25			4.75	5.5	5.5	5.5	62.4723	62.4723	62.4723
Bolivia	Bolivia	BOL	1996	Bolivia1996	-0.42	4.2848	4.2848	4.6574	4.6574	4.6574	2.9782	2.9782	2.9782		58.437	58.437		7.922	7.922			9.1294			8.7202											6.866	6.866	-0.188	-0.188	-0.188	3.4	3.4	3.4	5.5	5.5	5.5	63.9943	63.9943	63.9943
Bolivia	Bolivia	BOL	1997	Bolivia1997	-0.419	4.3895	4.3895		5.0902	5.0902	2.6673	2.6673	2.6673		59.001	59.001		8.014	8.014			9.1679			6.9659											6.892	6.892		-0.126	-0.126	2.05	2.05	2.05	5.7	5.7	5.7	67.3304	67.3304	67.3304
Bolivia	Bolivia	BOL	1998	Bolivia1998	-0.42	4.4978	4.4978	5.523	5.523	5.523	3.1224	3.1224	3.1224		59.565	59.565		8.106	8.106	9.2064	9.2064	9.2064	5.2116	5.2116	5.2116											6.918	6.918	-0.064	-0.064	-0.064	2.8	2.8	2.8	6	6	6	71.2	71.2	71.2
Bolivia	Bolivia	BOL	1999	Bolivia1999	-0.419	4.6087	4.6087	5.6593	5.6593	5.6593	3.6029	3.6029	3.6029		60.129	60.129		8.198	8.198	9.2449	9.2449	9.2449	3.4573	3.4573	3.4573											6.944	6.944		-0.198	-0.198	2.5	2.5	2.5	6.4	6.4	6.4	70.9299	70.9299	70.9299
Bolivia	Bolivia	BOL	2000	Bolivia2000	-0.407	4.7218	4.7218	5.4734	5.4734	5.4734	3.2453	3.2453	3.2453	60.693	60.693	60.693	8.29	8.29	8.29	10.2636	10.2636	10.2636	100	100	100										6.97	6.97	6.97	-0.332	-0.332	-0.332	2.7	2.7	2.7	7	7	7	69.963	69.963	69.963
Bolivia	Bolivia	BOL	2001	Bolivia2001	-0.399	4.8311	4.8311	5.8995	5.8995	5.8995	3.7442	3.7442	3.7442		61.2605	61.2605		8.33	8.33	10.432	10.432	10.432	100	100	100										6.78	6.78	6.78		-0.3115	-0.3115	2	2	2	7	7	7	69.2585	69.2585	69.2585
Bolivia	Bolivia	BOL	2002	Bolivia2002	-0.398	4.9438	4.9438	6.2303	6.2303	6.2303	4.1018	4.1018	4.1018		61.828	61.828		8.37	8.37	9.5126	9.5126	9.5126	100	100	100										6.6	6.6	6.6	-0.291	-0.291	-0.291	2.2	2.2	2.2	6.624	6.624	6.624	63.9969	63.9969	63.9969
Bolivia	Bolivia	BOL	2003	Bolivia2003	-0.396	5.0587	5.0587	6.379	6.379	6.379	3.4963	3.4963	3.4963		62.3955	62.3955		8.41	8.41	11.1349	11.1349	11.1349	100	100	100										6.53	6.53	6.53	-0.277	-0.277	-0.277	2.3	2.3	2.3	7.063	7.063	7.063	72.3	72.3	72.3
Bolivia	Bolivia	BOL	2004	Bolivia2004	-0.39	5.1746	5.1746		6.3572	6.3572	3.4923	3.4923	3.4923		62.963	62.963		8.45	8.45			12.7572	100	100	100										6.45	6.45	6.45	-0.546	-0.546	-0.546	2.5	2.5	2.5	7.342	7.342	7.342	75.6935	75.6935	75.6935
Bolivia	Bolivia	BOL	2005	Bolivia2005	-0.379	5.291	5.291		6.3354	6.3354	3.8607	3.8607	3.8607	63.5305	63.5305	63.5305	8.49	8.49	8.49			14.3795	100	100	100										6.34	6.34	6.34	-0.68	-0.68	-0.68	2.5	2.5	2.5	6.913	6.913	6.913	68.2882	68.2882	68.2882
Bolivia	Bolivia	BOL	2006	Bolivia2006	-0.372	5.407	5.407	6.3136	6.3136	6.3136	3.5213	3.5213	3.5213		64.0912	64.0912		8.442	8.442			16.0018	100	100	100										6.37	6.37	6.37	-0.644	-0.644	-0.644	2.7	2.7	2.7	6.928	6.928	6.928	76.2113	76.2113	76.2113
Bolivia	Bolivia	BOL	2007	Bolivia2007	-0.359	5.5233	5.5233		6.67665	6.67665	3.4088	3.4088	3.4088		64.6519	64.6519		8.394	8.394			17.6241	100	100	100										6.14	6.14	6.14	-0.551	-0.551	-0.551	2.9	2.9	2.9	6.811	6.811	6.811	80.1566	80.1566	80.1566
Bolivia	Bolivia	BOL	2008	Bolivia2008	-0.339	5.6412	5.6412	7.0397	7.0397	7.0397	3.4068	3.4068	3.4068		65.2126	65.2126		8.346	8.346			19.2464	100	100	100										6.09	6.09	6.09	-0.607	-0.607	-0.607	3	3	3	7.885	7.885	7.885	84.675	84.675	84.675
Bolivia	Bolivia	BOL	2009	Bolivia2009	-0.335	5.7624	5.7624	8.0812	8.0812	8.0812	3.9482	3.9482	3.9482		65.7733	65.7733		8.298	8.298			20.8687	100	100	100										6.3	6.3	6.3	-0.593	-0.593	-0.593	2.7	2.7	2.7	9.902	9.902	9.902	86.7656	86.7656	86.7656
Bolivia	Bolivia	BOL	2010	Bolivia2010	-0.333	5.8877	5.8877	7.6001	7.6001	7.6001	3.663	3.663	3.663	66.334	66.334	66.334	8.25	8.25	8.25			22.491	100	100	100										6.35	6.35	6.35	-0.503	-0.503	-0.503	2.8	2.8	2.8	10.472	10.472	10.472	84.492	84.492	84.492
Bolivia	Bolivia	BOL	2011	Bolivia2011	-0.328	6.0151	6.0151	6.8885	6.8885	6.8885	3.7521	3.7521	3.7521		66.8001	66.8001		8.24688	8.24688			24.1133	100	100	100										6.31	6.31	6.31	-0.463	-0.463	-0.463	2.8	2.8	2.8	11.57	11.57	11.57	88.3359	88.3359	88.3359
Bolivia	Bolivia	BOL	2012	Bolivia2012		6.1475	6.1475	6.4252	6.4252	6.4252	3.7724	3.7724	3.7724		67.2662	67.2662		8.24376	8.24376			25.7356	100	100	100										6.38	6.38	6.38	-0.374	-0.374	-0.374			2.8			12.668	90.3874	90.3874	90.3874
Bolivia	Bolivia	BOL	2013	Bolivia2013		6.283	6.283	6.2579	6.2579	6.2579	4.2383	4.2383	4.2383		67.7323	67.7323		8.24064	8.24064			27.3579	100	100	100										6.4	6.4	6.4	-0.398	-0.398	-0.398			2.8			13.766	89.5057	89.5057	89.5057
Bolivia	Bolivia	BOL	2014	Bolivia2014		6.4184	6.4184	7.2853	7.2853	7.2853	4.5654	4.5654	4.5654		68.1984	68.1984		8.23752	8.23752			28.9802	100	100	100										6.21	6.21	6.21	-0.594	-0.594	-0.594			2.8			14.864	90.0387	90.0387	90.0387
Bolivia	Bolivia	BOL	2015	Bolivia2015	-0.137	6.5516	6.5516			8.3127			4.8925	68.6645	68.6645	68.6645	8.237	8.23439	8.23439			30.6025	100	100	100							36.91			6.03	6.03	6.03	1.906		-0.79	2.8		2.8			15.962			90.5717
Bolivia	Bolivia		2016	Bolivia2016			6.6848			9.3401			5.2196			69.1306			8.23127			32.2248			100												5.85			-0.986			2.8			17.06			91.1047
Bosnia and Herzegovina	Bosnia and Herzegovina	BIH	1950	Bosnia and Herzegovina1950		1.5486	1.5486						0			51.938									105.288												1			-2.48			10			46			85.4612
Bosnia and Herzegovina	Bosnia and Herzegovina	BIH	1951	Bosnia and Herzegovina1951		1.5838	1.5838						0			52.7637									104.768												1			-2.48			10			46.2			85.7313
Bosnia and Herzegovina	Bosnia and Herzegovina	BIH	1952	Bosnia and Herzegovina1952		1.6315	1.6315						0			53.5894									104.248												1			-2.48			10			46.4			86.0014
Bosnia and Herzegovina	Bosnia and Herzegovina	BIH	1953	Bosnia and Herzegovina1953		1.6785	1.6785						0			54.4151									103.727												1			-2.48			10			46.6			86.2715
Bosnia and Herzegovina	Bosnia and Herzegovina	BIH	1954	Bosnia and Herzegovina1954		1.7196	1.7196						0			55.2408									103.207												1			-2.48			10			46.8			86.5416
Bosnia and Herzegovina	Bosnia and Herzegovina	BIH	1955	Bosnia and Herzegovina1955		1.7549	1.7549						0	56.0665	56.0665	56.0665									102.687												1			-2.48			10			47			86.8117
Bosnia and Herzegovina	Bosnia and Herzegovina	BIH	1956	Bosnia and Herzegovina1956		1.7879	1.7879						0		56.8922	56.8922									102.166												1			-2.48			10			47.2			87.0818
Bosnia and Herzegovina	Bosnia and Herzegovina	BIH	1957	Bosnia and Herzegovina1957		1.8127	1.8127						0		57.7179	57.7179									101.646												1			-2.48			10			47.4			87.3519
Bosnia and Herzegovina	Bosnia and Herzegovina	BIH	1958	Bosnia and Herzegovina1958		1.8343	1.8343						0		58.5436	58.5436									101.126												1			-2.48			10			47.6			87.622
Bosnia and Herzegovina	Bosnia and Herzegovina	BIH	1959	Bosnia and Herzegovina1959		1.8587	1.8587						0		59.3693	59.3693									100.606												1			-2.48			10			47.8			87.8921
Bosnia and Herzegovina	Bosnia and Herzegovina	BIH	1960	Bosnia and Herzegovina1960		1.8892	1.8892						0	60.195	60.195	60.195									100.085												1			-2.48			10			48			88.1622
Bosnia and Herzegovina	Bosnia and Herzegovina	BIH	1961	Bosnia and Herzegovina1961		1.9231	1.9231						0		60.8213	60.8213									99.5649												1			-2.48			10			48.2			88.4323
Bosnia and Herzegovina	Bosnia and Herzegovina	BIH	1962	Bosnia and Herzegovina1962		1.961	1.961						0		61.4476	61.4476									99.0446												1			-2.48			10			48.4			88.7024
Bosnia and Herzegovina	Bosnia and Herzegovina	BIH	1963	Bosnia and Herzegovina1963		2.0025	2.0025						0		62.0739	62.0739									98.5243												1			-2.48			10			48.6			88.9725
Bosnia and Herzegovina	Bosnia and Herzegovina	BIH	1964	Bosnia and Herzegovina1964		2.046	2.046						0		62.7002	62.7002									98.004												1			-2.48			10			48.8			89.2426
Bosnia and Herzegovina	Bosnia and Herzegovina	BIH	1965	Bosnia and Herzegovina1965		2.0901	2.0901						0	63.3265	63.3265	63.3265									97.4837												1			-2.48			10			49			89.5127
Bosnia and Herzegovina	Bosnia and Herzegovina	BIH	1966	Bosnia and Herzegovina1966		2.1218	2.1218						0		63.8899	63.8899									96.9634												1			-2.48			10			49.2			89.7828
Bosnia and Herzegovina	Bosnia and Herzegovina	BIH	1967	Bosnia and Herzegovina1967		2.1583	2.1583						0		64.4533	64.4533									96.4431												1			-2.48			10			49.4			90.0529
Bosnia and Herzegovina	Bosnia and Herzegovina	BIH	1968	Bosnia and Herzegovina1968		2.198	2.198						0		65.0167	65.0167									95.9228												1			-2.48			10			49.6			90.323
Bosnia and Herzegovina	Bosnia and Herzegovina	BIH	1969	Bosnia and Herzegovina1969		2.2381	2.2381						0		65.5801	65.5801									95.4025												1			-2.48			10			49.8			90.5931
Bosnia and Herzegovina	Bosnia and Herzegovina	BIH	1970	Bosnia and Herzegovina1970		2.277	2.277						0	66.1435	66.1435	66.1435									94.8822												1			-2.48			10			50			90.8632
Bosnia and Herzegovina	Bosnia and Herzegovina	BIH	1971	Bosnia and Herzegovina1971		2.3194	2.3194						0		66.659	66.659									94.3619												1			-2.48			10			50.2			91.1333
Bosnia and Herzegovina	Bosnia and Herzegovina	BIH	1972	Bosnia and Herzegovina1972		2.3578	2.3578						0		67.1745	67.1745									93.8416												1			-2.48			10			50.4			91.4034
Bosnia and Herzegovina	Bosnia and Herzegovina	BIH	1973	Bosnia and Herzegovina1973		2.3954	2.3954						0		67.69	67.69									93.3213												1			-2.48			10			50.6			91.6735
Bosnia and Herzegovina	Bosnia and Herzegovina	BIH	1974	Bosnia and Herzegovina1974		2.4365	2.4365						0		68.2055	68.2055									92.801												1			-2.48			10			50.8			91.9436
Bosnia and Herzegovina	Bosnia and Herzegovina	BIH	1975	Bosnia and Herzegovina1975		2.4828	2.4828						0	68.721	68.721	68.721									92.2807												1			-2.48			10			51			92.2137
Bosnia and Herzegovina	Bosnia and Herzegovina	BIH	1976	Bosnia and Herzegovina1976		2.5275	2.5275						0		69.0375	69.0375									91.7604												1			-2.48			10			51.2			92.4838
Bosnia and Herzegovina	Bosnia and Herzegovina	BIH	1977	Bosnia and Herzegovina1977		2.5767	2.5767						0		69.354	69.354									91.2401												1			-2.48			10			51.4			92.7539
Bosnia and Herzegovina	Bosnia and Herzegovina	BIH	1978	Bosnia and Herzegovina1978		2.6294	2.6294						0		69.6705	69.6705									90.7198												1			-2.48			10			51.6			93.024
Bosnia and Herzegovina	Bosnia and Herzegovina	BIH	1979	Bosnia and Herzegovina1979		2.6832	2.6832						0		69.987	69.987									90.1995												1			-2.48			10			51.8			93.2941
Bosnia and Herzegovina	Bosnia and Herzegovina	BIH	1980	Bosnia and Herzegovina1980		2.7365	2.7365						0	70.3035	70.3035	70.3035									89.6792												1			-2.48			10			52			93.5642
Bosnia and Herzegovina	Bosnia and Herzegovina	BIH	1981	Bosnia and Herzegovina1981		2.7936	2.7936						0		70.511	70.511									89.1589												1			-2.48			10			52.2			93.8343
Bosnia and Herzegovina	Bosnia and Herzegovina	BIH	1982	Bosnia and Herzegovina1982		2.8476	2.8476						0		70.7185	70.7185									88.6386												1			-2.466			10			52.4			94.1044
Bosnia and Herzegovina	Bosnia and Herzegovina	BIH	1983	Bosnia and Herzegovina1983		2.8993	2.8993						0		70.926	70.926									88.1183												1			-2.3795			10			52.6			94.3745
Bosnia and Herzegovina	Bosnia and Herzegovina	BIH	1984	Bosnia and Herzegovina1984		2.95	2.95						0		71.1335	71.1335									87.598												1			-2.293			10			52.8			94.6446
Bosnia and Herzegovina	Bosnia and Herzegovina	BIH	1985	Bosnia and Herzegovina1985		2.9997	2.9997						0	71.341	71.341	71.341									87.0777												1			-2.2065			10			53			94.9147
Bosnia and Herzegovina	Bosnia and Herzegovina	BIH	1986	Bosnia and Herzegovina1986		3.0432	3.0432						0		71.2814	71.2814									86.5574												1			-2.12			10			53.2			95.1848
Bosnia and Herzegovina	Bosnia and Herzegovina	BIH	1987	Bosnia and Herzegovina1987		3.0846	3.0846						0		71.2218	71.2218									86.0371												1			-2.0335			9.7			53.4			95.4549
Bosnia and Herzegovina	Bosnia and Herzegovina	BIH	1988	Bosnia and Herzegovina1988		3.1139	3.1139						0		71.1622	71.1622									85.5168												1.08			-1.947			9.3			53.6			95.725
Bosnia and Herzegovina	Bosnia and Herzegovina	BIH	1989	Bosnia and Herzegovina1989		3.1183	3.1183						0		71.1026	71.1026									84.9965												1.38			-1.8605			8.9			53.8			95.9951
Bosnia and Herzegovina	Bosnia and Herzegovina	BIH	1990	Bosnia and Herzegovina1990		3.0911	3.0911						0	71.043	71.043	71.043									84.4762												1.68			-1.774			8.5	54	54	54	96.2652	96.2652	96.2652
Bosnia and Herzegovina	Bosnia and Herzegovina	BIH	1991	Bosnia and Herzegovina1991		3.0292	3.0292						0		71.2076	71.2076									83.9559												1.98			-1.6875			8.1	54.2	54.2	54.2	96.5353	96.5353	96.5353
Bosnia and Herzegovina	Bosnia and Herzegovina	BIH	1992	Bosnia and Herzegovina1992		2.9358	2.9358						0		71.3722	71.3722									83.4356												2.28			-1.601			7.7	53	53	53	96.8049	96.8049	96.8049
Bosnia and Herzegovina	Bosnia and Herzegovina	BIH	1993	Bosnia and Herzegovina1993		2.8274	2.8274						0.4457		71.5368	71.5368									82.9153												2.58			-1.5145			7.3	52.6	52.6	52.6	97.0718	97.0718	97.0718
Bosnia and Herzegovina	Bosnia and Herzegovina	BIH	1994	Bosnia and Herzegovina1994		2.7253	2.7253						1.8981		71.7014	71.7014									82.395												2.88			-1.428			6.9	52.5	52.5	52.5	97.3332	97.3332	97.3332
Bosnia and Herzegovina	Bosnia and Herzegovina	BIH	1995	Bosnia and Herzegovina1995		2.6438	2.6438				3.3505	3.3505	3.3505	71.866	71.866	71.866									81.8747												3.18			-1.3415			6.5	52.3	52.3	52.3	97.5866	97.5866	97.5866
Bosnia and Herzegovina	Bosnia and Herzegovina	BIH	1996	Bosnia and Herzegovina1996		2.5975	2.5975				4.8029	4.8029	4.8029		72.3363	72.3363									81.3544												3.48	-1.255	-1.255	-1.255			6.1	52.3	52.3	52.3	97.8291	97.8291	97.8291
Bosnia and Herzegovina	Bosnia and Herzegovina	BIH	1997	Bosnia and Herzegovina1997		2.5744	2.5744				3.4999	3.4999	3.4999		72.8066	72.8066									80.8341												3.78		-1.1685	-1.1685			5.7	52.3	52.3	52.3	98.0462	98.0462	98.0462
Bosnia and Herzegovina	Bosnia and Herzegovina	BIH	1998	Bosnia and Herzegovina1998		2.5684	2.5684				3.3295	3.3295	3.3295		73.2769	73.2769									80.3138												4.08	-1.082	-1.082	-1.082			5.3	52.3	52.3	52.3	98.2583	98.2583	98.2583
Bosnia and Herzegovina	Bosnia and Herzegovina	BIH	1999	Bosnia and Herzegovina1999		2.5704	2.5704				4.7308	4.7308	4.7308		73.7472	73.7472									79.7935												4.38		-0.97	-0.97			4.9	52.3	52.3	52.3	98.4548	98.4548	98.4548
Bosnia and Herzegovina	Bosnia and Herzegovina	BIH	2000	Bosnia and Herzegovina2000		2.5739	2.5739				4.0321	4.0321	4.0321	74.2175	74.2175	74.2175									79.2732												4.68	-0.858	-0.858	-0.858			4.5		52.3	52.3	98.6374	98.6374	98.6374
Bosnia and Herzegovina	Bosnia and Herzegovina	BIH	2001	Bosnia and Herzegovina2001		2.5736	2.5736				4.3125	4.3125	4.3125		74.4102	74.4102									78.7529												4.98		-0.9145	-0.9145			4.1		52.3	52.3	99.4	99.4	99.4
Bosnia and Herzegovina	Bosnia and Herzegovina	BIH	2002	Bosnia and Herzegovina2002		2.5773	2.5773				4.4225	4.4225	4.4225		74.6029	74.6029									78.2326												5.28	-0.971	-0.971	-0.971			3.7		52.3	52.3	98.5	98.5	98.5
Bosnia and Herzegovina	Bosnia and Herzegovina	BIH	2003	Bosnia and Herzegovina2003		2.5842	2.5842				5.4785	5.4785	5.4785		74.7956	74.7956									77.7123												5.58	-0.774	-0.774	-0.774	3.3	3.3	3.3		52.3	52.3	99.1346	99.1346	99.1346
Bosnia and Herzegovina	Bosnia and Herzegovina	BIH	2004	Bosnia and Herzegovina2004		2.5928	2.5928				5.1733	5.1733	5.1733		74.9883	74.9883									77.192												5.88	-0.567	-0.567	-0.567	2.9	2.9	2.9		52.3	52.3	99.2962	99.2962	99.2962
Bosnia and Herzegovina	Bosnia and Herzegovina	BIH	2005	Bosnia and Herzegovina2005		2.6019	2.6019				4.8659	4.8659	4.8659	75.181	75.181	75.181									76.6717				47.21	47.21	47.21				6.18	6.18	6.18	-0.717	-0.717	-0.717	2.9	2.9	2.9	52.3	52.3	52.3	99.4621	99.4621	99.4621
Bosnia and Herzegovina	Bosnia and Herzegovina	BIH	2006	Bosnia and Herzegovina2006		2.6143	2.6143				4.98	4.98	4.98		75.3281	75.3281									76.1514										6.48	6.48	6.48	-0.599	-0.599	-0.599	2.9	2.9	2.9		62.2395	62.2395	99.6319	99.6319	99.6319
Bosnia and Herzegovina	Bosnia and Herzegovina	BIH	2007	Bosnia and Herzegovina2007		2.6227	2.6227				5.3342	5.3342	5.3342		75.4752	75.4752							75.6311	75.6311	75.6311										6.61	6.61	6.61	-0.811	-0.811	-0.811	3.3	3.3	3.3		72.179	72.179	99.7	99.7	99.7
Bosnia and Herzegovina	Bosnia and Herzegovina	BIH	2008	Bosnia and Herzegovina2008		2.6262	2.6262				5.8129	5.8129	5.8129		75.6223	75.6223							75.1108	75.1108	75.1108										6.56	6.56	6.56	-0.592	-0.592	-0.592	3.2	3.2	3.2		82.1185	82.1185	99.9122	99.9122	99.9122
Bosnia and Herzegovina	Bosnia and Herzegovina	BIH	2009	Bosnia and Herzegovina2009		2.6247	2.6247				6.8036	6.8036	6.8036		75.7694	75.7694							74.734	74.734	74.734										6.56	6.56	6.56	-0.697	-0.697	-0.697	3	3	3	92.058	92.058	92.058	99.9764	99.9764	99.9764
Bosnia and Herzegovina	Bosnia and Herzegovina	BIH	2010	Bosnia and Herzegovina2010		2.6176	2.6176				6.7889	6.7889	6.7889	75.9165	75.9165	75.9165							74.4791	74.4791	74.4791										6.63	6.63	6.63	-0.726	-0.726	-0.726	3.2	3.2	3.2	92.058	92.058	92.058	99.997	99.997	99.997
Bosnia and Herzegovina	Bosnia and Herzegovina	BIH	2011	Bosnia and Herzegovina2011		2.5908	2.5908				6.923	6.923	6.923		76.0815	76.0815							74.4739	74.4739	74.4739										6.7	6.7	6.7	-0.763	-0.763	-0.763	3.2	3.2	3.2			92.058	100	100	100
Bosnia and Herzegovina	Bosnia and Herzegovina	BIH	2012	Bosnia and Herzegovina2012		2.5615	2.5615				7.0802	7.0802	7.0802		76.2465	76.2465							74.8408	74.8408	74.8408										6.79	6.79	6.79	-0.468	-0.468	-0.468			3.2			92.058	100	100	100
Bosnia and Herzegovina	Bosnia and Herzegovina	BIH	2013	Bosnia and Herzegovina2013		2.5307	2.5307				6.6298	6.6298	6.6298		76.4115	76.4115							73.3658	73.3658	73.3658										6.91	6.91	6.91	-0.452	-0.452	-0.452			3.2			92.058	100	100	100
Bosnia and Herzegovina	Bosnia and Herzegovina	BIH	2014	Bosnia and Herzegovina2014		2.4992	2.4992				6.8131	6.8131	6.8131		76.5765	76.5765							74.3748	74.3748	74.3748										6.79	6.79	6.79	-0.466	-0.466	-0.466			3.2			92.058	100	100	100
Bosnia and Herzegovina	Bosnia	BIH	2015	Bosnia2015	0.538	2.4683	2.4683						6.9964	76.7415	76.7415	76.7415	10.9						74.1926	74.1926	74.1926							40.89			6.61	6.61	6.61	2.034		-0.48	3.2		3.2			92.058			100
Bosnia and Herzegovina	Bosnia and Herzegovina		2016	Bosnia and Herzegovina2016			2.4374						7.1797			76.9065									74.0104												6.43			-0.494			3.2			92.058			100
Botswana	Botswana	BWA	1950	Botswana1950		0.2259	0.2259			4.362			5.81			46.7105	1.38	1.38	1.38						170.92			18.465			16.5			17.4825			3.42			-0.317			6.1			0			0
Botswana	Botswana	BWA	1951	Botswana1951		0.2317	0.2317			4.3632			5.71			47.1038		1.388	1.388						167.879			18.778			16.88			17.829			3.484			-0.3			6.1			0			0
Botswana	Botswana	BWA	1952	Botswana1952		0.2361	0.2361			4.3644			5.61			47.4971		1.396	1.396						164.837			19.091			17.26			18.1755			3.548			-0.283			6.1			0			0
Botswana	Botswana	BWA	1953	Botswana1953		0.2406	0.2406			4.3656			5.51			47.8904		1.404	1.404						161.796			19.404			17.64			18.522			3.612			-0.266			6.1			0			0
Botswana	Botswana	BWA	1954	Botswana1954		0.2456	0.2456			4.3668			5.41			48.2837		1.412	1.412						158.754			19.717			18.02			18.8685			3.676			-0.249			6.1			0			0
Botswana	Botswana	BWA	1955	Botswana1955		0.2507	0.2507			4.368			5.31	48.677	48.677	48.677	1.42	1.42	1.42						155.712			20.03			18.4			19.215			3.74			-0.232			6.1			0			0
Botswana	Botswana	BWA	1956	Botswana1956		0.2522	0.2522			4.3692			5.21		49.0703	49.0703		1.428	1.428						152.671			20.343			18.78			19.5615			3.804			-0.215			6.1			0			0
Botswana	Botswana	BWA	1957	Botswana1957		0.255	0.255			4.3704			5.11		49.4636	49.4636		1.436	1.436						149.629			20.656			19.16			19.908			3.868			-0.198			6.1			0			0
Botswana	Botswana	BWA	1958	Botswana1958		0.2582	0.2582			4.3716			5.01		49.8569	49.8569		1.444	1.444						146.587			20.969			19.54			20.2545			3.932			-0.181			6.1			0			0
Botswana	Botswana	BWA	1959	Botswana1959		0.2612	0.2612			4.3728			4.91		50.2502	50.2502		1.452	1.452						143.546			21.282			19.92			20.601			3.996			-0.164			6.1			0			0
Botswana	Botswana	BWA	1960	Botswana1960		0.2641	0.2641			4.374			4.81	50.6435	50.6435	50.6435	1.46	1.46	1.46						140.504			21.595			20.3			20.9475			4.06			-0.147			6.1			0			0
Botswana	Botswana	BWA	1961	Botswana1961		0.2679	0.2679			4.3752			4.71		51.011	51.011		1.51	1.51						137.463			21.908			20.68			21.294			4.124			-0.13			6.1			0			0
Botswana	Botswana	BWA	1962	Botswana1962		0.2715	0.2715			4.3764			4.61		51.3785	51.3785		1.56	1.56						134.421			22.221			21.06			21.6405			4.188			-0.113			6.1			0			0
Botswana	Botswana	BWA	1963	Botswana1963		0.2753	0.2753			4.3776			4.51		51.746	51.746		1.61	1.61						131.38			22.534			21.44			21.987			4.252			-0.096			6.1			0			0
Botswana	Botswana	BWA	1964	Botswana1964		0.2802	0.2802			4.3788			4.41		52.1135	52.1135		1.66	1.66						128.338			22.847			21.82			22.3335			4.316			-0.079			6.1			0			0
Botswana	Botswana	BWA	1965	Botswana1965		0.2867	0.2867	4.38	4.38	4.38			4.31	52.481	52.481	52.481	1.71	1.71	1.71						125.296			23.16			22.2			22.68			4.38			-0.062			6.1			0			0
Botswana	Botswana	BWA	1966	Botswana1966		0.2945	0.2945		4.3812	4.3812			4.21		52.9287	52.9287		1.796	1.796						122.255			23.473			22.58			23.0265			4.444			-0.045			6.1			0			0
Botswana	Botswana	BWA	1967	Botswana1967		0.3039	0.3039		4.3824	4.3824			4.11		53.3764	53.3764		1.882	1.882						119.213			23.786			22.96			23.373			4.508			-0.028			6.1			0			0
Botswana	Botswana	BWA	1968	Botswana1968		0.3147	0.3147		4.3836	4.3836			4.01		53.8241	53.8241		1.968	1.968						116.171			24.099			23.34			23.7195			4.572			-0.011			6.1			0			0
Botswana	Botswana	BWA	1969	Botswana1969		0.3264	0.3264		4.3848	4.3848			3.91		54.2718	54.2718		2.054	2.054						113.13			24.412			23.72			24.066			4.636			0.006			6.1			0			0
Botswana	Botswana	BWA	1970	Botswana1970		0.3388	0.3388		4.386	4.386			3.81	54.7195	54.7195	54.7195	2.14	2.14	2.14						110.088			24.725			24.1			24.4125			4.7			0.023			6.1			0			0
Botswana	Botswana	BWA	1971	Botswana1971		0.3517	0.3517	4.3872	4.3872	4.3872			3.71		55.3151	55.3151		2.26	2.26						107.047			25.038			24.48			24.759			4.764			0.04			6.1			0			0
Botswana	Botswana	BWA	1972	Botswana1972		0.3655	0.3655	3.9064	3.9064	3.9064			3.61		55.9107	55.9107		2.38	2.38						104.005			25.351			24.86			25.1055			4.828			0.057			6.1			0			0
Botswana	Botswana	BWA	1973	Botswana1973		0.3801	0.3801	3.2628	3.2628	3.2628			3.51		56.5063	56.5063		2.5	2.5						100.963			25.664			25.24			25.452			4.892			0.074			6.1			0			0
Botswana	Botswana	BWA	1974	Botswana1974		0.3957	0.3957	3.6742	3.6742	3.6742			3.41		57.1019	57.1019		2.62	2.62						97.9219			25.977			25.62			25.7985			4.956			0.091			6.1			0			0
Botswana	Botswana	BWA	1975	Botswana1975		0.4124	0.4124	5.6494	5.6494	5.6494			3.31	57.6975	57.6975	57.6975	2.74	2.74	2.74						94.8803			26.29			26			26.145			5.02			0.108			6.1			2			0
Botswana	Botswana	BWA	1976	Botswana1976		0.4302	0.4302	6.064	6.064	6.064			3.21		58.2649	58.2649		2.816	2.816						91.8387			26.603			26.38			26.4915			5.084			0.125			6.1			4			0
Botswana	Botswana	BWA	1977	Botswana1977		0.4492	0.4492	5.4003	5.4003	5.4003			3.11		58.8323	58.8323		2.892	2.892						88.7971			26.916			26.76			26.838			5.148			0.142			6.1			6			0
Botswana	Botswana	BWA	1978	Botswana1978		0.4688	0.4688	5.9521	5.9521	5.9521			3.01		59.3997	59.3997		2.968	2.968						85.7555			27.229			27.14			27.1845			5.212			0.159			6.1			8			0
Botswana	Botswana	BWA	1979	Botswana1979		0.489	0.489	6.1417	6.1417	6.1417			2.91		59.9671	59.9671		3.044	3.044						82.7139			27.542			27.52			27.531			5.276			0.176			6.1			10			0
Botswana	Botswana	BWA	1980	Botswana1980		0.5096	0.5096	5.4693	5.4693	5.4693			2.81	60.5345	60.5345	60.5345	3.12	3.12	3.12						79.6723			27.855			27.9			27.8775	5.34	5.34	5.34			0.193			6.1			12			0
Botswana	Botswana	BWA	1981	Botswana1981		0.5281	0.5281		5.49697	5.49697			2.71		60.8562	60.8562		3.554	3.554						76.6307			28.168			28.28			28.224		5.404	5.404			0.21			6.1			14			0
Botswana	Botswana	BWA	1982	Botswana1982		0.5472	0.5472		5.52463	5.52463			2.61		61.1779	61.1779		3.988	3.988						73.5891			28.481			28.66			28.5705		5.468	5.468			0.227			6.1			16			0
Botswana	Botswana	BWA	1983	Botswana1983		0.5668	0.5668	5.5523	5.5523	5.5523			2.51		61.4996	61.4996		4.422	4.422						70.5475			28.794			29.04			28.917		5.532	5.532			0.244			6.1			18			0
Botswana	Botswana	BWA	1984	Botswana1984		0.5871	0.5871	5.5517	5.5517	5.5517			2.41		61.8213	61.8213		4.856	4.856						67.5059			29.107			29.42			29.2635		5.596	5.596			0.261			6.1			20			0
Botswana	Botswana	BWA	1985	Botswana1985		0.6084	0.6084	5.6507	5.6507	5.6507			2.31	62.143	62.143	62.143	5.29	5.29	5.29						64.4643			29.42			29.8			29.61	5.66	5.66	5.66			0.278			6.1			22			0
Botswana	Botswana	BWA	1986	Botswana1986		0.6296	0.6296	5.1859	5.1859	5.1859			2.21		61.955	61.955		5.604	5.604						61.4227			29.733			30.18			29.9565		5.712	5.712			0.295			6.1			24			0
Botswana	Botswana	BWA	1987	Botswana1987		0.6525	0.6525	6.1177	6.1177	6.1177			2.11		61.767	61.767		5.918	5.918						58.3811			30.046			30.56			30.303		5.764	5.764			0.312			6.1			26			0
Botswana	Botswana	BWA	1988	Botswana1988		0.6768	0.6768	6.1511	6.1511	6.1511			2.01		61.579	61.579		6.232	6.232						55.3395			30.359			30.94			30.6495		5.816	5.816			0.329			6.1			28			0
Botswana	Botswana	BWA	1989	Botswana1989		0.7025	0.7025		5.94535	5.94535			1.91		61.391	61.391		6.546	6.546						52.2979			30.672			31.32			30.996		5.868	5.868			0.346			6.1			30			1.5148
Botswana	Botswana	BWA	1990	Botswana1990	-0.525	0.7294	0.7294	5.7396	5.7396	5.7396			1.81	61.203	61.203	61.203	6.86	6.86	6.86						49.2563			30.985	31.7	31.7	31.7			31.3425	5.92	5.92	5.92			0.363			6.1	32	32	32	5.8074	5.8074	5.8074
Botswana	Botswana	BWA	1991	Botswana1991	-0.525	0.7585	0.7585		6.2901	6.2901	1.71	1.71	1.71		60.0802	60.0802		7.136	7.136						46.2147			31.298		32.08	32.08			31.689		6.016	6.016			0.38			6.1	34	34	34	10.1	10.1	10.1
Botswana	Botswana	BWA	1992	Botswana1992	-0.365	0.788	0.788	6.8406	6.8406	6.8406	1.61	1.61	1.61		58.9574	58.9574		7.412	7.412						43.1731			31.611		32.46	32.46			32.0355		6.112	6.112			0.397			6.1	19.9	19.9	19.9	10.1515	10.1515	10.1515
Botswana	Botswana	BWA	1993	Botswana1993	-0.366	0.8182	0.8182		7.13583	7.13583	1.81	1.81	1.81		57.8346	57.8346		7.688	7.688						40.1315			31.924		32.84	32.84			32.382		6.208	6.208			0.414			6.1	21.1	21.1	21.1	12.3206	12.3206	12.3206
Botswana	Botswana	BWA	1994	Botswana1994	-0.367	0.8494	0.8494		7.43106	7.43106	1.99	1.99	1.99		56.7118	56.7118		7.964	7.964						37.0899			32.237		33.22	33.22			32.7285		6.304	6.304			0.431			6.1	22.2	22.2	22.2	14.4843	14.4843	14.4843
Botswana	Botswana	BWA	1995	Botswana1995	-0.359	0.8815	0.8815		7.72629	7.72629	2.1269	2.1269	2.1269	55.589	55.589	55.589	8.24	8.24	8.24						34.0483	32.55	32.55	32.55		33.6	33.6		33.075	33.075	6.4	6.4	6.4			0.448			6.1		23.8375	23.8375	16.6399	16.6399	16.6399
Botswana	Botswana	BWA	1996	Botswana1996	-0.351	0.9099	0.9099		8.02152	8.02152	2.1231	2.1231	2.1231		54.5173	54.5173		8.356	8.356						31.0067		32.863	32.863		33.98	33.98		33.4215	33.4215		6.608	6.608	0.465	0.465	0.465			6.1		25.475	25.475	18.7847	18.7847	18.7847
Botswana	Botswana	BWA	1997	Botswana1997	-0.343	0.9395	0.9395		8.31675	8.31675	2.4297	2.4297	2.4297		53.4456	53.4456		8.472	8.472						27.9651		33.176	33.176		34.36	34.36		33.768	33.768		6.816	6.816		0.482	0.482			6.1		27.1125	27.1125	20.916	20.916	20.916
Botswana	Botswana	BWA	1998	Botswana1998	-0.336	0.9697	0.9697		8.61198	8.61198	2.1793	2.1793	2.1793		52.3739	52.3739		8.588	8.588				24.9235	24.9235	24.9235		33.489	33.489		34.74	34.74		34.1145	34.1145		7.024	7.024	0.499	0.499	0.499	6.1	6.1	6.1		28.75	28.75	23.031	23.031	23.031
Botswana	Botswana	BWA	1999	Botswana1999	-0.328	0.9991	0.9991		8.90722	8.90722	2.1636	2.1636	2.1636		51.3022	51.3022		8.704	8.704				21.8819	21.8819	21.8819		33.802	33.802		35.12	35.12		34.461	34.461		7.232	7.232		0.5045	0.5045	6.1	6.1	6.1		30.3875	30.3875	25.1282	25.1282	25.1282
Botswana	Botswana	BWA	2000	Botswana2000	-0.321	1.0272	1.0272		9.20245	9.20245	2.8999	2.8999	2.8999	50.2305	50.2305	50.2305	8.82	8.82	8.82				22.4322	22.4322	22.4322		34.115	34.115		35.5	35.5		34.8075	34.8075	7.44	7.44	7.44	0.51	0.51	0.51	6	6	6		32.025	32.025	27.2103	27.2103	27.2103
Botswana	Botswana	BWA	2001	Botswana2001	-0.314	1.0512	1.0512		9.49768	9.49768	4.1465	4.1465	4.1465		50.752	50.752		8.9	8.9				22.8576	22.8576	22.8576		34.428	34.428		35.88	35.88		35.154	35.154	7.2	7.2	7.2		0.5515	0.5515	6	6	6		33.6625	33.6625	24.8	24.8	24.8
Botswana	Botswana	BWA	2002	Botswana2002	-0.308	1.0742	1.0742		9.79291	9.79291	4.8947	4.8947	4.8947		51.2735	51.2735		8.98	8.98				21.0345	21.0345	21.0345		34.741	34.741		36.26	36.26		35.5005	35.5005	7.2	7.2	7.2	0.593	0.593	0.593	6.4	6.4	6.4	35.3	35.3	35.3	31.345	31.345	31.345
Botswana	Botswana	BWA	2003	Botswana2003	-0.299	1.0967	1.0967		10.0881	10.0881	2.9698	2.9698	2.9698		51.795	51.795		9.06	9.06				21.4158	21.4158	21.4158		35.054	35.054		36.64	36.64		35.847	35.847	7.01	7.01	7.01	0.727	0.727	0.727	5.7	5.7	5.7	35.14	35.14	35.14	33.4054	33.4054	33.4054
Botswana	Botswana	BWA	2004	Botswana2004	-0.309	1.1197	1.1197		10.3834	10.3834	3.8881	3.8881	3.8881		52.3165	52.3165		9.14	9.14				23.4614	23.4614	23.4614		35.367	35.367		37.02	37.02		36.1935	36.1935	7.1	7.1	7.1	0.64	0.64	0.64	5.9	5.9	5.9	33.2	33.2	33.2	35.4664	35.4664	35.4664
Botswana	Botswana	BWA	2005	Botswana2005	-0.299	1.1436	1.1436	10.6786	10.6786	10.6786	4.0905	4.0905	4.0905	52.838	52.838	52.838	9.22	9.22	9.22				23.7993	23.7993	23.7993	35.68	35.68	35.68	37.4	37.4	37.4	36.54	36.54	36.54	7.09	7.09	7.09	0.659	0.659	0.659	5.9	5.9	5.9	32.6	32.6	32.6	37.5318	37.5318	37.5318
Botswana	Botswana	BWA	2006	Botswana2006		1.1695	1.1695		9.76505	9.76505	3.4791	3.4791	3.4791		54.214	54.214		9.286	9.286				21.9973	21.9973	21.9973			35.993			37.78			36.8865	6.99	6.99	6.99	0.52	0.52	0.52	5.6	5.6	5.6			32	39.6055	39.6055	39.6055
Botswana	Botswana	BWA	2007	Botswana2007		1.196	1.196	8.8515	8.8515	8.8515	3.3157	3.3157	3.3157		55.59	55.59		9.352	9.352				17.0435	17.0435	17.0435			36.306			38.16			37.233	7.12	7.12	7.12	0.591	0.591	0.591	5.4	5.4	5.4			31.4	41.6906	41.6906	41.6906
Botswana	Botswana	BWA	2008	Botswana2008		1.2231	1.2231		9.2422	9.2422	3.9283	3.9283	3.9283		56.966	56.966		9.418	9.418						12.0897			36.619			38.54			37.5795	6.85	6.85	6.85	0.559	0.559	0.559	5.8	5.8	5.8			30.8	43.1	43.1	43.1
Botswana	Botswana	BWA	2009	Botswana2009		1.2509	1.2509	9.6329	9.6329	9.6329	4.4945	4.4945	4.4945		58.342	58.342		9.484	9.484						7.1359			36.932			38.92			37.926	6.76	6.76	6.76	0.483	0.483	0.483	5.6	5.6	5.6			30.2	45.8905	45.8905	45.8905
Botswana	Botswana	BWA	2010	Botswana2010		1.2793	1.2793			10.0236	3.5445	3.5445	3.5445	59.718	59.718	59.718	9.55	9.55	9.55						2.1821			37.245			39.3			38.2725	7.02	7.02	7.02	0.464	0.464	0.464	5.8	5.8	5.8			29.6	48.0018	48.0018	48.0018
Botswana	Botswana	BWA	2011	Botswana2011		1.3078	1.3078			10.4143	3.236	3.236	3.236		60.8722	60.8722		9.62091	9.62091						0			37.558			39.68			38.619	7.22	7.22	7.22	0.48	0.48	0.48	6.1	6.1	6.1			29	53.24	53.24	53.24
Botswana	Botswana	BWA	2012	Botswana2012		1.3369	1.3369			10.805	3.9554	3.9554	3.9554		62.0264	62.0264		9.69183	9.69183						0			37.871			40.06			38.9655	7.25	7.25	7.25	0.447	0.447	0.447			6.4			28.4	52.2384	52.2384	52.2384
Botswana	Botswana	BWA	2013	Botswana2013		1.3662	1.3662			11.1957	3.5069	3.5069	3.5069		63.1806	63.1806		9.76274	9.76274						0			38.184			40.44			39.312	7.23	7.23	7.23	0.368	0.368	0.368			6.7			27.8	54.3602	54.3602	54.3602
Botswana	Botswana	BWA	2014	Botswana2014		1.3955	1.3955			11.5864	3.1939	3.1939	3.1939		64.3348	64.3348		9.83366	9.83366						0			38.497			40.82			39.6585	7.3	7.3	7.3	0.321	0.321	0.321			7			27.2	56.4823	56.4823	56.4823
Botswana	Botswana	BWA	2015	Botswana2015	0.04	1.4245	1.4245			11.9771			2.8809	65.489	65.489	65.489	9.877	9.90457	9.90457						0			38.81			41.2	32.01		40.005	7.37	7.37	7.37	2.821		0.274	6.1		7.3			26.6			58.6044
Botswana	Botswana		2016	Botswana2016			1.4535			12.3678			2.5679			66.6432			9.97549						0			39.123			41.58			40.3515			7.44			0.227			7.6			26			60.7265
Brazil	Brazil	BRA	1950	Brazil1950		29.9372	29.9372			0.2207			49.75			49.5535	2.08	2.08	2.08			1.8007			1.3233			96.035			20.74			58.3875			9.64			-0.976			0			53.7			0
Brazil	Brazil	BRA	1951	Brazil1951		30.7374	30.7374			0.3152			48.61			50.0245		2.122	2.122			1.779			1.3924			94.858			21.117			57.9875			9.422			-0.958			0			52.6			1.4333
Brazil	Brazil	BRA	1952	Brazil1952		31.6229	31.6229			0.4097			47.47			50.4955		2.164	2.164			1.7573			1.4615			93.681			21.494			57.5875			9.204			-0.94			0			51.5			3.6395
Brazil	Brazil	BRA	1953	Brazil1953		32.5325	32.5325			0.5042			46.33			50.9665		2.206	2.206			1.7356			1.5306			92.504			21.871			57.1875			8.986			-0.922			0			50.4			5.8457
Brazil	Brazil	BRA	1954	Brazil1954		33.4428	33.4428			0.5987			45.19			51.4375		2.248	2.248			1.7139			1.5997			91.327			22.248			56.7875			8.768			-0.904			0			49.3			8.0519
Brazil	Brazil	BRA	1955	Brazil1955		34.3519	34.3519			0.6932			44.05	51.9085	51.9085	51.9085	2.29	2.29	2.29			1.6922			1.6688			90.15			22.625			56.3875			8.55			-0.886			0			48.2			10.2581
Brazil	Brazil	BRA	1956	Brazil1956		35.1638	35.1638			0.7877			42.91		52.3795	52.3795		2.342	2.342			1.6705			1.7379			88.973			23.002			55.9875			8.332			-0.868			0			47.1			12.4643
Brazil	Brazil	BRA	1957	Brazil1957		35.9994	35.9994			0.8822			41.77		52.8505	52.8505		2.394	2.394			1.6488			1.807			87.796			23.379			55.5875			8.114			-0.85			0			46			14.6705
Brazil	Brazil	BRA	1958	Brazil1958		36.8712	36.8712			0.9767			40.63		53.3215	53.3215		2.446	2.446			1.6271			1.8761			86.619			23.756			55.1875			7.896			-0.832			0			44.9			16.8767
Brazil	Brazil	BRA	1959	Brazil1959		37.7947	37.7947			1.0712			39.49		53.7925	53.7925		2.498	2.498			1.6054			1.9452			85.442			24.133			54.7875			7.678			-0.814			0			43.8			19.0829
Brazil	Brazil	BRA	1960	Brazil1960		38.7811	38.7811			1.1657			38.35	54.2635	54.2635	54.2635	2.55	2.55	2.55			1.5837			2.0143			84.265			24.51			54.3875			7.46			-0.796			0			42.7			21.2891
Brazil	Brazil	BRA	1961	Brazil1961		39.7793	39.7793			1.2602			37.21		54.7631	54.7631		2.61	2.61			1.562			2.0834			83.088			24.887			53.9875			7.242			-0.778			0			41.6			23.4953
Brazil	Brazil	BRA	1962	Brazil1962		40.8316	40.8316			1.3547			36.07		55.2627	55.2627		2.67	2.67			1.5403			2.1525			81.911			25.264			53.5875			7.024			-0.76			0			40.5			25.7015
Brazil	Brazil	BRA	1963	Brazil1963		41.9528	41.9528			1.4492			34.93		55.7623	55.7623		2.73	2.73			1.5186			2.2216			80.734			25.641			53.1875			6.806			-0.742			0			39.4			27.9077
Brazil	Brazil	BRA	1964	Brazil1964		43.1655	43.1655			1.5437			33.79		56.2619	56.2619		2.79	2.79			1.4969			2.2907			79.557			26.018			52.7875			6.588			-0.724			0			38.3			30.1139
Brazil	Brazil	BRA	1965	Brazil1965		44.4794	44.4794			1.6382			32.65	56.7615	56.7615	56.7615	2.85	2.85	2.85			1.4752			2.3598			78.38			26.395			52.3875			6.37			-0.706			0			37.2			32.3201
Brazil	Brazil	BRA	1966	Brazil1966		45.733	45.733			1.7327			31.51		57.2208	57.2208		2.938	2.938			1.4535			2.4289			77.203			26.772			51.9875			6.152			-0.688			0			36.1			34.5263
Brazil	Brazil	BRA	1967	Brazil1967		47.1366	47.1366			1.8272			30.37		57.6801	57.6801		3.026	3.026			1.4318			2.498			76.026			27.149			51.5875			5.934			-0.67			0			35			36.7325
Brazil	Brazil	BRA	1968	Brazil1968		48.651	48.651			1.9217			29.23		58.1394	58.1394		3.114	3.114			1.4101			2.5671			74.849			27.526			51.1875			5.716			-0.652			0			33.9			38.9387
Brazil	Brazil	BRA	1969	Brazil1969		50.2202	50.2202			2.0162			28.09		58.5987	58.5987		3.202	3.202			1.3884			2.6362			73.672			27.903			50.7875			5.498			-0.634			0			32.8			41.1449
Brazil	Brazil	BRA	1970	Brazil1970		51.8183	51.8183			2.1107			26.95	59.058	59.058	59.058	3.29	3.29	3.29			1.3667			2.7053			72.495			28.28			50.3875	5.28	5.28	5.28			-0.616			0			31.7			43.3511
Brazil	Brazil	BRA	1971	Brazil1971		53.4237	53.4237			2.2052			25.81		59.3913	59.3913		3.212	3.212			1.345			2.7744			71.318			28.657			49.9875		5.062	5.062			-0.598			0			30.6			45.5573
Brazil	Brazil	BRA	1972	Brazil1972		55.0537	55.0537			2.2997			24.67		59.7246	59.7246		3.134	3.134			1.3233			2.8435			70.141			29.034			49.5875		4.844	4.844			-0.58			0			29.5			47.7635
Brazil	Brazil	BRA	1973	Brazil1973		56.7307	56.7307			2.3942			23.53		60.0579	60.0579		3.056	3.056			1.3016			2.9126			68.964			29.411			49.1875		4.626	4.626			-0.562			0			28.4			49.9697
Brazil	Brazil	BRA	1974	Brazil1974		58.4897	58.4897			2.4887			22.39		60.3912	60.3912		2.978	2.978			1.2799			2.9817			67.787			29.788			48.7875		4.408	4.408			-0.544			0			27.3			52.1759
Brazil	Brazil	BRA	1975	Brazil1975		60.3419	60.3419			2.5832			21.25	60.7245	60.7245	60.7245	2.9	2.9	2.9			1.2582			3.0508			66.61			30.165			48.3875	4.19	4.19	4.19			-0.526			0			26.2			54.3821
Brazil	Brazil	BRA	1976	Brazil1976		62.1813	62.1813			2.6777			20.11		60.9833	60.9833		2.928	2.928			1.2365			3.1199			65.433			30.542			47.9875		4.136	4.136			-0.508			0			25.1			56.5883
Brazil	Brazil	BRA	1977	Brazil1977		64.0896	64.0896			2.7722			18.97		61.2421	61.2421		2.956	2.956			1.2148			3.189			64.256			30.919			47.5875		4.082	4.082			-0.49			0			24			58.7945
Brazil	Brazil	BRA	1978	Brazil1978		66.0616	66.0616			2.8667			17.83		61.5009	61.5009		2.984	2.984			1.1931			3.2581			63.079			31.296			47.1875		4.028	4.028			-0.472			0			22.9			61.0007
Brazil	Brazil	BRA	1979	Brazil1979		68.0848	68.0848			2.9612			16.69		61.7597	61.7597		3.012	3.012			1.1714			3.3272			61.902			31.673			46.7875		3.974	3.974			-0.454			0			21.8			63.2069
Brazil	Brazil	BRA	1980	Brazil1980		70.1454	70.1454			3.0557			15.55	62.0185	62.0185	62.0185	3.04	3.04	3.04			1.1497			3.3963			60.725			32.05			46.3875	3.92	3.92	3.92			-0.436			0			20.7			65.4131
Brazil	Brazil	BRA	1981	Brazil1981		72.0787	72.0787			3.1502			14.41		62.3264	62.3264		3.22	3.22			1.128			3.4654			59.548			32.427			45.9875		3.728	3.728			-0.418			0			19.6			67.6193
Brazil	Brazil	BRA	1982	Brazil1982		74.0839	74.0839			3.2447			13.27		62.6343	62.6343		3.4	3.4			1.1063			3.5345			58.371			32.804			45.5875		3.536	3.536			-0.4			0			18.5			69.8255
Brazil	Brazil	BRA	1983	Brazil1983		76.127	76.127			3.3392			12.13		62.9422	62.9422		3.58	3.58			1.0846			3.6036			57.194			33.181			45.1875		3.344	3.344			-0.382			0			17.4			72.0317
Brazil	Brazil	BRA	1984	Brazil1984		78.179	78.179			3.4337			10.99		63.2501	63.2501		3.76	3.76			1.0629			3.6727			56.017			33.558			44.7875		3.152	3.152			-0.364			0			16.3			74.2379
Brazil	Brazil	BRA	1985	Brazil1985		80.2316	80.2316			3.5282			9.85	63.558	63.558	63.558	3.94	3.94	3.94			1.0412			3.7418			54.84			33.935			44.3875	2.96	2.96	2.96			-0.346			0.1			15.2			76.4441
Brazil	Brazil	BRA	1986	Brazil1986		82.1731	82.1731			3.6227			8.71		63.9199	63.9199		4.09	4.09			1.0195			3.8109			53.663			34.312			43.9875		3.214	3.214			-0.328			0.36			14.1			78.6503
Brazil	Brazil	BRA	1987	Brazil1987		84.1652	84.1652			3.7172			7.57		64.2818	64.2818		4.24	4.24			0.9978			3.88			52.486			34.689			43.5875		3.468	3.468			-0.31			0.62			13			80.8565
Brazil	Brazil	BRA	1988	Brazil1988		86.1972	86.1972			3.8117			6.43		64.6437	64.6437		4.39	4.39			0.9761			3.9491			51.309			35.066			43.1875		3.722	3.722			-0.292			0.88			11.9			83.0627
Brazil	Brazil	BRA	1989	Brazil1989		88.26	88.26			3.9062			5.29		65.0056	65.0056		4.54	4.54			0.9544			4.0182			50.132			35.443			42.7875		3.976	3.976			-0.274			1.14			10.8			85.2689
Brazil	Brazil	BRA	1990	Brazil1990	-0.188	90.3548	90.3548			4.0007			4.15	65.3675	65.3675	65.3675	4.69	4.69	4.69			0.9327			4.0873			48.955	35.82	35.82	35.82			42.3875	4.23	4.23	4.23			-0.256			1.4	9.7	9.7	9.7	87.4751	87.4751	87.4751
Brazil	Brazil	BRA	1991	Brazil1991	-0.195	92.5046	92.5046			4.0952	3.01	3.01	3.01		65.8178	65.8178		4.868	4.868			0.911			4.1564			47.778		36.197	36.197			41.9875		4.316	4.316			-0.238			1.66	8.6	8.6	8.6	89.6813	89.6813	89.6813
Brazil	Brazil	BRA	1992	Brazil1992	-0.196	94.6371	94.6371			4.1897	1.87	1.87	1.87		66.2681	66.2681		5.046	5.046			0.8893			4.2255			46.601		36.574	36.574			41.5875		4.402	4.402			-0.22			1.92	8.6	8.6	8.6	88.8038	88.8038	88.8038
Brazil	Brazil	BRA	1993	Brazil1993	-0.166	96.804	96.804			4.2842	1.61	1.61	1.61		66.7184	66.7184		5.224	5.224			0.8676			4.2946			45.424		36.951	36.951			41.1875		4.488	4.488			-0.202			2.18	12.3	12.3	12.3	89.9999	89.9999	89.9999
Brazil	Brazil	BRA	1994	Brazil1994	-0.181	99.0675	99.0675			4.3787	3.04	3.04	3.04		67.1687	67.1687		5.402	5.402			0.8459			4.3637			44.247		37.328	37.328			40.7875		4.574	4.574			-0.184			2.44	8.1	8.1	8.1	91.3677	91.3677	91.3677
Brazil	Brazil	BRA	1995	Brazil1995	-0.201	101.448	101.448	4.4732	4.4732	4.4732	2.8006	2.8006	2.8006	67.619	67.619	67.619	5.58	5.58	5.58			0.8242			4.4328	43.07	43.07	43.07		37.705	37.705		40.3875	40.3875	4.66	4.66	4.66			-0.166	2.7	2.7	2.7	8.9	8.9	8.9	91.7286	91.7286	91.7286
Brazil	Brazil	BRA	1996	Brazil1996	-0.162	103.792	103.792		4.5677	4.5677	2.7005	2.7005	2.7005		68.095	68.095		5.768	5.768			0.8025			4.5019		41.893	41.893		38.082	38.082		39.9875	39.9875		4.924	4.924	-0.148	-0.148	-0.148	2.96	2.96	2.96	9.3	9.3	9.3	92.8671	92.8671	92.8671
Brazil	Brazil	BRA	1997	Brazil1997	-0.204	106.227	106.227		4.6622	4.6622	2.8744	2.8744	2.8744		68.571	68.571		5.956	5.956			0.7808			4.571		40.716	40.716		38.459	38.459		39.5875	39.5875		5.188	5.188		-0.13	-0.13	3.56	3.56	3.56	9.1	9.1	9.1	93.3541	93.3541	93.3541
Brazil	Brazil	BRA	1998	Brazil1998	-0.202	108.711	108.711	4.7567	4.7567	4.7567	2.797	2.797	2.797		69.047	69.047		6.144	6.144			0.7591			4.6401		39.539	39.539		38.836	38.836		39.1875	39.1875		5.452	5.452	-0.112	-0.112	-0.112	4	4	4	9.6	9.6	9.6	94.1938	94.1938	94.1938
Brazil	Brazil	BRA	1999	Brazil1999	-0.213	111.186	111.186	3.8006	3.8006	3.8006	2.9526	2.9526	2.9526		69.523	69.523		6.332	6.332			0.7374			4.7092		38.362	38.362		39.213	39.213		38.7875	38.7875		5.716	5.716		-0.0295	-0.0295	4.1	4.1	4.1	5.6	5.6	5.6	94.763	94.763	94.763
Brazil	Brazil	BRA	2000	Brazil2000	-0.213	113.612	113.612	3.9489	3.9489	3.9489	2.8325	2.8325	2.8325	69.999	69.999	69.999	6.52	6.52	6.52			0.7157			4.7783		37.185	37.185	39.59	39.59	39.59		38.3875	38.3875	5.98	5.98	5.98	0.053	0.053	0.053	3.9	3.9	3.9	6	6	6	94.457	94.457	94.457
Brazil	Brazil	BRA	2001	Brazil2001	-0.208	115.839	115.839	3.8447	3.8447	3.8447	3.041	3.041	3.041		70.3997	70.3997		6.674	6.674			0.694			4.8474		36.008	36.008		39.888	39.888		37.948	37.948	5.98	5.98	5.98		0.0435	0.0435	4	4	4		7.2358	7.2358	96.0165	96.0165	96.0165
Brazil	Brazil	BRA	2002	Brazil2002	-0.204	118.076	118.076	3.7504	3.7504	3.7504	3.183	3.183	3.183		70.8004	70.8004		6.828	6.828			0.6723	4.9165	4.9165	4.9165		34.831	34.831		40.186	40.186		37.5085	37.5085	6.28	6.28	6.28	0.034	0.034	0.034	4	4	4		8.4716	8.4716	96.653	96.653	96.653
Brazil	Brazil	BRA	2003	Brazil2003	-0.2	120.293	120.293		3.86245	3.86245	3.0803	3.0803	3.0803		71.2011	71.2011		6.982	6.982			0.6506	4.9856	4.9856	4.9856		33.654	33.654		40.484	40.484		37.069	37.069	6.15	6.15	6.15	0.18	0.18	0.18	3.9	3.9	3.9		9.7074	9.7074	96.9801	96.9801	96.9801
Brazil	Brazil	BRA	2004	Brazil2004	-0.196	122.462	122.462	3.9745	3.9745	3.9745	3.3237	3.3237	3.3237		71.6018	71.6018		7.136	7.136			0.6289	7.2503	7.2503	7.2503		32.477	32.477		40.782	40.782		36.6295	36.6295	6.15	6.15	6.15	0.066	0.066	0.066	3.7	3.7	3.7		10.9432	10.9432	96.7651	96.7651	96.7651
Brazil	Brazil	BRA	2005	Brazil2005	-0.213	124.575	124.575	4.4791	4.4791	4.4791	3.4319	3.4319	3.4319	72.0025	72.0025	72.0025	7.29	7.29	7.29			0.6072	7.6937	7.6937	7.6937	31.3	31.3	31.3	41.08	41.08	41.08	36.19	36.19	36.19	6.18	6.18	6.18	-0.099	-0.099	-0.099	3.7	3.7	3.7	12.179	12.179	12.179	97.0935	97.0935	97.0935
Brazil	Brazil	BRA	2006	Brazil2006	-0.004	126.694	126.694	4.8706	4.8706	4.8706	3.4927	3.4927	3.4927		72.3591	72.3591		7.41	7.41			0.5855		9.3424	9.3424		31.432	31.432		41.528	41.528		36.48	36.48	6.15	6.15	6.15	-0.23	-0.23	-0.23	3.3	3.3	3.3	12.18	12.18	12.18	97.5943	97.5943	97.5943
Brazil	Brazil	BRA	2007	Brazil2007	-0.216	128.718	128.718	4.9743	4.9743	4.9743	3.4551	3.4551	3.4551		72.7157	72.7157		7.53	7.53			0.5638	10.9911	10.9911	10.9911		31.564	31.564		41.976	41.976		36.77	36.77	6.17	6.17	6.17	-0.199	-0.199	-0.199	3.5	3.5	3.5	12.24	12.24	12.24	98.1254	98.1254	98.1254
Brazil	Brazil	BRA	2008	Brazil2008	-0.217	130.678	130.678	5.2688	5.2688	5.2688	3.6116	3.6116	3.6116		73.0723	73.0723		7.65	7.65			0.5421	12.3192	12.3192	12.3192		31.696	31.696		42.424	42.424		37.06	37.06	6.31	6.31	6.31	-0.093	-0.093	-0.093	3.5	3.5	3.5	12.24	12.24	12.24	98.5266	98.5266	98.5266
Brazil	Brazil	BRA	2009	Brazil2009	-0.212	132.613	132.613	5.4636	5.4636	5.4636	3.8414	3.8414	3.8414		73.4289	73.4289		7.77	7.77			0.5204	13.3977	13.3977	13.3977		31.828	31.828		42.872	42.872		37.35	37.35	6.24	6.24	6.24	-0.096	-0.096	-0.096	3.7	3.7	3.7	12.95	12.95	12.95	98.8569	98.8569	98.8569
Brazil	Brazil	BRA	2010	Brazil2010	-0.219	134.537	134.537	5.6488	5.6488	5.6488	3.7861	3.7861	3.7861	73.7855	73.7855	73.7855	7.89	7.89	7.89			0.4987	14.2575	14.2575	14.2575	31.96	31.96	31.96	43.32	43.32	43.32	37.64	37.64	37.64	6.46	6.46	6.46	-0.039	-0.039	-0.039	3.7	3.7	3.7	13.456	13.456	13.456	99.1601	99.1601	99.1601
Brazil	Brazil	BRA	2011	Brazil2011	-0.22	136.396	136.396	5.7374	5.7374	5.7374	3.654	3.654	3.654		74.0749	74.0749		7.76829	7.76829			0.477	15.0761	15.0761	15.0761			32.092			43.768			37.93	6.45	6.45	6.45	-0.118	-0.118	-0.118	3.8	3.8	3.8	13.55	13.55	13.55	99.3287	99.3287	99.3287
Brazil	Brazil	BRA	2012	Brazil2012		138.205	138.205	5.8551	5.8551	5.8551	3.6614	3.6614	3.6614		74.3643	74.3643		7.64657	7.64657			0.4553	15.8496	15.8496	15.8496			32.224			44.216			38.22	6.24	6.24	6.24	-0.124	-0.124	-0.124			3.9			13.644	99.5195	99.5195	99.5195
Brazil	Brazil	BRA	2013	Brazil2013		139.955	139.955	5.8389	5.8389	5.8389	3.8273	3.8273	3.8273		74.6537	74.6537		7.52486	7.52486	0.4336	0.4336	0.4336	8.1426	8.1426	8.1426			32.356			44.664			38.51	6.01	6.01	6.01	-0.079	-0.079	-0.079			4			13.738	99.5752	99.5752	99.5752
Brazil	Brazil	BRA	2014	Brazil2014		141.628	141.628	5.9485	5.9485	5.9485	3.8318	3.8318	3.8318		74.9431	74.9431		7.40315	7.40315	0.4119	0.4119	0.4119	8.4497	8.4497	8.4497			32.488			45.112			38.8	5.93	5.93	5.93	-0.155	-0.155	-0.155			4.1			13.832	99.6502	99.6502	99.6502
Brazil	Brazil	BRA	2015	Brazil2015	0.142	143.204	143.204			6.0581			3.8363	75.2325	75.2325	75.2325	7.276	7.28144	7.28144	0.4878	0.4878	0.4878	8.5316	8.5316	8.5316			32.62			45.56	34.24		39.09	5.75	5.75	5.75	2.345		-0.231	3.8		4.2			13.926			99.7252
Brazil	Brazil		2016	Brazil2016			144.78			6.1677			3.8408			75.5219			7.15972			0.5637			8.6135			32.752			46.008			39.38			5.57			-0.307			4.3			14.02			99.8002
Brunei	Brunei	BRN	1950	Brunei1950		0.0282	0.0282			31.1232			0			56.8805	2.02	2.02	2.02						0												10			2.43			5.5			7.4			100
Brunei	Brunei	BRN	1951	Brunei1951		0.0297	0.0297			29.879			0			57.4344		2.07	2.07						0.2295												10			2.43			5.5			8			100
Brunei	Brunei	BRN	1952	Brunei1952		0.031	0.031			28.6348			0			57.9883		2.12	2.12						0.4882												10			2.43			5.5			8.6			100
Brunei	Brunei	BRN	1953	Brunei1953		0.0324	0.0324			27.3906			0			58.5422		2.17	2.17						0.7469												10			2.43			5.5			9.2			100
Brunei	Brunei	BRN	1954	Brunei1954		0.0339	0.0339			26.1464			0			59.0961		2.22	2.22						1.0056												10			2.43			5.5			9.8			100
Brunei	Brunei	BRN	1955	Brunei1955		0.0355	0.0355			24.9022			0	59.65	59.65	59.65	2.27	2.27	2.27						1.2643												10			2.43			5.5			10.4			100
Brunei	Brunei	BRN	1956	Brunei1956		0.0367	0.0367			23.658			0		60.2039	60.2039		2.356	2.356						1.523												10			2.43			5.5			11			100
Brunei	Brunei	BRN	1957	Brunei1957		0.0383	0.0383			22.4138			0		60.7578	60.7578		2.442	2.442						1.7817												10			2.43			5.5			11.6			100
Brunei	Brunei	BRN	1958	Brunei1958		0.04	0.04			21.1696			0		61.3117	61.3117		2.528	2.528						2.0404												10			2.43			5.5			12.2			100
Brunei	Brunei	BRN	1959	Brunei1959		0.0416	0.0416			19.9254			0		61.8656	61.8656		2.614	2.614						2.2991												10			2.43			5.5			12.8			100
Brunei	Brunei	BRN	1960	Brunei1960		0.043	0.043			18.6812			0	62.4195	62.4195	62.4195	2.7	2.7	2.7						2.5578												10			2.43			5.5			13.4			100
Brunei	Brunei	BRN	1961	Brunei1961		0.0445	0.0445			17.437			0		62.9128	62.9128		2.838	2.838						2.8165												10			2.43			5.5			14			100
Brunei	Brunei	BRN	1962	Brunei1962		0.0459	0.0459			16.1928			0		63.4061	63.4061		2.976	2.976						3.0752												10			2.404			5.5			14.6			100
Brunei	Brunei	BRN	1963	Brunei1963		0.0473	0.0473			14.9486			0		63.8994	63.8994		3.114	3.114						3.3339												10			2.3625			5.5			15.2			100
Brunei	Brunei	BRN	1964	Brunei1964		0.049	0.049			13.7044			0		64.3927	64.3927		3.252	3.252						3.5926												10			2.321			5.5			15.8			100
Brunei	Brunei	BRN	1965	Brunei1965		0.0512	0.0512			12.4602			0	64.886	64.886	64.886	3.39	3.39	3.39						3.8513												10			2.2795			5.5			16.4			100
Brunei	Brunei	BRN	1966	Brunei1966		0.0541	0.0541			11.216			0		65.2868	65.2868		3.644	3.644						4.11												10			2.238			5.5			17			100
Brunei	Brunei	BRN	1967	Brunei1967		0.0575	0.0575			9.9718			0		65.6876	65.6876		3.898	3.898						4.3687												10			2.1965			5.5			17.6			100
Brunei	Brunei	BRN	1968	Brunei1968		0.0613	0.0613			8.7276			0		66.0884	66.0884		4.152	4.152						4.6274												10			2.155			5.5			18.2			100
Brunei	Brunei	BRN	1969	Brunei1969		0.0653	0.0653			7.4834			0		66.4892	66.4892		4.406	4.406						4.8861												10			2.1135			5.5			18.8			100
Brunei	Brunei	BRN	1970	Brunei1970		0.0693	0.0693	6.2392	6.2392	6.2392			0	66.89	66.89	66.89	4.66	4.66	4.66						5.1448												10			2.072			5.5			19.4			100
Brunei	Brunei	BRN	1971	Brunei1971		0.0735	0.0735	4.995	4.995	4.995			0		67.2456	67.2456		4.864	4.864						5.4035												10			2.0305			5.5			20			100
Brunei	Brunei	BRN	1972	Brunei1972		0.0776	0.0776	4.0393	4.0393	4.0393			0		67.6012	67.6012		5.068	5.068						5.6622												10			1.989			5.5			20.6			100
Brunei	Brunei	BRN	1973	Brunei1973		0.0818	0.0818	8.7933	8.7933	8.7933			0		67.9568	67.9568		5.272	5.272						5.9209												10			1.9475			5.5			21.2			100
Brunei	Brunei	BRN	1974	Brunei1974		0.0861	0.0861	3.3927	3.3927	3.3927			0		68.3124	68.3124		5.476	5.476						6.1796												10			1.906			5.5			21.8			100
Brunei	Brunei	BRN	1975	Brunei1975		0.0905	0.0905	1.9613	1.9613	1.9613			0	68.668	68.668	68.668	5.68	5.68	5.68						6.4383												10			1.8645			5.5			22.4			100
Brunei	Brunei	BRN	1976	Brunei1976		0.0945	0.0945	1.9701	1.9701	1.9701			0		68.9754	68.9754		5.872	5.872						6.697												10			1.823			5.5			23			100
Brunei	Brunei	BRN	1977	Brunei1977		0.0989	0.0989		2.04215	2.04215			0		69.2828	69.2828		6.064	6.064						6.9557												10			1.7815			5.5			23.6			100
Brunei	Brunei	BRN	1978	Brunei1978		0.1036	0.1036	2.1142	2.1142	2.1142			0		69.5902	69.5902		6.256	6.256						7.2144												10			1.74			5.5			24.2			100
Brunei	Brunei	BRN	1979	Brunei1979		0.1083	0.1083	1.5455	1.5455	1.5455			0		69.8976	69.8976		6.448	6.448						7.4731												10			1.6985			5.5			24.8			100
Brunei	Brunei	BRN	1980	Brunei1980		0.1129	0.1129	1.1911	1.1911	1.1911			0	70.205	70.205	70.205	6.64	6.64	6.64						7.7318												10			1.657			5.5			25.4			100
Brunei	Brunei	BRN	1981	Brunei1981		0.1169	0.1169	1.6168	1.6168	1.6168			0		70.4808	70.4808		6.74	6.74						7.9905												10			1.6155			5.5			26			100
Brunei	Brunei	BRN	1982	Brunei1982		0.1207	0.1207	1.6971	1.6971	1.6971			0		70.7566	70.7566		6.84	6.84						8.2492												10			1.574			5.5			26.6			100
Brunei	Brunei	BRN	1983	Brunei1983		0.1245	0.1245		2.30522	2.30522			0		71.0324	71.0324		6.94	6.94						8.5079												10			1.5325			5.5			27.2			100
Brunei	Brunei	BRN	1984	Brunei1984		0.1284	0.1284		2.91334	2.91334			0		71.3082	71.3082		7.04	7.04						8.7666												10			1.491			5.5			27.8			100
Brunei	Brunei	BRN	1985	Brunei1985		0.1326	0.1326		3.52146	3.52146			0.16	71.584	71.584	71.584	7.14	7.14	7.14						9.0253												10			1.4495			5.5			28.4			100
Brunei	Brunei	BRN	1986	Brunei1986		0.1384	0.1384		4.12958	4.12958			0.4		71.8467	71.8467		7.25	7.25						9.284												10			1.408			5.5			29			100
Brunei	Brunei	BRN	1987	Brunei1987		0.1444	0.1444	4.7377	4.7377	4.7377			0.64		72.1094	72.1094		7.36	7.36						9.5427												10			1.3665			5.5			29.6			100
Brunei	Brunei	BRN	1988	Brunei1988		0.1504	0.1504	5.409	5.409	5.409			0.88		72.3721	72.3721		7.47	7.47						9.8014												10			1.325			5.5			30.2			100
Brunei	Brunei	BRN	1989	Brunei1989		0.1564	0.1564	4.6901	4.6901	4.6901			1.12		72.6348	72.6348		7.58	7.58						10.0601												10			1.2835			5.5			30.8			100
Brunei	Brunei	BRN	1990	Brunei1990		0.1623	0.1623	3.96	3.96	3.96			1.36	72.8975	72.8975	72.8975	7.69	7.69	7.69						10.3188												10			1.242			5.5	31.4	31.4	31.4	100	100	100
Brunei	Brunei	BRN	1991	Brunei1991		0.1677	0.1677	3.6689	3.6689	3.6689	1.6	1.6	1.6		73.1367	73.1367		7.748	7.748						10.5775												9.92			1.2005			5.5	32	32	32	100	100	100
Brunei	Brunei	BRN	1992	Brunei1992		0.1732	0.1732	3.7477	3.7477	3.7477	1.84	1.84	1.84		73.3759	73.3759		7.806	7.806						10.8362												9.77			1.159			5.5	32.6	32.6	32.6	100	100	100
Brunei	Brunei	BRN	1993	Brunei1993		0.1789	0.1789	4.294	4.294	4.294	1.9	1.9	1.9		73.6151	73.6151		7.864	7.864						11.0949												9.62			1.1175			5.5	33.3	33.3	33.3	100	100	100
Brunei	Brunei	BRN	1994	Brunei1994		0.1847	0.1847		4.486	4.486	2.16	2.16	2.16		73.8543	73.8543		7.922	7.922						11.3536												9.47			1.076			5.5	33.9	33.9	33.9	100	100	100
Brunei	Brunei	BRN	1995	Brunei1995		0.1908	0.1908		4.678	4.678	2.294	2.294	2.294	74.0935	74.0935	74.0935	7.98	7.98	7.98						11.6123												9.32			1.0345			5.5	34.6	34.6	34.6	100	100	100
Brunei	Brunei	BRN	1996	Brunei1996		0.1968	0.1968		4.87	4.87	3.0165	3.0165	3.0165		74.3124	74.3124		8.028	8.028						11.871												9.17	0.993	0.993	0.993			5.5		34.65	34.65	100	100	100
Brunei	Brunei	BRN	1997	Brunei1997		0.2031	0.2031		5.062	5.062	3.0172	3.0172	3.0172		74.5313	74.5313		8.076	8.076						12.1297												9.02		0.9515	0.9515			5.5	34.7	34.7	34.7	100	100	100
Brunei	Brunei	BRN	1998	Brunei1998	-0.999	0.2096	0.2096	5.254	5.254	5.254	3.7179	3.7179	3.7179		74.7502	74.7502		8.124	8.124				12.3884	12.3884	12.3884												8.87	0.91	0.91	0.91			5.5	34.7	34.7	34.7	100	100	100
Brunei	Brunei	BRN	1999	Brunei1999	-0.406	0.2163	0.2163	4.9321	4.9321	4.9321	3.1839	3.1839	3.1839		74.9691	74.9691		8.172	8.172				12.6471	12.6471	12.6471												8.72		0.897	0.897			5.5	34.7	34.7	34.7	100	100	100
Brunei	Brunei	BRN	2000	Brunei2000	-0.262	0.2231	0.2231	3.7059	3.7059	3.7059	2.5986	2.5986	2.5986	75.188	75.188	75.188	8.22	8.22	8.22				12.4749	12.4749	12.4749												8.57	0.884	0.884	0.884			5.5	35	35	35	100	100	100
Brunei	Brunei	BRN	2001	Brunei2001	-0.168	0.2292	0.2292		3.53997	3.53997	2.5768	2.5768	2.5768		75.3928	75.3928		8.266	8.266				13.5132	13.5132	13.5132												8.42		0.872	0.872			5.5		46.0245	46.0245	100	100	100
Brunei	Brunei	BRN	2002	Brunei2002	-0.101	0.2354	0.2354		3.37404	3.37404	2.5674	2.5674	2.5674		75.5976	75.5976		8.312	8.312				12.2737	12.2737	12.2737												8.27	0.86	0.86	0.86			5.5		57.049	57.049	100	100	100
Brunei	Brunei	BRN	2003	Brunei2003	-0.049	0.2415	0.2415		3.20811	3.20811	2.5935	2.5935	2.5935		75.8024	75.8024		8.358	8.358				12.8243	12.8243	12.8243												8.12	0.671	0.671	0.671			5.5		68.0735	68.0735	100	100	100
Brunei	Brunei	BRN	2004	Brunei2004	-0.006	0.2473	0.2473		3.04218	3.04218	2.5223	2.5223	2.5223		76.0072	76.0072		8.404	8.404				13.5595	13.5595	13.5595												7.97	0.208	0.208	0.208			5.5	79.098	79.098	79.098	100	100	100
Brunei	Brunei	BRN	2005	Brunei2005	-0.005	0.2527	0.2527		2.87625	2.87625	2.2159	2.2159	2.2159	76.212	76.212	76.212	8.45	8.45	8.45				14.6715	14.6715	14.6715												7.82	0.58	0.58	0.58			5.5	78.411	78.411	78.411	100	100	100
Brunei	Brunei	BRN	2006	Brunei2006	-0.003	0.257	0.257		2.71032	2.71032	1.9291	1.9291	1.9291		76.3104	76.3104		8.508	8.508				14.8999	14.8999	14.8999												7.67	0.845	0.845	0.845			5.5	78.025	78.025	78.025	100	100	100
Brunei	Brunei	BRN	2007	Brunei2007	-0.039	0.2613	0.2613		2.54439	2.54439	2.0387	2.0387	2.0387		76.4088	76.4088		8.566	8.566				14.3581	14.3581	14.3581												7.52	0.922	0.922	0.922			5.5	80.055	80.055	80.055	100	100	100
Brunei	Brunei	BRN	2008	Brunei2008	-0.039	0.2656	0.2656		2.37846	2.37846	2.0158	2.0158	2.0158		76.5072	76.5072		8.624	8.624				15.4327	15.4327	15.4327												7.37	0.911	0.911	0.911			5.5	81.118	81.118	81.118	100	100	100
Brunei	Brunei	BRN	2009	Brunei2009	-0.034	0.2699	0.2699		2.21253	2.21253	2.592	2.592	2.592		76.6056	76.6056		8.682	8.682				15.5352	15.5352	15.5352												7.22	0.941	0.941	0.941	5.5	5.5	5.5	79.913	79.913	79.913	100	100	100
Brunei	Brunei	BRN	2010	Brunei2010	-0.038	0.2746	0.2746	2.0466	2.0466	2.0466	2.52	2.52	2.52	76.704	76.704	76.704	8.74	8.74	8.74				11.5849	11.5849	11.5849										7.07	7.07	7.07	0.899	0.899	0.899	5.5	5.5	5.5	80.397	80.397	80.397	100	100	100
Brunei	Brunei	BRN	2011	Brunei2011	-0.031	0.2801	0.2801	3.3221	3.3221	3.3221	2.0668	2.0668	2.0668		76.7834	76.7834		8.76583	8.76583				12.2585	12.2585	12.2585										6.92	6.92	6.92	0.887	0.887	0.887	5.2	5.2	5.2	82.341	82.341	82.341	100	100	100
Brunei	Brunei	BRN	2012	Brunei2012		0.2856	0.2856	2.8896	2.8896	2.8896	2.1125	2.1125	2.1125		76.8628	76.8628		8.79167	8.79167				16.1613	16.1613	16.1613										7.07	7.07	7.07	0.834	0.834	0.834			4.9			84.285	100	100	100
Brunei	Brunei	BRN	2013	Brunei2013		0.2911	0.2911		3.1214	3.1214	2.4075	2.4075	2.4075		76.9422	76.9422		8.8175	8.8175				18.8972	18.8972	18.8972										7.06	7.06	7.06	0.858	0.858	0.858			4.6			86.229	100	100	100
Brunei	Brunei	BRN	2014	Brunei2014		0.2965	0.2965	3.3532	3.3532	3.3532	2.4856	2.4856	2.4856		77.0216	77.0216		8.84334	8.84334				16.4912	16.4912	16.4912										7.18	7.18	7.18	1.082	1.082	1.082			4.3			88.173	100	100	100
Brunei	Brunei	BRN	2015	Brunei2015	0.749	0.3016	0.3016		3.8893	3.8893			2.5637	77.101	77.101	77.101	8.871	8.86917	8.86917				16.7553	16.7553	16.7553							37.06			6.76	6.76	6.76	3.582		1.306	5.2		4			90.117			100
Brunei	Brunei		2016	Brunei2016			0.3067	4.4254	4.4254	4.4254			2.6418			77.1804			8.895						17.0194												6.34			1.53			3.7			92.061			100
Bulgaria	Bulgaria	BGR	1950	Bulgaria1950		4.821	4.821			0.7557			0			60.5665	3.82	3.82	3.82			0			88.1323						123.1						10			-1.921			0			83.6			100
Bulgaria	Bulgaria	BGR	1951	Bulgaria1951		4.8538	4.8538			0.84816			0			61.3622		3.976	3.976			0			87.4839						121.74						10			-1.886			0			83.8			100
Bulgaria	Bulgaria	BGR	1952	Bulgaria1952		4.8932	4.8932			0.94062			0			62.1579		4.132	4.132			0			86.8355						120.38						10			-1.851			0			84			100
Bulgaria	Bulgaria	BGR	1953	Bulgaria1953		4.9296	4.9296			1.03308			0			62.9536		4.288	4.288			0			86.1871						119.02						10			-1.816			0			84.2			100
Bulgaria	Bulgaria	BGR	1954	Bulgaria1954		4.963	4.963			1.12554			0.03			63.7493		4.444	4.444			0			85.5387						117.66						10			-1.781			0			84.4			100
Bulgaria	Bulgaria	BGR	1955	Bulgaria1955		4.9973	4.9973			1.218			0.14	64.545	64.545	64.545	4.6	4.6	4.6			0			84.8903						116.3						10			-1.746			0			84.6			100
Bulgaria	Bulgaria	BGR	1956	Bulgaria1956		5.0425	5.0425			1.31046			0.25		65.3407	65.3407		4.678	4.678			0			84.2419						114.94						10			-1.711			0			84.8			100
Bulgaria	Bulgaria	BGR	1957	Bulgaria1957		5.0837	5.0837			1.40292			0.36		66.1364	66.1364		4.756	4.756			0			83.5935						113.58						10			-1.676			0			85			100
Bulgaria	Bulgaria	BGR	1958	Bulgaria1958		5.1262	5.1262			1.49538			0.47		66.9321	66.9321		4.834	4.834			0			82.9451						112.22						10			-1.641			0			85.2			100
Bulgaria	Bulgaria	BGR	1959	Bulgaria1959		5.1746	5.1746			1.58784			0.58		67.7278	67.7278		4.912	4.912			0			82.2967						110.86						10			-1.606			0			85.4			100
Bulgaria	Bulgaria	BGR	1960	Bulgaria1960		5.2306	5.2306			1.6803			0.69	68.5235	68.5235	68.5235	4.99	4.99	4.99			0			81.6483						109.5						10			-1.571			0			85.6			100
Bulgaria	Bulgaria	BGR	1961	Bulgaria1961		5.2855	5.2855			1.77276			0.8		68.9366	68.9366		4.882	4.882			0			80.9999						108.14						10			-1.536			0			85.8			100
Bulgaria	Bulgaria	BGR	1962	Bulgaria1962		5.3479	5.3479			1.86522			0.91		69.3497	69.3497		4.774	4.774			0			80.3515						106.78						10			-1.501			0			86			100
Bulgaria	Bulgaria	BGR	1963	Bulgaria1963		5.4143	5.4143			1.95768			1.02		69.7628	69.7628		4.666	4.666			0			79.7031						105.42						10			-1.466			0			86.2			100
Bulgaria	Bulgaria	BGR	1964	Bulgaria1964		5.4785	5.4785			2.05014			1.13		70.1759	70.1759		4.558	4.558			0			79.0547						104.06						10			-1.431			0			86.4			100
Bulgaria	Bulgaria	BGR	1965	Bulgaria1965		5.5369	5.5369			2.1426			1.24	70.589	70.589	70.589	4.45	4.45	4.45			0			78.4063						102.7						10			-1.396			0			86.6			100
Bulgaria	Bulgaria	BGR	1966	Bulgaria1966		5.5869	5.5869			2.23506			1.35		70.668	70.668		4.786	4.786			0			77.7579						101.34						10			-1.361			0			86.8			100
Bulgaria	Bulgaria	BGR	1967	Bulgaria1967		5.6326	5.6326			2.32752			1.46		70.747	70.747		5.122	5.122			0			77.1095						99.98						10			-1.326			0			87			100
Bulgaria	Bulgaria	BGR	1968	Bulgaria1968		5.6737	5.6737			2.41998			1.57		70.826	70.826		5.458	5.458			0			76.4611						98.62						10			-1.291			0			87.2			100
Bulgaria	Bulgaria	BGR	1969	Bulgaria1969		5.711	5.711			2.51244			1.68		70.905	70.905		5.794	5.794			0			75.8127						97.26						10			-1.256			0			87.4			100
Bulgaria	Bulgaria	BGR	1970	Bulgaria1970		5.7447	5.7447			2.6049			1.79	70.984	70.984	70.984	6.13	6.13	6.13			0			75.1643						95.9						10			-1.221			0			87.6			100
Bulgaria	Bulgaria	BGR	1971	Bulgaria1971		5.771	5.771			2.69736			1.9		71.0035	71.0035		6.318	6.318			0			74.5159						94.54						9.794			-1.186			0			87.8			100
Bulgaria	Bulgaria	BGR	1972	Bulgaria1972		5.795	5.795			2.78982			2.01		71.023	71.023		6.506	6.506			0			73.8675						93.18						9.498			-1.151			0			88			100
Bulgaria	Bulgaria	BGR	1973	Bulgaria1973		5.8157	5.8157			2.88228			2.12		71.0425	71.0425		6.694	6.694			0			73.2191						91.82						9.202			-1.116			0			88.2			100
Bulgaria	Bulgaria	BGR	1974	Bulgaria1974		5.8319	5.8319			2.97474			2.23		71.062	71.062		6.882	6.882			0			72.5707						90.46						8.906			-1.081			0			88.4			100
Bulgaria	Bulgaria	BGR	1975	Bulgaria1975		5.8432	5.8432			3.0672			2.34	71.0815	71.0815	71.0815	7.07	7.07	7.07			0			71.9223						89.1						8.61			-1.046			0			88.6			100
Bulgaria	Bulgaria	BGR	1976	Bulgaria1976		5.8428	5.8428			3.15966			2.45		71.099	71.099		7.224	7.224			0			71.2739						87.74						8.314			-1.011			0			88.8			100
Bulgaria	Bulgaria	BGR	1977	Bulgaria1977		5.8387	5.8387			3.25212			2.56		71.1165	71.1165		7.378	7.378			0			70.6255						86.38						8.018			-0.976			0			89			100
Bulgaria	Bulgaria	BGR	1978	Bulgaria1978		5.8359	5.8359			3.34458			2.67		71.134	71.134		7.532	7.532			0			69.9771						85.02						7.722			-0.941			0			89.2			100
Bulgaria	Bulgaria	BGR	1979	Bulgaria1979		5.8418	5.8418			3.43704			2.78		71.1515	71.1515		7.686	7.686			0			69.3287						83.66						7.426			-0.906			0			89.4			100
Bulgaria	Bulgaria	BGR	1980	Bulgaria1980		5.8602	5.8602	3.5295	3.5295	3.5295			2.89	71.169	71.169	71.169	7.84	7.84	7.84			0			68.6803						82.3						7.13			-0.871			0			89.6			100
Bulgaria	Bulgaria	BGR	1981	Bulgaria1981		5.8848	5.8848		3.62196	3.62196			3		71.1983	71.1983		7.982	7.982			0			68.0319						80.94						6.834			-0.836			0			89.8			100
Bulgaria	Bulgaria	BGR	1982	Bulgaria1982		5.9236	5.9236		3.71442	3.71442			3.11		71.2276	71.2276		8.124	8.124			0			67.3835						79.58						6.538			-0.801			0			90			100
Bulgaria	Bulgaria	BGR	1983	Bulgaria1983		5.9669	5.9669		3.80688	3.80688			3.22		71.2569	71.2569		8.266	8.266			0			66.7351						78.22						6.242			-0.766			0			90.2			100
Bulgaria	Bulgaria	BGR	1984	Bulgaria1984		6.0003	6.0003		3.89934	3.89934			3.33		71.2862	71.2862		8.408	8.408			0			66.0867						76.86						5.946			-0.731			0			90.4			100
Bulgaria	Bulgaria	BGR	1985	Bulgaria1985		6.0156	6.0156		3.9918	3.9918			3.44	71.3155	71.3155	71.3155	8.55	8.55	8.55			0			65.4383						75.5				5.65	5.65	5.65			-0.696			0			90.6			100
Bulgaria	Bulgaria	BGR	1986	Bulgaria1986		6.0138	6.0138		4.08426	4.08426			3.55		71.303	71.303		8.524	8.524			0			64.7899						74.14					5.354	5.354			-0.661			0			90.8			100
Bulgaria	Bulgaria	BGR	1987	Bulgaria1987		5.9918	5.9918		4.17672	4.17672			3.66		71.2905	71.2905		8.498	8.498			0			64.1415						72.78					5.058	5.058			-0.626			0			91			100
Bulgaria	Bulgaria	BGR	1988	Bulgaria1988		5.9565	5.9565		4.26918	4.26918			3.77		71.278	71.278		8.472	8.472			0			63.4931						71.42					4.762	4.762			-0.591			0			91.2			100
Bulgaria	Bulgaria	BGR	1989	Bulgaria1989		5.9177	5.9177		4.36164	4.36164			3.88		71.2655	71.2655		8.446	8.446			0.0101			62.8447						70.06					4.466	4.466			-0.556			0			91.4			100
Bulgaria	Bulgaria	BGR	1990	Bulgaria1990	-0.163	5.8804	5.8804	4.4541	4.4541	4.4541			3.99	71.253	71.253	71.253	8.42	8.42	8.42			0.0766			62.1963						68.7				4.17	4.17	4.17			-0.521			0	91.6	91.6	91.6	100	100	100
Bulgaria	Bulgaria	BGR	1991	Bulgaria1991	-0.162	5.8211	5.8211	5.4296	5.4296	5.4296	4.1	4.1	4.1		71.2107	71.2107		8.508	8.508			0.1431			61.5479						67.34					4.3	4.3			-0.486			0.1	91.8	91.8	91.8	100	100	100
Bulgaria	Bulgaria	BGR	1992	Bulgaria1992	-0.16	5.7662	5.7662	5.2605	5.2605	5.2605	4.21	4.21	4.21		71.1684	71.1684		8.596	8.596			0.2096			60.8995						65.98					4.43	4.43			-0.451			0.5	91.8	91.8	91.8	100	100	100
Bulgaria	Bulgaria	BGR	1993	Bulgaria1993	-0.159	5.7147	5.7147	4.9505	4.9505	4.9505	5.31	5.31	5.31		71.1261	71.1261		8.684	8.684			0.2761			60.2511						64.62					4.56	4.56			-0.416			0.9	91.9	91.9	91.9	100	100	100
Bulgaria	Bulgaria	BGR	1994	Bulgaria1994	-0.158	5.6637	5.6637	4.1707	4.1707	4.1707	4.82	4.82	4.82		71.0838	71.0838		8.772	8.772			0.3426			59.6027						63.26					4.69	4.69			-0.381			1.3	91.9	91.9	91.9	100	100	100
Bulgaria	Bulgaria	BGR	1995	Bulgaria1995	-0.158	5.6129	5.6129	3.447	3.447	3.447	3.5155	3.5155	3.5155	71.0415	71.0415	71.0415	8.86	8.86	8.86			0.4091			58.9543						61.9				4.82	4.82	4.82			-0.346			1.7	92	92	92	100	100	100
Bulgaria	Bulgaria	BGR	1996	Bulgaria1996	-0.157	5.5666	5.5666	2.712	2.712	2.712	3.1825	3.1825	3.1825		71.1497	71.1497		8.944	8.944			0.4756			58.3059						60.54					4.966	4.966	-0.311	-0.311	-0.311			2.1	92	92	92	100	100	100
Bulgaria	Bulgaria	BGR	1997	Bulgaria1997	-0.156	5.5219	5.5219		2.76315	2.76315	3.398	3.398	3.398		71.2579	71.2579		9.028	9.028			0.5421			57.6575						59.18					5.112	5.112		-0.276	-0.276			2.5	92	92	92	100	100	100
Bulgaria	Bulgaria	BGR	1998	Bulgaria1998	-0.155	5.4804	5.4804	2.8143	2.8143	2.8143	3.2625	3.2625	3.2625		71.3661	71.3661		9.112	9.112	0.6086	0.6086	0.6086	57.0091	57.0091	57.0091						57.82					5.258	5.258	-0.241	-0.241	-0.241	2.9	2.9	2.9	92.1	92.1	92.1	100	100	100
Bulgaria	Bulgaria	BGR	1999	Bulgaria1999	-0.214	5.4454	5.4454		3.00813	3.00813	3.8839	3.8839	3.8839		71.4743	71.4743		9.196	9.196	0.6751	0.6751	0.6751	56.3607	56.3607	56.3607						56.46					5.404	5.404		-0.1415	-0.1415	3.3	3.3	3.3		93	93	100	100	100
Bulgaria	Bulgaria	BGR	2000	Bulgaria2000	0.054	5.4183	5.4183		3.20197	3.20197	3.6983	3.6983	3.6983	71.5825	71.5825	71.5825	9.28	9.28	9.28	0.6473	0.6473	0.6473	55.7343	55.7343	55.7343				55.1	55.1	55.1				5.55	5.55	5.55	-0.042	-0.042	-0.042	3.5	3.5	3.5		93.9	93.9	100	100	100
Bulgaria	Bulgaria	BGR	2001	Bulgaria2001	0.068	5.3906	5.3906	3.3958	3.3958	3.3958	4.2244	4.2244	4.2244		71.799	71.799		9.514	9.514	0.6174	0.6174	0.6174	55.8166	55.8166	55.8166					53.74	53.74				6.11	6.11	6.11		0.078	0.078	3.9	3.9	3.9		94.8	94.8	100	100	100
Bulgaria	Bulgaria	BGR	2002	Bulgaria2002	0.08	5.3675	5.3675	3.3949	3.3949	3.3949	4.5368	4.5368	4.5368		72.0155	72.0155		9.748	9.748	0.5473	0.5473	0.5473	55.4919	55.4919	55.4919					52.38	52.38				6.61	6.61	6.61	0.198	0.198	0.198	4	4	4		95.7	95.7	100	100	100
Bulgaria	Bulgaria	BGR	2003	Bulgaria2003	0.081	5.3476	5.3476	4.0118	4.0118	4.0118	4.618	4.618	4.618		72.232	72.232		9.982	9.982	0.5242	0.5242	0.5242	55.0299	55.0299	55.0299					51.02	51.02				6.85	6.85	6.85	0.109	0.109	0.109	3.9	3.9	3.9		96.6	96.6	100	100	100
Bulgaria	Bulgaria	BGR	2004	Bulgaria2004	0.19	5.3282	5.3282	2.3256	2.3256	2.3256	4.3052	4.3052	4.3052		72.4485	72.4485		10.216	10.216	0.5563	0.5563	0.5563	55.249	55.249	55.249					49.66	49.66				6.81	6.81	6.81	0.191	0.191	0.191	4	4	4		97.5	97.5	100	100	100
Bulgaria	Bulgaria	BGR	2005	Bulgaria2005	0.266	5.3066	5.3066	4.1154	4.1154	4.1154	4.313	4.313	4.313	72.665	72.665	72.665	10.45	10.45	10.45	0.6855	0.6855	0.6855	54.1904	54.1904	54.1904	44.2	44.2	44.2	48.3	48.3	48.3	46.25	46.25	46.25	6.95	6.95	6.95	0.193	0.193	0.193	4	4	4	98.4	98.4	98.4	100	100	100
Bulgaria	Bulgaria	BGR	2006	Bulgaria2006	0.108	5.2654	5.2654	3.912	3.912	3.912	3.8008	3.8008	3.8008		72.8708	72.8708		10.608	10.608	0.5732	0.5732	0.5732	53.4757	53.4757	53.4757					47.988	47.988				7.08	7.08	7.08	-0.004	-0.004	-0.004	4	4	4		98.4342	98.4342	100	100	100
Bulgaria	Bulgaria	BGR	2007	Bulgaria2007	0.108	5.2255	5.2255	3.653	3.653	3.653	3.7307	3.7307	3.7307		73.0766	73.0766		10.766	10.766	0.6665	0.6665	0.6665	52.8655	52.8655	52.8655					47.676	47.676				7.1	7.1	7.1	-0.003	-0.003	-0.003	4.1	4.1	4.1		98.4684	98.4684	100	100	100
Bulgaria	Bulgaria	BGR	2008	Bulgaria2008	0.123	5.1834	5.1834	4.2244	4.2244	4.2244	3.8703	3.8703	3.8703		73.2824	73.2824		10.924	10.924	0.7427	0.7427	0.7427	51.5124	51.5124	51.5124					47.364	47.364				7.17	7.17	7.17	-0.048	-0.048	-0.048	3.6	3.6	3.6		98.5026	98.5026	100	100	100
Bulgaria	Bulgaria	BGR	2009	Bulgaria2009	0.14	5.1356	5.1356	4.2857	4.2857	4.2857	3.7518	3.7518	3.7518		73.4882	73.4882		11.082	11.082	0.8131	0.8131	0.8131	50.8113	50.8113	50.8113					47.052	47.052				7.29	7.29	7.29	0.161	0.161	0.161	3.8	3.8	3.8		98.5368	98.5368	100	100	100
Bulgaria	Bulgaria	BGR	2010	Bulgaria2010	0.15	5.0806	5.0806	3.8635	3.8635	3.8635	4.0342	4.0342	4.0342	73.694	73.694	73.694	11.24	11.24	11.24	0.9273	0.9273	0.9273	51.4901	51.4901	51.4901				46.74	46.74	46.74				7.3	7.3	7.3	0.11	0.11	0.11	3.6	3.6	3.6	98.571	98.571	98.571	100	100	100
Bulgaria	Bulgaria	BGR	2011	Bulgaria2011	0.16	5.0136	5.0136	3.563	3.563	3.563	3.7597	3.7597	3.7597		73.872	73.872		11.1587	11.1587	0.9683	0.9683	0.9683	51.4815	51.4815	51.4815						46.428				7.37	7.37	7.37	0.109	0.109	0.109	3.3	3.3	3.3	98.585	98.585	98.585	100	100	100
Bulgaria	Bulgaria	BGR	2012	Bulgaria2012		4.9433	4.9433	3.502	3.502	3.502	3.9998	3.9998	3.9998		74.05	74.05		11.0775	11.0775	0.8596	0.8596	0.8596	49.9172	49.9172	49.9172						46.116				7.37	7.37	7.37	0.136	0.136	0.136			3			98.599	100	100	100
Bulgaria	Bulgaria	BGR	2013	Bulgaria2013		4.871	4.871	4.062	4.062	4.062	4.1229	4.1229	4.1229		74.228	74.228		10.9962	10.9962	6.6317	6.6317	6.6317	52.4364	52.4364	52.4364						45.804				7.3	7.3	7.3	0.153	0.153	0.153			2.7			98.613	100	100	100
Bulgaria	Bulgaria	BGR	2014	Bulgaria2014		4.7996	4.7996			4.622	4.6076	4.6076	4.6076		74.406	74.406		10.915	10.915	5.8429	5.8429	5.8429	53.7207	53.7207	53.7207						45.492				7.37	7.37	7.37	0.09	0.09	0.09			2.4			98.627	100	100	100
Bulgaria	Bulgaria	BGR	2015	Bulgaria2015	0.552	4.7311	4.7311			5.182			5.0923	74.584	74.584	74.584	10.82	10.8337	10.8337	3.9975	3.9975	3.9975	52.6371	52.6371	52.6371						45.18	40.62			7.39	7.39	7.39	2.59		0.027	3.3		2.1			98.641			100
Bulgaria	Bulgaria		2016	Bulgaria2016			4.6626			5.742			5.577			74.762			10.7525			2.1521			51.5535						44.868						7.41			-0.036			1.8			98.655			100
Burkina Faso	Burkina Faso	BFA	1950	Burkina Faso1950		2.4537	2.4537			3.22011			0.15			29.793						7.744			0												6.4			-2.48			10			0			0
Burkina Faso	Burkina Faso	BFA	1951	Burkina Faso1951		2.4655	2.4655			3.1651			0.17			30.2576						7.6738			0												6.39			-2.48			10			0			0
Burkina Faso	Burkina Faso	BFA	1952	Burkina Faso1952		2.4831	2.4831			3.11009			0.19			30.7222						7.6036			0												6.38			-2.48			10			0			0
Burkina Faso	Burkina Faso	BFA	1953	Burkina Faso1953		2.5067	2.5067			3.05508			0.21			31.1868						7.5334			0												6.37			-2.48			10			0			0
Burkina Faso	Burkina Faso	BFA	1954	Burkina Faso1954		2.5357	2.5357			3.00007			0.23			31.6514						7.4632			0												6.36			-2.48			10			0			0
Burkina Faso	Burkina Faso	BFA	1955	Burkina Faso1955		2.5691	2.5691			2.94506			0.25	32.116	32.116	32.116						7.393			0												6.35			-2.48			10			0			0
Burkina Faso	Burkina Faso	BFA	1956	Burkina Faso1956		2.5902	2.5902			2.89004			0.27		32.5806	32.5806						7.3228			0												6.34			-2.48			10			0			0
Burkina Faso	Burkina Faso	BFA	1957	Burkina Faso1957		2.6173	2.6173			2.83503			0.29		33.0452	33.0452						7.2526			0												6.33			-2.48			10			0.1			0
Burkina Faso	Burkina Faso	BFA	1958	Burkina Faso1958		2.649	2.649			2.78002			0.31		33.5098	33.5098						7.1824			0												6.32			-2.48			10			0.6			0
Burkina Faso	Burkina Faso	BFA	1959	Burkina Faso1959		2.684	2.684			2.72501			0.33		33.9744	33.9744						7.1122			0												6.31			-2.48			10			1.1			0
Burkina Faso	Burkina Faso	BFA	1960	Burkina Faso1960		2.7212	2.7212	2.67	2.67	2.67			0.35	34.439	34.439	34.439						7.042			0												6.3			-2.48			10			1.6			0
Burkina Faso	Burkina Faso	BFA	1961	Burkina Faso1961		2.7401	2.7401		2.61499	2.61499			0.37		34.9137	34.9137						6.9718			0												6.29			-2.48			10			2.1			0
Burkina Faso	Burkina Faso	BFA	1962	Burkina Faso1962		2.7638	2.7638		2.55998	2.55998			0.39		35.3884	35.3884						6.9016			0												6.28			-2.48			10			2.6			0
Burkina Faso	Burkina Faso	BFA	1963	Burkina Faso1963		2.7918	2.7918		2.50497	2.50497			0.41		35.8631	35.8631						6.8314			0												6.27			-2.48			10			3.1			0
Burkina Faso	Burkina Faso	BFA	1964	Burkina Faso1964		2.8235	2.8235		2.44996	2.44996			0.43		36.3378	36.3378						6.7612			0												6.26			-2.48			10			3.6			0
Burkina Faso	Burkina Faso	BFA	1965	Burkina Faso1965		2.859	2.859		2.39494	2.39494			0.45	36.8125	36.8125	36.8125						6.691			0												6.25			-2.48			10			4.1			0
Burkina Faso	Burkina Faso	BFA	1966	Burkina Faso1966		2.8841	2.8841		2.33993	2.33993			0.47		37.2807	37.2807						6.6208			0												6.24			-2.48			10			4.6			0
Burkina Faso	Burkina Faso	BFA	1967	Burkina Faso1967		2.9142	2.9142		2.28492	2.28492			0.49		37.7489	37.7489						6.5506			0												6.23			-2.48			10			5.1			0
Burkina Faso	Burkina Faso	BFA	1968	Burkina Faso1968		2.949	2.949		2.22991	2.22991			0.51		38.2171	38.2171						6.4804			0												6.22			-2.48			10			5.6			0
Burkina Faso	Burkina Faso	BFA	1969	Burkina Faso1969		2.9888	2.9888		2.1749	2.1749			0.53		38.6853	38.6853						6.4102			0												6.21			-2.48			10			6.1			0
Burkina Faso	Burkina Faso	BFA	1970	Burkina Faso1970		3.0336	3.0336		2.11989	2.11989			0.55	39.1535	39.1535	39.1535						6.34			0												6.2			-2.48			10			6.6			0
Burkina Faso	Burkina Faso	BFA	1971	Burkina Faso1971		3.0641	3.0641		2.06488	2.06488			0.57		39.6887	39.6887						6.2698			0												6.19			-2.48			10			7.1			0
Burkina Faso	Burkina Faso	BFA	1972	Burkina Faso1972		3.1026	3.1026		2.00987	2.00987			0.59		40.2239	40.2239						6.1996			0												6.18			-2.48			10			7.6			0
Burkina Faso	Burkina Faso	BFA	1973	Burkina Faso1973		3.1475	3.1475		1.95486	1.95486			0.61		40.7591	40.7591						6.1294			0												6.17			-2.48			10			8.1			0
Burkina Faso	Burkina Faso	BFA	1974	Burkina Faso1974		3.1966	3.1966		1.89984	1.89984			0.63		41.2943	41.2943						6.0592			0												6.16			-2.48			10			8.6			0
Burkina Faso	Burkina Faso	BFA	1975	Burkina Faso1975		3.2488	3.2488		1.84483	1.84483			0.65	41.8295	41.8295	41.8295						5.989			0												6.15			-2.48			10			9.1			0
Burkina Faso	Burkina Faso	BFA	1976	Burkina Faso1976		3.287	3.287		1.78982	1.78982			0.67		42.6419	42.6419						5.9188			0												6.14			-2.48			10			9.6			0
Burkina Faso	Burkina Faso	BFA	1977	Burkina Faso1977		3.3291	3.3291		1.73481	1.73481			0.69		43.4543	43.4543						5.8486			0												6.13			-2.48			10			10.1			0
Burkina Faso	Burkina Faso	BFA	1978	Burkina Faso1978		3.3766	3.3766	1.6798	1.6798	1.6798			0.71		44.2667	44.2667						5.7784			0												6.12			-2.48			10			10.6			0
Burkina Faso	Burkina Faso	BFA	1979	Burkina Faso1979		3.4319	3.4319		1.8208	1.8208			0.73		45.0791	45.0791						5.7082			0												6.11			-2.48			10			11.1			0
Burkina Faso	Burkina Faso	BFA	1980	Burkina Faso1980		3.4962	3.4962	1.9618	1.9618	1.9618			0.75	45.8915	45.8915	45.8915						5.638			0												6.1			-2.48			10			11.6			0
Burkina Faso	Burkina Faso	BFA	1981	Burkina Faso1981		3.5506	3.5506		1.8927	1.8927			0.77		46.5003	46.5003						5.5678			0												6.09			-2.48			10			12.1			0
Burkina Faso	Burkina Faso	BFA	1982	Burkina Faso1982		3.6173	3.6173		1.8236	1.8236			0.79		47.1091	47.1091						5.4976			0												6.08			-2.48			10			12.6			0
Burkina Faso	Burkina Faso	BFA	1983	Burkina Faso1983		3.6939	3.6939	1.7545	1.7545	1.7545			0.81		47.7179	47.7179						5.4274			0												6.07			-2.48			10			13.1			0
Burkina Faso	Burkina Faso	BFA	1984	Burkina Faso1984		3.777	3.777		1.75925	1.75925			0.83		48.3267	48.3267						5.3572			0												6.06			-2.48			10			13.6			0
Burkina Faso	Burkina Faso	BFA	1985	Burkina Faso1985		3.8652	3.8652	1.764	1.764	1.764			0.85	48.9355	48.9355	48.9355						5.287			0												6.05			-2.48			10			14.1			0
Burkina Faso	Burkina Faso	BFA	1986	Burkina Faso1986		3.9465	3.9465		1.65137	1.65137			0.87		49.029	49.029						5.2168			0												6.04			-2.388			10			14.6			0.0452
Burkina Faso	Burkina Faso	BFA	1987	Burkina Faso1987		4.0362	4.0362		1.53873	1.53873			0.89		49.1225	49.1225						5.1466			0												6.03			-2.2515			10			15.1			0.7221
Burkina Faso	Burkina Faso	BFA	1988	Burkina Faso1988		4.1343	4.1343	1.4261	1.4261	1.4261			0.91		49.216	49.216						5.0764			0												6.02			-2.115			10			15.6			1.399
Burkina Faso	Burkina Faso	BFA	1989	Burkina Faso1989		4.2415	4.2415		1.7636	1.7636			0.93		49.3095	49.3095						5.0062			0.8658												6.01			-1.9785			10			16.1			2.0759
Burkina Faso	Burkina Faso	BFA	1990	Burkina Faso1990	-0.608	4.3583	4.3583		2.1011	2.1011			0.95	49.403	49.403	49.403						4.936			2.8878												6			-1.842			10	16.6	16.6	16.6	2.7528	2.7528	2.7528
Burkina Faso	Burkina Faso	BFA	1991	Burkina Faso1991	-0.599	4.4712	4.4712		2.4386	2.4386	0.97	0.97	0.97		49.441	49.441						4.8658			4.9098												5.99			-1.7055			10	17.1	17.1	17.1	3.4297	3.4297	3.4297
Burkina Faso	Burkina Faso	BFA	1992	Burkina Faso1992	-0.59	4.5947	4.5947		2.7761	2.7761	0.99	0.99	0.99		49.479	49.479						4.7956			6.9318												5.98			-1.569			10	17.6	17.6	17.6	4.1061	4.1061	4.1061
Burkina Faso	Burkina Faso	BFA	1993	Burkina Faso1993	-0.582	4.7289	4.7289		3.1136	3.1136	1.17	1.17	1.17		49.517	49.517						4.7254			8.9538												5.97			-1.4325			10	18.2	18.2	18.2	6.1	6.1	6.1
Burkina Faso	Burkina Faso	BFA	1994	Burkina Faso1994	-0.574	4.8734	4.8734	3.4511	3.4511	3.4511	1.16	1.16	1.16		49.555	49.555						4.6552			10.9758												5.96			-1.296			9	18.7	18.7	18.7	5.4481	5.4481	5.4481
Burkina Faso	Burkina Faso	BFA	1995	Burkina Faso1995	-0.573	5.0282	5.0282		2.4457	2.4457	1.8659	1.8659	1.8659	49.593	49.593	49.593						4.585			12.9978												5.95			-1.1595			8	16	16	16	6.1082	6.1082	6.1082
Burkina Faso	Burkina Faso	BFA	1996	Burkina Faso1996	-0.567	5.1718	5.1718	1.4403	1.4403	1.4403	1.9338	1.9338	1.9338		49.8207	49.8207						4.5148			15.0198												5.94	-1.023	-1.023	-1.023			7	16	16	16	6.7576	6.7576	6.7576
Burkina Faso	Burkina Faso	BFA	1997	Burkina Faso1997	-0.561	5.3282	5.3282		1.77278	1.77278	2.0679	2.0679	2.0679		50.0484	50.0484						4.4446			17.0418												5.93		-0.8865	-0.8865			6	16	16	16	7.3934	7.3934	7.3934
Burkina Faso	Burkina Faso	BFA	1998	Burkina Faso1998	-0.556	5.4958	5.4958		2.10526	2.10526	2.0613	2.0613	2.0613		50.2761	50.2761						4.3744			19.0638												5.92	-0.75	-0.75	-0.75			5	16	16	16	8.013	8.013	8.013
Burkina Faso	Burkina Faso	BFA	1999	Burkina Faso1999	-0.551	5.6727	5.6727		2.43773	2.43773	2.1914	2.1914	2.1914		50.5038	50.5038				4.3042	4.3042	4.3042	21.0858	21.0858	21.0858												5.91		-0.686	-0.686			4	16	16	16	6.9	6.9	6.9
Burkina Faso	Burkina Faso	BFA	2000	Burkina Faso2000	-0.553	5.858	5.858		2.77021	2.77021	2.0169	2.0169	2.0169	50.7315	50.7315	50.7315				4.234	4.234	4.234	23.1078	23.1078	23.1078												5.9	-0.622	-0.622	-0.622	3	3	3	13	13	13	9.2014	9.2014	9.2014
Burkina Faso	Burkina Faso	BFA	2001	Burkina Faso2001	-0.556	6.0304	6.0304		3.10269	3.10269	1.8324	1.8324	1.8324		51.273	51.273				4.1581	4.1581	4.1581	26.4911	26.4911	26.4911												5.89		-0.6705	-0.6705	2	2	2	13	13	13	9.777	9.777	9.777
Burkina Faso	Burkina Faso	BFA	2002	Burkina Faso2002	-0.555	6.2148	6.2148		3.43517	3.43517	2.2567	2.2567	2.2567		51.8145	51.8145					3.82525	3.82525		26.9241	26.9241												5.88	-0.719	-0.719	-0.719		2.46667	2.46667	14.695	14.695	14.695	10.3453	10.3453	10.3453
Burkina Faso	Burkina Faso	BFA	2003	Burkina Faso2003	-0.557	6.4109	6.4109		3.76764	3.76764	2.6043	2.6043	2.6043		52.356	52.356				3.4924	3.4924	3.4924	27.3572	27.3572	27.3572												5.87	-0.62	-0.62	-0.62		2.93333	2.93333	14.993	14.993	14.993	11.4	11.4	11.4
Burkina Faso	Burkina Faso	BFA	2004	Burkina Faso2004	-0.559	6.6183	6.6183		4.10012	4.10012	3.4644	3.4644	3.4644		52.8975	52.8975				3.1837	3.1837	3.1837	26.2693	26.2693	26.2693												5.86	-0.525	-0.525	-0.525	3.4	3.4	3.4	15.746	15.746	15.746	11.4758	11.4758	11.4758
Burkina Faso	Burkina Faso	BFA	2005	Burkina Faso2005	-0.562	6.8369	6.8369	4.4326	4.4326	4.4326	4.0918	4.0918	4.0918	53.439	53.439	53.439				2.9257	2.9257	2.9257	26.4387	26.4387	26.4387										5.85	5.85	5.85	-0.596	-0.596	-0.596	3.4	3.4	3.4	15.831	15.831	15.831	12.0458	12.0458	12.0458
Burkina Faso	Burkina Faso	BFA	2006	Burkina Faso2006	-0.564	7.0439	7.0439	4.457	4.457	4.457	3.7411	3.7411	3.7411		54.1491	54.1491				2.6786	2.6786	2.6786	25.7557	25.7557	25.7557										5.84	5.84	5.84	-0.743	-0.743	-0.743	3.2	3.2	3.2	16.55	16.55	16.55	12.6241	12.6241	12.6241
Burkina Faso	Burkina Faso	BFA	2007	Burkina Faso2007	-0.565	7.2649	7.2649	4.5886	4.5886	4.5886	3.9957	3.9957	3.9957		54.8592	54.8592				2.2635	2.2635	2.2635	25.4284	25.4284	25.4284										5.99	5.99	5.99	-0.728	-0.728	-0.728	2.9	2.9	2.9	17.617	17.617	17.617	13.2137	13.2137	13.2137
Burkina Faso	Burkina Faso	BFA	2008	Burkina Faso2008	-0.563	7.4992	7.4992		4.37207	4.37207	3.997	3.997	3.997		55.5693	55.5693				1.9426	1.9426	1.9426	23.8004	23.8004	23.8004										5.95	5.95	5.95	-0.466	-0.466	-0.466	3.5	3.5	3.5	20.268	20.268	20.268	13.8139	13.8139	13.8139
Burkina Faso	Burkina Faso	BFA	2009	Burkina Faso2009	-0.567	7.7465	7.7465		4.15553	4.15553	3.6584	3.6584	3.6584		56.2794	56.2794				1.753	1.753	1.753	20.9166	20.9166	20.9166										5.9	5.9	5.9	-0.583	-0.583	-0.583	3.6	3.6	3.6		20.3703	20.3703	14.4227	14.4227	14.4227
Burkina Faso	Burkina Faso	BFA	2010	Burkina Faso2010	-0.57	8.0068	8.0068	3.939	3.939	3.939	3.9712	3.9712	3.9712	56.9895	56.9895	56.9895				1.6182	1.6182	1.6182	19.5874	19.5874	19.5874										5.93	5.93	5.93	-0.561	-0.561	-0.561	3.1	3.1	3.1		20.4727	20.4727	13.1	13.1	13.1
Burkina Faso	Burkina Faso	BFA	2011	Burkina Faso2011	-0.572	8.2591	8.2591	4.4833	4.4833	4.4833	2.9551	2.9551	2.9551		57.5542	57.5542				1.4055	1.4055	1.4055	17.8642	17.8642	17.8642										5.95	5.95	5.95	-0.543	-0.543	-0.543	3	3	3	20.575	20.575	20.575	15.6597	15.6597	15.6597
Burkina Faso	Burkina Faso	BFA	2012	Burkina Faso2012		8.5288	8.5288	4.0535	4.0535	4.0535	2.9804	2.9804	2.9804		58.1189	58.1189				1.2886	1.2886	1.2886	17.3553	17.3553	17.3553										5.81	5.81	5.81	-0.63	-0.63	-0.63			2.9			20.6773	16.2844	16.2844	16.2844
Burkina Faso	Burkina Faso	BFA	2013	Burkina Faso2013		8.8136	8.8136	4.5938	4.5938	4.5938	3.4894	3.4894	3.4894		58.6836	58.6836				1.1526	1.1526	1.1526	15.2495	15.2495	15.2495										5.93	5.93	5.93	-0.681	-0.681	-0.681			2.8			20.7797	16.9108	16.9108	16.9108
Burkina Faso	Burkina Faso	BFA	2014	Burkina Faso2014		9.1112	9.1112	4.5599	4.5599	4.5599	2.594	2.594	2.594		59.2483	59.2483				1.0547	1.0547	1.0547	14.6112	14.6112	14.6112										6.02	6.02	6.02	-0.558	-0.558	-0.558			2.7			20.882	19.2	19.2	19.2
Burkina Faso	Burkina Faso	BFA	2015	Burkina Faso2015	-1.432	9.4208	9.4208	4.1661	4.1661	4.1661			1.6986	59.813	59.813	59.813	3.441			0.9403	0.9403	0.9403	14.587	14.587	14.587							22.24			5.87	5.87	5.87	1.942		-0.435	3		2.6			20.9843			21.4892
Burundi	Burundi	BDI	1950	Burundi1950		1.2901	1.2901			0			0			38.273	0.42	0.42	0.42			5.0664			20.2364												4.22			-2.48			2.3			12			0
Burundi	Burundi	BDI	1951	Burundi1951		1.3104	1.3104			0			0			38.5736		0.44	0.44			5.0228			20.2382												4.21			-2.48			2.3			11.9			0
Burundi	Burundi	BDI	1952	Burundi1952		1.325	1.325			0			0			38.8742		0.46	0.46			4.9792			20.24												4.2			-2.48			2.3			11.8			0
Burundi	Burundi	BDI	1953	Burundi1953		1.3406	1.3406			0			0			39.1748		0.48	0.48			4.9356			20.2418												4.19			-2.48			2.3			11.7			0
Burundi	Burundi	BDI	1954	Burundi1954		1.3599	1.3599			0			0			39.4754		0.5	0.5			4.892			20.2436												4.18			-2.48			2.3			11.6			0
Burundi	Burundi	BDI	1955	Burundi1955		1.3828	1.3828			0			0	39.776	39.776	39.776	0.52	0.52	0.52			4.8484			20.2454												4.17			-2.48			2.3			11.5			0
Burundi	Burundi	BDI	1956	Burundi1956		1.3961	1.3961			0			0		40.0766	40.0766		0.55	0.55			4.8048			20.2472												4.16			-2.48			2.3			11.4			0
Burundi	Burundi	BDI	1957	Burundi1957		1.417	1.417			0			0		40.3772	40.3772		0.58	0.58			4.7612			20.249												4.15			-2.48			2.3			11.3			0
Burundi	Burundi	BDI	1958	Burundi1958		1.4417	1.4417			0			0		40.6778	40.6778		0.61	0.61			4.7176			20.2508												4.14			-2.48			2.3			11.2			0
Burundi	Burundi	BDI	1959	Burundi1959		1.4665	1.4665			0			0		40.9784	40.9784		0.64	0.64			4.674			20.2526												4.13			-2.48			2.3			11.1			0
Burundi	Burundi	BDI	1960	Burundi1960		1.4897	1.4897			0			0	41.279	41.279	41.279	0.67	0.67	0.67			4.6304			20.2544												4.12			-2.48			2.3			11			0
Burundi	Burundi	BDI	1961	Burundi1961		1.5095	1.5095			0			0		41.5794	41.5794		0.698	0.698			4.5868			20.2562												4.11			-2.48			2.3			10.9			0
Burundi	Burundi	BDI	1962	Burundi1962		1.5272	1.5272			0			0		41.8798	41.8798		0.726	0.726			4.5432			20.258												4.1			-2.48			2.3			10.8			0
Burundi	Burundi	BDI	1963	Burundi1963		1.5459	1.5459			0			0		42.1802	42.1802		0.754	0.754			4.4996			20.2598												4.09			-2.48			2.3			10.7			0
Burundi	Burundi	BDI	1964	Burundi1964		1.5701	1.5701			0			0		42.4806	42.4806		0.782	0.782			4.456			20.2616												4.08			-2.48			2.3			10.6			0
Burundi	Burundi	BDI	1965	Burundi1965		1.602	1.602			0			0	42.781	42.781	42.781	0.81	0.81	0.81			4.4124			20.2634												4.07			-2.48			2.3			10.5			0
Burundi	Burundi	BDI	1966	Burundi1966		1.6294	1.6294			0			0		43.0009	43.0009		0.86	0.86			4.3688			20.2652												4.06			-2.48			2.3			10.4			0
Burundi	Burundi	BDI	1967	Burundi1967		1.666	1.666			0			0		43.2208	43.2208		0.91	0.91			4.3252			20.267												4.05			-2.48			2.3			10.3			0
Burundi	Burundi	BDI	1968	Burundi1968		1.7077	1.7077			0			0		43.4407	43.4407		0.96	0.96			4.2816			20.2688												4.04			-2.48			2.3			10.2			0
Burundi	Burundi	BDI	1969	Burundi1969		1.7489	1.7489			0.0864			0		43.6606	43.6606		1.01	1.01			4.238			20.2706												4.03			-2.48			2.3			10.1			0
Burundi	Burundi	BDI	1970	Burundi1970		1.7869	1.7869			0.3581			0	43.8805	43.8805	43.8805	1.06	1.06	1.06			4.1944			20.2724												4.02			-2.48			2.3			10			0
Burundi	Burundi	BDI	1971	Burundi1971		1.8047	1.8047			0.6298			0		44.1705	44.1705		1.104	1.104			4.1508			20.2742												4.01			-2.48			2.3			9.9			0
Burundi	Burundi	BDI	1972	Burundi1972		1.8208	1.8208			0.9015			0		44.4605	44.4605		1.148	1.148			4.1072			20.276												4			-2.48			2.3			9.8			0
Burundi	Burundi	BDI	1973	Burundi1973		1.8384	1.8384			1.1732			0		44.7505	44.7505		1.192	1.192			4.0636			20.2778												3.99			-2.48			2.3			9.7			0
Burundi	Burundi	BDI	1974	Burundi1974		1.8614	1.8614			1.4449			0		45.0405	45.0405		1.236	1.236			4.02			20.2796												3.98			-2.48			2.3			9.6			0
Burundi	Burundi	BDI	1975	Burundi1975		1.8922	1.8922			1.7166			0.01	45.3305	45.3305	45.3305	1.28	1.28	1.28			3.9764			20.2814										3.97	3.97	3.97			-2.4725			2.3			9.5			0
Burundi	Burundi	BDI	1976	Burundi1976		1.935	1.935			1.9883			0.08		45.7099	45.7099		1.314	1.314			3.9328			20.2832											3.96	3.96			-2.437			2.3			9.4			0
Burundi	Burundi	BDI	1977	Burundi1977		1.9853	1.9853			2.26			0.15		46.0893	46.0893		1.348	1.348			3.8892			20.285											3.95	3.95			-2.4015			2.3			9.3			0
Burundi	Burundi	BDI	1978	Burundi1978		2.0411	2.0411			2.5317			0.22		46.4687	46.4687		1.382	1.382			3.8456			20.2868											3.94	3.94			-2.366			2.3			9.2			0
Burundi	Burundi	BDI	1979	Burundi1979		2.1004	2.1004	2.8034	2.8034	2.8034			0.29		46.8481	46.8481		1.416	1.416			3.802			20.2886											3.93	3.93			-2.3305			2.3			9.1			0
Burundi	Burundi	BDI	1980	Burundi1980		2.1611	2.1611		3.0751	3.0751			0.36	47.2275	47.2275	47.2275	1.45	1.45	1.45			3.7584			20.2904										3.92	3.92	3.92			-2.295			2.3			9			0
Burundi	Burundi	BDI	1981	Burundi1981		2.2039	2.2039	3.3468	3.3468	3.3468			0.43		47.501	47.501		1.468	1.468			3.7148			20.2922											4.024	4.024			-2.2595			2.3			8.9			0
Burundi	Burundi	BDI	1982	Burundi1982		2.2512	2.2512		3.34819	3.34819			0.5		47.7745	47.7745		1.486	1.486			3.6712			20.294											4.128	4.128			-2.224			2.3			8.8			0
Burundi	Burundi	BDI	1983	Burundi1983		2.3015	2.3015		3.34958	3.34958			0.57		48.048	48.048		1.504	1.504			3.6276			20.2958											4.232	4.232			-2.1885			2.3			8.7			0
Burundi	Burundi	BDI	1984	Burundi1984		2.3529	2.3529		3.35097	3.35097			0.64		48.3215	48.3215		1.522	1.522			3.584			20.2976											4.336	4.336			-2.153			2.3			8.6			0
Burundi	Burundi	BDI	1985	Burundi1985		2.4055	2.4055		3.35236	3.35236			0.71	48.595	48.595	48.595	1.54	1.54	1.54			3.5404			20.2994										4.44	4.44	4.44			-2.1175			2.3			8.5			0.0525
Burundi	Burundi	BDI	1986	Burundi1986		2.4551	2.4551		3.35374	3.35374			0.78		48.522	48.522		1.58	1.58			3.4968			20.3012											4.484	4.484			-2.082			2.3			8.4			0.3327
Burundi	Burundi	BDI	1987	Burundi1987		2.5074	2.5074		3.35513	3.35513			0.85		48.449	48.449		1.62	1.62			3.4532			20.303											4.528	4.528			-2.0465			2.3			8.3			0.6129
Burundi	Burundi	BDI	1988	Burundi1988		2.5619	2.5619		3.35652	3.35652			0.92		48.376	48.376		1.66	1.66			3.4096			20.3048											4.572	4.572			-2.011			2.3			8.2			0.8931
Burundi	Burundi	BDI	1989	Burundi1989		2.6191	2.6191		3.35791	3.35791			0.99		48.303	48.303		1.7	1.7			3.366			20.3066											4.616	4.616			-1.9755			2.3			8.1			1.1733
Burundi	Burundi	BDI	1990	Burundi1990		2.6786	2.6786	3.3593	3.3593	3.3593			1.06	48.23	48.23	48.23	1.74	1.74	1.74			3.3224			20.3084										4.66	4.66	4.66			-1.94			2.3			8	1.4535	1.4535	1.4535
Burundi	Burundi	BDI	1991	Burundi1991		2.702	2.702	3.4937	3.4937	3.4937	1.13	1.13	1.13		48.4002	48.4002		1.828	1.828			3.2788			20.3102											4.588	4.588			-1.9045			2.3			7.9	1.7337	1.7337	1.7337
Burundi	Burundi	BDI	1992	Burundi1992		2.7312	2.7312	3.8059	3.8059	3.8059	1.2	1.2	1.2		48.5704	48.5704		1.916	1.916			3.2352			20.312											4.516	4.516			-1.869			2.3			7.8	2.0135	2.0135	2.0135
Burundi	Burundi	BDI	1993	Burundi1993		2.7646	2.7646		4.1856	4.1856	1.17	1.17	1.17		48.7406	48.7406		2.004	2.004			3.1916			20.3138											4.444	4.444			-1.8335			2.3			7.7	2.2906	2.2906	2.2906
Burundi	Burundi	BDI	1994	Burundi1994		2.8001	2.8001	4.5653	4.5653	4.5653	1.32	1.32	1.32		48.9108	48.9108		2.092	2.092			3.148			20.3156											4.372	4.372			-1.798			2.3			7.6	2.5623	2.5623	2.5623
Burundi	Burundi	BDI	1995	Burundi1995		2.8373	2.8373	5.0151	5.0151	5.0151	1.3464	1.3464	1.3464	49.081	49.081	49.081	2.18	2.18	2.18			3.1044			20.3174										4.3	4.3	4.3			-1.7625			2.3			7.5	2.8259	2.8259	2.8259
Burundi	Burundi	BDI	1996	Burundi1996		2.8652	2.8652	4.0832	4.0832	4.0832	1.4941	1.4941	1.4941		49.549	49.549		2.256	2.256			3.0608			20.3192											4.4	4.4	-1.727	-1.727	-1.727			2.3			7.4	3.0786	3.0786	3.0786
Burundi	Burundi	BDI	1997	Burundi1997		2.8943	2.8943		3.86127	3.86127	1.1308	1.1308	1.1308		50.017	50.017		2.332	2.332			3.0172			20.321											4.5	4.5		-1.6915	-1.6915			2.3			7.3	3.3179	3.3179	3.3179
Burundi	Burundi	BDI	1998	Burundi1998		2.9304	2.9304		3.63933	3.63933	1.2478	1.2478	1.2478		50.485	50.485		2.408	2.408			2.9736			20.3228											4.6	4.6	-1.656	-1.656	-1.656			2.3			7.2	3.9	3.9	3.9
Burundi	Burundi	BDI	1999	Burundi1999	-0.243	2.9808	2.9808	3.4174	3.4174	3.4174	1.2385	1.2385	1.2385		50.953	50.953		2.484	2.484			2.93			20.3246											4.7	4.7		-1.5495	-1.5495			2.3	7.1	7.1	7.1	3.746	3.746	3.746
Burundi	Burundi	BDI	2000	Burundi2000	-0.246	3.05	3.05	2.6455	2.6455	2.6455	1.4044	1.4044	1.4044	51.421	51.421	51.421	2.56	2.56	2.56			2.8864	20.3264	20.3264	20.3264										4.8	4.8	4.8	-1.443	-1.443	-1.443			2.3	7	7	7	3.9361	3.9361	3.9361
Burundi	Burundi	BDI	2001	Burundi2001	-0.253	3.1751	3.1751	2.9039	2.9039	2.9039	1.6345	1.6345	1.6345		51.7018	51.7018		2.624	2.624	2.8428	2.8428	2.8428	20.3282	20.3282	20.3282										5.07	5.07	5.07		-1.444	-1.444			2.3		7.86	7.86	4.1151	4.1151	4.1151
Burundi	Burundi	BDI	2002	Burundi2002	-0.262	3.3188	3.3188	3.0049	3.0049	3.0049	1.5551	1.5551	1.5551		51.9826	51.9826		2.688	2.688	2.7992	2.7992	2.7992	22.1099	22.1099	22.1099										5.01	5.01	5.01	-1.445	-1.445	-1.445			2.3		8.72	8.72	4.2868	4.2868	4.2868
Burundi	Burundi	BDI	2003	Burundi2003	-0.271	3.4772	3.4772		3.37495	3.37495	1.3452	1.3452	1.3452		52.2634	52.2634		2.752	2.752	3.9098	3.9098	3.9098	20.647	20.647	20.647										4.82	4.82	4.82	-1.471	-1.471	-1.471			2.3		9.58	9.58	4.4552	4.4552	4.4552
Burundi	Burundi	BDI	2004	Burundi2004	-0.281	3.644	3.644	3.745	3.745	3.745	2.545	2.545	2.545		52.5442	52.5442		2.816	2.816	2.8157	2.8157	2.8157	23.275	23.275	23.275										4.88	4.88	4.88	-1.314	-1.314	-1.314	2.3	2.3	2.3	10.44	10.44	10.44	4.6241	4.6241	4.6241
Burundi	Burundi	BDI	2005	Burundi2005		3.814	3.814	3.6317	3.6317	3.6317	2.9378	2.9378	2.9378	52.825	52.825	52.825	2.88	2.88	2.88	2.8733	2.8733	2.8733	20.6882	20.6882	20.6882										5.06	5.06	5.06	-1.26	-1.26	-1.26	2.3	2.3	2.3			11.3	4.7975	4.7975	4.7975
Burundi	Burundi	BDI	2006	Burundi2006		3.9815	3.9815		4.15233	4.15233	3.5288	3.5288	3.5288		53.2361	53.2361		2.974	2.974	2.8466	2.8466	2.8466	19.0226	19.0226	19.0226										5.53	5.53	5.53	-1.084	-1.084	-1.084	2.4	2.4	2.4			12.16	4.9792	4.9792	4.9792
Burundi	Burundi	BDI	2007	Burundi2007		4.1529	4.1529		4.67297	4.67297	3.7804	3.7804	3.7804		53.6472	53.6472		3.068	3.068	2.1704	2.1704	2.1704	19.9674	19.9674	19.9674										5.46	5.46	5.46	-1.235	-1.235	-1.235	2.5	2.5	2.5			13.02	5.1722	5.1722	5.1722
Burundi	Burundi	BDI	2008	Burundi2008		4.3259	4.3259	5.1936	5.1936	5.1936	3.3553	3.3553	3.3553		54.0583	54.0583		3.162	3.162		1.48265	1.48265		19.5241	19.5241										5.01	5.01	5.01	-1.094	-1.094	-1.094	1.9	1.9	1.9			13.88	4.8	4.8	4.8
Burundi	Burundi	BDI	2009	Burundi2009		4.4984	4.4984	6.3198	6.3198	6.3198	3.093	3.093	3.093		54.4694	54.4694		3.256	3.256	0.7949	0.7949	0.7949	19.0809	19.0809	19.0809										5.43	5.43	5.43	-1.029	-1.029	-1.029	1.8	1.8	1.8			14.74	5.5881	5.5881	5.5881
Burundi	Burundi	BDI	2010	Burundi2010		4.6687	4.6687	6.7929	6.7929	6.7929	5.4997	5.4997	5.4997	54.8805	54.8805	54.8805	3.35	3.35	3.35	0.4569	0.4569	0.4569	19.0388	19.0388	19.0388										5.18	5.18	5.18	-1.1	-1.1	-1.1	1.8	1.8	1.8			15.6	5.3	5.3	5.3
Burundi	Burundi	BDI	2011	Burundi2011		4.8065	4.8065	5.9978	5.9978	5.9978	5.4019	5.4019	5.4019		55.3153	55.3153		3.51259	3.51259	0.4846	0.4846	0.4846	20.319	20.319	20.319										5.23	5.23	5.23	-1.054	-1.054	-1.054	1.9	1.9	1.9			16.46	6.0319	6.0319	6.0319
Burundi	Burundi	BDI	2012	Burundi2012		4.946	4.946	5.8209	5.8209	5.8209	4.9309	4.9309	4.9309		55.7501	55.7501		3.67518	3.67518	0.4914	0.4914	0.4914	17.3922	17.3922	17.3922										5.22	5.22	5.22	-1.312	-1.312	-1.312			2			17.32	6.5	6.5	6.5
Burundi	Burundi	BDI	2013	Burundi2013		5.0874	5.0874	5.4148	5.4148	5.4148	4.3967	4.3967	4.3967		56.1849	56.1849		3.83777	3.83777	0.2229	0.2229	0.2229	23.0902	23.0902	23.0902										5.96	5.96	5.96	-1.03	-1.03	-1.03			2.1			18.18	6.4897	6.4897	6.4897
Burundi	Burundi	BDI	2014	Burundi2014		5.2313	5.2313			5.0087	3.9737	3.9737	3.9737		56.6197	56.6197		4.00036	4.00036	0.3789	0.3789	0.3789	26.4998	26.4998	26.4998										5.97	5.97	5.97	-1.094	-1.094	-1.094			2.2			19.04	7	7	7
Burundi	Burundi	BDI	2015	Burundi2015	-1.28	5.3796	5.3796			4.6026			3.5507	57.0545	57.0545	57.0545	4.151	4.16295	4.16295	0.1987	0.1987	0.1987	28.7727	28.7727	28.7727							24.06			6.08	6.08	6.08	1.406		-1.158	1.9		2.3			19.9			7.5103
Burundi	Burundi		2016	Burundi2016			5.5279			4.1965			3.1277			57.4893			4.32554			0.0185			31.0456												6.19			-1.222			2.4			20.76			8.0206
Cambodia	Cambodia	KHM	1950	Cambodia1950		2.4414	2.4414			4.83859			1.94			40.154	0.42	0.42	0.42						117.664												10			2.43			2.3			7.5			0
Cambodia	Cambodia	KHM	1951	Cambodia1951		2.4828	2.4828			4.76402			1.9			40.2604		0.464	0.464						115.448												10			2.43			2.3			7.5			0
Cambodia	Cambodia	KHM	1952	Cambodia1952		2.5244	2.5244			4.68945			1.86			40.3668		0.508	0.508						113.231												10			2.43			2.3			7.5			0
Cambodia	Cambodia	KHM	1953	Cambodia1953		2.5728	2.5728			4.61487			1.82			40.4732		0.552	0.552						111.015												10			2.43			2.3			7.5			0
Cambodia	Cambodia	KHM	1954	Cambodia1954		2.6288	2.6288			4.5403			1.78			40.5796		0.596	0.596						108.798												10			2.43			2.3			7.5			0
Cambodia	Cambodia	KHM	1955	Cambodia1955		2.6893	2.6893			4.46573			1.74	40.686	40.686	40.686	0.64	0.64	0.64						106.582												10			2.43			2.3			7.5			0
Cambodia	Cambodia	KHM	1956	Cambodia1956		2.7311	2.7311			4.39115			1.7		40.7924	40.7924		0.748	0.748						104.365												10			2.43			2.3			7.5			0
Cambodia	Cambodia	KHM	1957	Cambodia1957		2.7843	2.7843			4.31658			1.66		40.8988	40.8988		0.856	0.856						102.149												10			2.43			2.3			7.5			0
Cambodia	Cambodia	KHM	1958	Cambodia1958		2.8428	2.8428			4.24201			1.62		41.0052	41.0052		0.964	0.964						99.9322												10			2.43			2.3			7.5			0
Cambodia	Cambodia	KHM	1959	Cambodia1959		2.9018	2.9018			4.16744			1.58		41.1116	41.1116		1.072	1.072						97.7157												10			2.43			2.3			7.5			0
Cambodia	Cambodia	KHM	1960	Cambodia1960		2.9603	2.9603			4.09286			1.54	41.218	41.218	41.218	1.18	1.18	1.18						95.4992												10			2.43			2.3			7.5			0
Cambodia	Cambodia	KHM	1961	Cambodia1961		3.0241	3.0241			4.01829			1.5		41.3098	41.3098		1.236	1.236						93.2827												10			2.43			2.3			7.5			0
Cambodia	Cambodia	KHM	1962	Cambodia1962		3.0838	3.0838			3.94372			1.46		41.4016	41.4016		1.292	1.292						91.0662												10			2.353			2.3			7.5			0
Cambodia	Cambodia	KHM	1963	Cambodia1963		3.1426	3.1426			3.86915			1.42		41.4934	41.4934		1.348	1.348						88.8497												10			2.258			2.3			7.5			0
Cambodia	Cambodia	KHM	1964	Cambodia1964		3.2066	3.2066			3.79457			1.38		41.5852	41.5852		1.404	1.404						86.6332												10			2.163			2.3			7.5			0
Cambodia	Cambodia	KHM	1965	Cambodia1965		3.2785	3.2785	3.72	3.72	3.72			1.34	41.677	41.677	41.677	1.46	1.46	1.46						84.4167												10			2.068			2.3			7.5			0
Cambodia	Cambodia	KHM	1966	Cambodia1966		3.337	3.337		3.64543	3.64543			1.3		41.3227	41.3227		1.532	1.532						82.2002												10			1.973			2.3			7.5			0
Cambodia	Cambodia	KHM	1967	Cambodia1967		3.4011	3.4011		3.57085	3.57085			1.26		40.9684	40.9684		1.604	1.604						79.9837												10			1.878			2.3			7.5			0
Cambodia	Cambodia	KHM	1968	Cambodia1968		3.472	3.472		3.49628	3.49628			1.22		40.6141	40.6141		1.676	1.676						77.7672												10			1.783			2.3			7.5			0
Cambodia	Cambodia	KHM	1969	Cambodia1969		3.5487	3.5487		3.42171	3.42171			1.18		40.2598	40.2598		1.748	1.748						75.5507												10			1.688			2.3			7.5			0
Cambodia	Cambodia	KHM	1970	Cambodia1970		3.63	3.63		3.34714	3.34714			1.14	39.9055	39.9055	39.9055	1.82	1.82	1.82						73.3342												10			1.593			2.3			7.5			0
Cambodia	Cambodia	KHM	1971	Cambodia1971		3.7222	3.7222		3.27256	3.27256			1.1		37.1578	37.1578		1.896	1.896						71.1177												10			1.498			2.3			7.5			0
Cambodia	Cambodia	KHM	1972	Cambodia1972		3.8188	3.8188		3.19799	3.19799			1.06		34.4101	34.4101		1.972	1.972						68.9012												10			1.403			2.3			7.5			0
Cambodia	Cambodia	KHM	1973	Cambodia1973		3.9058	3.9058		3.12342	3.12342			1.02		31.6624	31.6624		2.048	2.048						66.6847												10			1.308			2.3			7.5			0
Cambodia	Cambodia	KHM	1974	Cambodia1974		3.9706	3.9706		3.04885	3.04885			0.98		28.9147	28.9147		2.124	2.124						64.4682												10			1.213			2.3			7.5			0
Cambodia	Cambodia	KHM	1975	Cambodia1975		4.0076	4.0076		2.97427	2.97427			0.94	26.167	26.167	26.167	2.2	2.2	2.2						62.2517												10			1.118			2.3			7.5			0
Cambodia	Cambodia	KHM	1976	Cambodia1976		3.9735	3.9735		2.8997	2.8997			0.9		26.8906	26.8906		2.268	2.268						60.0352												10			1.023			2.3			7.5			0
Cambodia	Cambodia	KHM	1977	Cambodia1977		3.9136	3.9136		2.82513	2.82513			0.86		27.6142	27.6142		2.336	2.336						57.8187												10			0.928			2.3			7.5			0
Cambodia	Cambodia	KHM	1978	Cambodia1978		3.8467	3.8467		2.75055	2.75055			0.82		28.3378	28.3378		2.404	2.404						55.6022												10			0.833			2.3			7.5			0
Cambodia	Cambodia	KHM	1979	Cambodia1979		3.7918	3.7918		2.67598	2.67598			0.78		29.0614	29.0614		2.472	2.472						53.3857												10			0.738			2.3			7.5			0
Cambodia	Cambodia	KHM	1980	Cambodia1980		3.7625	3.7625		2.60141	2.60141			0.74	29.785	29.785	29.785	2.54	2.54	2.54						51.1692												10			0.643			2.3			7.5			0
Cambodia	Cambodia	KHM	1981	Cambodia1981		3.8258	3.8258		2.52684	2.52684			0.7		33.5402	33.5402		2.592	2.592						48.9527												9.98			0.548			2.3			7.5			0
Cambodia	Cambodia	KHM	1982	Cambodia1982		3.902	3.902		2.45226	2.45226			0.66		37.2954	37.2954		2.644	2.644						46.7362												9.88			0.453			2.3			7.5			0
Cambodia	Cambodia	KHM	1983	Cambodia1983		3.9913	3.9913		2.37769	2.37769			0.62		41.0506	41.0506		2.696	2.696						44.5197												9.78			0.358			2.3			7.5			0
Cambodia	Cambodia	KHM	1984	Cambodia1984		4.0995	4.0995		2.30312	2.30312			0.58		44.8058	44.8058		2.748	2.748						42.3032												9.68			0.263			2.3			7.5			0
Cambodia	Cambodia	KHM	1985	Cambodia1985		4.2233	4.2233		2.22855	2.22855			0.54	48.561	48.561	48.561	2.8	2.8	2.8						40.0867												9.58			0.168			2.3			7.5			0
Cambodia	Cambodia	KHM	1986	Cambodia1986		4.2833	4.2833		2.15397	2.15397			0.5		49.4799	49.4799		2.858	2.858						37.8702												9.48			0.073			2.3			7.5			0
Cambodia	Cambodia	KHM	1987	Cambodia1987		4.3902	4.3902		2.0794	2.0794			0.46		50.3988	50.3988		2.916	2.916						35.6537												9.38			-0.022			2.3			7.5			0
Cambodia	Cambodia	KHM	1988	Cambodia1988		4.5208	4.5208		2.00483	2.00483			0.42		51.3177	51.3177		2.974	2.974						33.4372												9.28			-0.117			2.3			7.5			0
Cambodia	Cambodia	KHM	1989	Cambodia1989		4.6414	4.6414		1.93025	1.93025			0.38		52.2366	52.2366		3.032	3.032						31.2207												9.18			-0.212			2.3			7.5			0
Cambodia	Cambodia	KHM	1990	Cambodia1990	-0.303	4.7392	4.7392		1.85568	1.85568			0.34	53.1555	53.1555	53.1555	3.09	3.09	3.09						29.0042												9.08			-0.307			2.3	7.5	7.5	7.5			0
Cambodia	Cambodia	KHM	1991	Cambodia1991	-0.307	4.8693	4.8693		1.78111	1.78111			0.3		53.5921	53.5921		3.126	3.126						26.7877												8.98			-0.402			2.3	7.5	7.5	7.5	0.1037	0.1037	0.1037
Cambodia	Cambodia	KHM	1992	Cambodia1992	-0.31	4.9748	4.9748		1.70654	1.70654			0.26		54.0287	54.0287		3.162	3.162						24.5712												8.88			-0.497			2.3	7.5	7.5	7.5	0.4702	0.4702	0.4702
Cambodia	Cambodia	KHM	1993	Cambodia1993	-0.314	5.0747	5.0747		1.63196	1.63196	0.22	0.22	0.22		54.4653	54.4653		3.198	3.198						22.3547												8.78			-0.592			2.3	7.5	7.5	7.5	0.5541	0.5541	0.5541
Cambodia	Cambodia	KHM	1994	Cambodia1994	-0.318	5.2037	5.2037		1.55739	1.55739	0.18	0.18	0.18		54.9019	54.9019		3.234	3.234						20.1382												8.68			-0.687			2.3	7.5	7.5	7.5	2.7401	2.7401	2.7401
Cambodia	Cambodia	KHM	1995	Cambodia1995	-0.321	5.3792	5.3792		1.48282	1.48282	1.1239	1.1239	1.1239	55.3385	55.3385	55.3385	3.27	3.27	3.27						17.9217												8.58			-0.782			2.3	7.5	7.5	7.5	4.918	4.918	4.918
Cambodia	Cambodia	KHM	1996	Cambodia1996	-0.324	5.5649	5.5649		1.40825	1.40825	2.6428	2.6428	2.6428		55.9897	55.9897		3.316	3.316						15.7052												8.48	-0.877	-0.877	-0.877			2.3	7.5	7.5	7.5	7.0851	7.0851	7.0851
Cambodia	Cambodia	KHM	1997	Cambodia1997	-0.327	5.8059	5.8059		1.33367	1.33367	2.0557	2.0557	2.0557		56.6409	56.6409		3.362	3.362						13.4887												8.38		-0.972	-0.972			2.3	7.5	7.5	7.5	9.2387	9.2387	9.2387
Cambodia	Cambodia	KHM	1998	Cambodia1998	-0.329	6.097	6.097	1.2591	1.2591	1.2591	1.3568	1.3568	1.3568		57.2921	57.2921		3.408	3.408				11.2722	11.2722	11.2722												8.28	-1.067	-1.067	-1.067			2.3		7.32714	7.32714	18.67	18.67	18.67
Cambodia	Cambodia	KHM	1999	Cambodia1999	-0.33	6.4111	6.4111		1.46295	1.46295	1.1849	1.1849	1.1849		57.9433	57.9433		3.454	3.454				9.0557	9.0557	9.0557												8.18		-0.957	-0.957			2.3		7.15429	7.15429	13.4954	13.4954	13.4954
Cambodia	Cambodia	KHM	2000	Cambodia2000	-0.331	6.7238	6.7238	1.6668	1.6668	1.6668	1.3401	1.3401	1.3401	58.5945	58.5945	58.5945	3.5	3.5	3.5				6.9064	6.9064	6.9064												8.08	-0.847	-0.847	-0.847			2.3		6.98143	6.98143	16.6	16.6	16.6
Cambodia	Cambodia	KHM	2001	Cambodia2001	-0.332	7.0084	7.0084	1.7222	1.7222	1.7222	1.3038	1.3038	1.3038		59.4654	59.4654		3.62	3.62				6.9498	6.9498	6.9498												7.98		-0.8455	-0.8455			2.3		6.80857	6.80857	17.6932	17.6932	17.6932
Cambodia	Cambodia	KHM	2002	Cambodia2002	-0.332	7.2585	7.2585	1.7112	1.7112	1.7112	1.5204	1.5204	1.5204		60.3363	60.3363		3.74	3.74				7.1866	7.1866	7.1866												7.88	-0.844	-0.844	-0.844			2.3		6.63571	6.63571	19.7792	19.7792	19.7792
Cambodia	Cambodia	KHM	2003	Cambodia2003	-0.333	7.4789	7.4789		1.7155	1.7155	2.4162	2.4162	2.4162		61.2072	61.2072		3.86	3.86				10.1654	10.1654	10.1654												7.78	-0.883	-0.883	-0.883			2.3		6.46286	6.46286	19.3	19.3	19.3
Cambodia	Cambodia	KHM	2004	Cambodia2004	-0.333	7.6881	7.6881	1.7198	1.7198	1.7198	2.3923	2.3923	2.3923		62.0781	62.0781		3.98	3.98				8.331	8.331	8.331												7.68	-0.875	-0.875	-0.875	2.3	2.3	2.3	6.29	6.29	6.29	23.9451	23.9451	23.9451
Cambodia	Cambodia	KHM	2005	Cambodia2005		7.902	7.902		1.67963	1.67963	1.6182	1.6182	1.6182	62.949	62.949	62.949	4.1	4.1	4.1					7.1047	7.1047												7.58	-0.965	-0.965	-0.965	2.3	2.3	2.3			6.11714	20.5	20.5	20.5
Cambodia	Cambodia	KHM	2006	Cambodia2006		8.1251	8.1251		1.63947	1.63947	1.2353	1.2353	1.2353		63.6321	63.6321		4.224	4.224				5.8784	5.8784	5.8784												7.48	-0.96	-0.96	-0.96	2.1	2.1	2.1			5.94429	28.1289	28.1289	28.1289
Cambodia	Cambodia	KHM	2007	Cambodia2007		8.3486	8.3486	1.5993	1.5993	1.5993	1.3218	1.3218	1.3218		64.3152	64.3152		4.348	4.348				7.7578	7.7578	7.7578												7.38	-0.856	-0.856	-0.856	2	2	2			5.77143	30.2363	30.2363	30.2363
Cambodia	Cambodia	KHM	2008	Cambodia2008		8.574	8.574		1.6325	1.6325	1.1113	1.1113	1.1113		64.9983	64.9983		4.472	4.472				7.4075	7.4075	7.4075												7.28	-0.951	-0.951	-0.951	1.8	1.8	1.8			5.59857	26.4	26.4	26.4
Cambodia	Cambodia	KHM	2009	Cambodia2009		8.795	8.795	1.6657	1.6657	1.6657	1.3125	1.3125	1.3125		65.6814	65.6814		4.596	4.596						7.0572												7.18	-0.91	-0.91	-0.91	2	2	2			5.42571	34.4807	34.4807	34.4807
Cambodia	Cambodia	KHM	2010	Cambodia2010		9.0059	9.0059	1.5338	1.5338	1.5338	1.4408	1.4408	1.4408	66.3645	66.3645	66.3645	4.72	4.72	4.72						6.7069										7.08	7.08	7.08	-0.924	-0.924	-0.924	2.1	2.1	2.1			5.25286	31.1	31.1	31.1
Cambodia	Cambodia	KHM	2011	Cambodia2011		9.2	9.2	1.5107	1.5107	1.5107	1.3399	1.3399	1.3399		66.8006	66.8006		4.80162	4.80162						6.3566										6.98	6.98	6.98	-0.85	-0.85	-0.85	2.1	2.1	2.1			5.08	38.7532	38.7532	38.7532
Cambodia	Cambodia	KHM	2012	Cambodia2012		9.4046	9.4046	1.5627	1.5627	1.5627	1.5033	1.5033	1.5033		67.2367	67.2367		4.88323	4.88323						6.0063										6.92	6.92	6.92	-0.831	-0.831	-0.831			2.1			4.90714	40.8955	40.8955	40.8955
Cambodia	Cambodia	KHM	2013	Cambodia2013		9.6084	9.6084	2.0211	2.0211	2.0211	1.3976	1.3976	1.3976		67.6728	67.6728		4.96485	4.96485						5.656										7.17	7.17	7.17	-0.922	-0.922	-0.922			2.1			4.73429	43.0396	43.0396	43.0396
Cambodia	Cambodia	KHM	2014	Cambodia2014		9.7999	9.7999	1.9008	1.9008	1.9008	1.251	1.251	1.251		68.1089	68.1089		5.04646	5.04646						5.3057										7.16	7.16	7.16	-0.678	-0.678	-0.678			2.1			4.56143	56.1	56.1	56.1
Cambodia	Cambodia	KHM	2015	Cambodia2015	-0.75	9.9745	9.9745			1.7805			1.1044	68.545	68.545	68.545	5.15	5.12808	5.12808						4.9554							26.81			7.21	7.21	7.21	1.822		-0.434	2.1		2.1			4.38857			69.1604
Cambodia	Cambodia		2016	Cambodia2016			10.1491			1.6602			0.9578			68.9811			5.2097						4.6051												7.26			-0.19			2.1			4.21571			82.2208
Cameroon	Cameroon	CMR	1950	Cameroon1950		2.4647	2.4647			1.54			0			37.429	0.7	0.7	0.7			19.4681			16.54			48.325									6.27			-2.48			10			0			72.6158
Cameroon	Cameroon	CMR	1951	Cameroon1951		2.5005	2.5005			1.628			0			37.8429		0.736	0.736			19.4681			16.5401			48.146									6.246			-2.48			10			0			71.552
Cameroon	Cameroon	CMR	1952	Cameroon1952		2.5404	2.5404			1.716			0			38.2568		0.772	0.772			19.4681			16.5402			47.967									6.222			-2.48			10			0			70.4882
Cameroon	Cameroon	CMR	1953	Cameroon1953		2.5842	2.5842			1.804			0			38.6707		0.808	0.808			19.4681			16.5403			47.788									6.198			-2.48			10			0			69.4244
Cameroon	Cameroon	CMR	1954	Cameroon1954		2.6317	2.6317			1.892			0			39.0846		0.844	0.844			19.4681			16.5404			47.609									6.174			-2.48			10			0			68.3606
Cameroon	Cameroon	CMR	1955	Cameroon1955		2.6825	2.6825			1.98			0	39.4985	39.4985	39.4985	0.88	0.88	0.88			19.4681			16.5405			47.43									6.15			-2.48			10			0			67.2968
Cameroon	Cameroon	CMR	1956	Cameroon1956		2.7206	2.7206			2.068			0		39.9124	39.9124		0.92	0.92			19.4681			16.5406			47.251									6.126			-2.48			10			0			66.233
Cameroon	Cameroon	CMR	1957	Cameroon1957		2.7647	2.7647			2.156			0		40.3263	40.3263		0.96	0.96			19.4681			16.5407			47.072									6.102			-2.48			10			0			65.1692
Cameroon	Cameroon	CMR	1958	Cameroon1958		2.8137	2.8137			2.244			0		40.7402	40.7402		1	1			19.4681			16.5408			46.893									6.078			-2.48			10			0			64.1054
Cameroon	Cameroon	CMR	1959	Cameroon1959		2.8662	2.8662			2.332			0		41.1541	41.1541		1.04	1.04			19.4681			16.5409			46.714									6.054			-2.48			10			0			63.0416
Cameroon	Cameroon	CMR	1960	Cameroon1960		2.9219	2.9219	2.42	2.42	2.42			0	41.568	41.568	41.568	1.08	1.08	1.08			19.4681			16.541			46.535									6.03			-2.48			10			0			61.9778
Cameroon	Cameroon	CMR	1961	Cameroon1961		2.9685	2.9685		2.508	2.508			0		42.008	42.008		1.15	1.15			19.4681			16.5411			46.356									6.006			-2.48			10			0			60.914
Cameroon	Cameroon	CMR	1962	Cameroon1962		3.0193	3.0193		2.596	2.596			0		42.448	42.448		1.22	1.22			19.4681			16.5412			46.177									5.982			-2.48			10			0			59.8502
Cameroon	Cameroon	CMR	1963	Cameroon1963		3.0744	3.0744		2.684	2.684			0		42.888	42.888		1.29	1.29			19.4681			16.5413			45.998									5.958			-2.48			10			0			58.7864
Cameroon	Cameroon	CMR	1964	Cameroon1964		3.1346	3.1346		2.772	2.772			0		43.328	43.328		1.36	1.36			19.4681			16.5414			45.819									5.934			-2.48			10			0.1			57.7226
Cameroon	Cameroon	CMR	1965	Cameroon1965		3.1999	3.1999	2.86	2.86	2.86			0	43.768	43.768	43.768	1.43	1.43	1.43			19.4681			16.5415			45.64									5.91			-2.48			10			0.5			56.6588
Cameroon	Cameroon	CMR	1966	Cameroon1966		3.2539	3.2539		2.89665	2.89665			0		44.2418	44.2418		1.506	1.506			19.4681			16.5416			45.461									5.886			-2.48			10			0.9			55.595
Cameroon	Cameroon	CMR	1967	Cameroon1967		3.316	3.316		2.9333	2.9333			0		44.7156	44.7156		1.582	1.582			19.4681			16.5417			45.282									5.862			-2.48			10			1.3			54.5312
Cameroon	Cameroon	CMR	1968	Cameroon1968		3.3847	3.3847		2.96995	2.96995			0		45.1894	45.1894		1.658	1.658			19.4681			16.5418			45.103									5.838			-2.48			10			1.7			53.4674
Cameroon	Cameroon	CMR	1969	Cameroon1969		3.4581	3.4581		3.0066	3.0066			0		45.6632	45.6632		1.734	1.734			19.4681			16.5419			44.924									5.814			-2.48			10			2.1			52.4036
Cameroon	Cameroon	CMR	1970	Cameroon1970		3.5354	3.5354		3.04325	3.04325			0.04	46.137	46.137	46.137	1.81	1.81	1.81			19.4681			16.542			44.745									5.79			-2.48			10			2.5			51.3398
Cameroon	Cameroon	CMR	1971	Cameroon1971		3.6026	3.6026	3.0799	3.0799	3.0799			0.08		46.6571	46.6571		1.932	1.932			19.4681			16.5421			44.566									5.766			-2.48			10			2.9			50.276
Cameroon	Cameroon	CMR	1972	Cameroon1972		3.6764	3.6764	3.3639	3.3639	3.3639			0.12		47.1772	47.1772		2.054	2.054			19.4681			16.5422			44.387									5.742			-2.48			10			3.3			49.2122
Cameroon	Cameroon	CMR	1973	Cameroon1973		3.7564	3.7564		3.32601	3.32601			0.16		47.6973	47.6973		2.176	2.176			19.4681			16.5423			44.208									5.718			-2.48			10			3.7			48.1484
Cameroon	Cameroon	CMR	1974	Cameroon1974		3.8432	3.8432		3.28812	3.28812			0.2		48.2174	48.2174		2.298	2.298			19.4681			16.5424			44.029									5.694			-2.48			10			4.1			47.0846
Cameroon	Cameroon	CMR	1975	Cameroon1975		3.937	3.937		3.25023	3.25023			0.24	48.7375	48.7375	48.7375	2.42	2.42	2.42			19.4681			16.5425			43.85									5.67			-2.48			10			4.5			46.0208
Cameroon	Cameroon	CMR	1976	Cameroon1976		4.0232	4.0232		3.21234	3.21234			0.28		49.2014	49.2014		2.544	2.544			19.4681			16.5426			43.671									5.646			-2.48			10			4.9			44.957
Cameroon	Cameroon	CMR	1977	Cameroon1977		4.1187	4.1187		3.17445	3.17445			0.32		49.6653	49.6653		2.668	2.668			19.4681			16.5427			43.492									5.622			-2.48			10			5.3			43.8932
Cameroon	Cameroon	CMR	1978	Cameroon1978		4.2225	4.2225		3.13656	3.13656			0.36		50.1292	50.1292		2.792	2.792			19.4681			16.5428			43.313									5.598			-2.48			10			5.7			42.8294
Cameroon	Cameroon	CMR	1979	Cameroon1979		4.3338	4.3338		3.09867	3.09867			0.4		50.5931	50.5931		2.916	2.916			19.4681			16.5429			43.134									5.574			-2.48			10			6.1			41.7656
Cameroon	Cameroon	CMR	1980	Cameroon1980		4.4519	4.4519		3.06078	3.06078			0.44	51.057	51.057	51.057	3.04	3.04	3.04			19.4681			16.543			42.955							5.55	5.55	5.55			-2.48			10			6.5			40.7018
Cameroon	Cameroon	CMR	1981	Cameroon1981		4.5629	4.5629		3.02289	3.02289			0.48		51.3301	51.3301		3.172	3.172			19.4681			16.5431			42.776								5.526	5.526			-2.48			10			6.9			39.638
Cameroon	Cameroon	CMR	1982	Cameroon1982		4.682	4.682	2.985	2.985	2.985			0.52		51.6032	51.6032		3.304	3.304			19.4681			16.5432			42.597								5.502	5.502			-2.48			9.88			7.3			38.5742
Cameroon	Cameroon	CMR	1983	Cameroon1983		4.8094	4.8094	3.4969	3.4969	3.4969			0.56		51.8763	51.8763		3.436	3.436			19.4681			16.5433			42.418								5.478	5.478			-2.48			9.35			7.7			37.5104
Cameroon	Cameroon	CMR	1984	Cameroon1984		4.9456	4.9456	3.2464	3.2464	3.2464			0.6		52.1494	52.1494		3.568	3.568			19.4681			16.5434			42.239								5.454	5.454			-2.48			8.82			8.1			36.4466
Cameroon	Cameroon	CMR	1985	Cameroon1985		5.091	5.091		3.04735	3.04735			0.64	52.4225	52.4225	52.4225	3.7	3.7	3.7			19.4681			16.5435			42.06							5.43	5.43	5.43			-2.4475			8.29			8.5			35.3828
Cameroon	Cameroon	CMR	1986	Cameroon1986		5.2263	5.2263	2.8483	2.8483	2.8483			0.68		52.3411	52.3411		3.834	3.834			19.4681			16.5436			41.881								5.444	5.444			-2.316			7.76			8.9			34.319
Cameroon	Cameroon	CMR	1987	Cameroon1987		5.3746	5.3746	2.9309	2.9309	2.9309			0.72		52.2597	52.2597		3.968	3.968			19.4681			16.5437			41.702								5.458	5.458			-2.1845			7.23			9.3			33.2552
Cameroon	Cameroon	CMR	1988	Cameroon1988		5.5333	5.5333	2.7147	2.7147	2.7147			0.76		52.1783	52.1783		4.102	4.102			19.4681			16.5438			41.523								5.472	5.472			-2.053			6.7			9.7			32.1914
Cameroon	Cameroon	CMR	1989	Cameroon1989		5.6999	5.6999	2.649	2.649	2.649			0.8		52.0969	52.0969		4.236	4.236			19.4681			16.5439			41.344								5.486	5.486			-1.9215			6.17			10.1			31.1276
Cameroon	Cameroon	CMR	1990	Cameroon1990	-0.445	5.8735	5.8735	3.2871	3.2871	3.2871			0.84	52.0155	52.0155	52.0155	4.37	4.37	4.37			19.4681			16.544			41.165							5.5	5.5	5.5			-1.79			5.64	10.5	10.5	10.5	30.0638	30.0638	30.0638
Cameroon	Cameroon	CMR	1991	Cameroon1991	-0.448	6.0367	6.0367	3.2202	3.2202	3.2202	0.88	0.88	0.88		51.6706	51.6706		4.496	4.496			19.4681			16.5441			40.986								5.466	5.466			-1.6585			5.11	10.9	10.9	10.9	29	29	29
Cameroon	Cameroon	CMR	1992	Cameroon1992	-0.449	6.2096	6.2096	2.751	2.751	2.751	0.92	0.92	0.92		51.3257	51.3257		4.622	4.622			19.4681			16.5442			40.807								5.432	5.432			-1.527			4.58	11.3	11.3	11.3	32.4811	32.4811	32.4811
Cameroon	Cameroon	CMR	1993	Cameroon1993	-0.451	6.3924	6.3924		2.62961	2.62961	0.9	0.9	0.9		50.9808	50.9808		4.748	4.748			19.4681			16.5443			40.628								5.398	5.398			-1.3955			4.05	11.7	11.7	11.7	33.6868	33.6868	33.6868
Cameroon	Cameroon	CMR	1994	Cameroon1994	-0.453	6.586	6.586		2.50823	2.50823	0.77	0.77	0.77		50.6359	50.6359		4.874	4.874			19.4681			16.5444			40.449								5.364	5.364			-1.264			3.52	12.1	12.1	12.1	34.8871	34.8871	34.8871
Cameroon	Cameroon	CMR	1995	Cameroon1995	-0.454	6.7912	6.7912		2.38684	2.38684	0.9003	0.9003	0.9003	50.291	50.291	50.291	5	5	5			19.4681			16.5445	40.27	40.27	40.27							5.33	5.33	5.33			-1.1325			2.99	12.5	12.5	12.5	36.0793	36.0793	36.0793
Cameroon	Cameroon	CMR	1996	Cameroon1996	-0.456	6.9844	6.9844		2.26545	2.26545	0.8934	0.8934	0.8934		50.3116	50.3116		5.092	5.092			19.4681			16.5446		40.091	40.091								5.386	5.386	-1.001	-1.001	-1.001	2.46	2.46	2.46	12.5	12.5	12.5	37.2607	37.2607	37.2607
Cameroon	Cameroon	CMR	1997	Cameroon1997	-0.459	7.1913	7.1913		2.14406	2.14406	0.979	0.979	0.979		50.3322	50.3322		5.184	5.184			19.4681			16.5447		39.912	39.912								5.442	5.442		-0.8695	-0.8695		1.93	1.93	12.5	12.5	12.5	38.4285	38.4285	38.4285
Cameroon	Cameroon	CMR	1998	Cameroon1998	-0.462	7.4121	7.4121		2.02268	2.02268	0.7846	0.7846	0.7846		50.3528	50.3528		5.276	5.276			19.4681			16.5448		39.733	39.733								5.498	5.498	-0.738	-0.738	-0.738	1.4	1.4	1.4	12.5	12.5	12.5	40.7	40.7	40.7
Cameroon	Cameroon	CMR	1999	Cameroon1999	-0.464	7.6461	7.6461		1.90129	1.90129	0.8337	0.8337	0.8337		50.3734	50.3734		5.368	5.368			19.4681			16.5449		39.554	39.554								5.554	5.554		-0.706	-0.706	1.5	1.5	1.5	12.5	12.5	12.5	40.7139	40.7139	40.7139
Cameroon	Cameroon	CMR	2000	Cameroon2000	-0.397	7.8919	7.8919	1.7799	1.7799	1.7799	0.9326	0.9326	0.9326	50.394	50.394	50.394	5.46	5.46	5.46			19.4681			16.545		39.375	39.375							5.61	5.61	5.61	-0.674	-0.674	-0.674	2	2	2	8	8	8	41	41	41
Cameroon	Cameroon	CMR	2001	Cameroon2001	-0.398	8.1256	8.1256	2.4242	2.4242	2.4242	1.1292	1.1292	1.1292		50.8994	50.8994		5.522	5.522			19.4681			16.5451		39.196	39.196							5.78	5.78	5.78		-0.746	-0.746		2.1	2.1		8.0925	8.0925	46.2	46.2	46.2
Cameroon	Cameroon	CMR	2002	Cameroon2002	-0.399	8.3715	8.3715		2.7578	2.7578	1.2904	1.2904	1.2904		51.4048	51.4048		5.584	5.584			19.4681			16.5452		39.017	39.017							5.77	5.77	5.77	-0.818	-0.818	-0.818	2.2	2.2	2.2		8.185	8.185	44.0405	44.0405	44.0405
Cameroon	Cameroon	CMR	2003	Cameroon2003	-0.4	8.6293	8.6293	3.0914	3.0914	3.0914	1.3317	1.3317	1.3317		51.9102	51.9102		5.646	5.646	19.4681	19.4681	19.4681	16.5453	16.5453	16.5453		38.838	38.838							5.8	5.8	5.8	-0.653	-0.653	-0.653	1.8	1.8	1.8		8.2775	8.2775	45.1375	45.1375	45.1375
Cameroon	Cameroon	CMR	2004	Cameroon2004	-0.401	8.8994	8.8994	3.0136	3.0136	3.0136	1.1296	1.1296	1.1296		52.4156	52.4156		5.708	5.708	19.4681	19.4681	19.4681	16.5454	16.5454	16.5454		38.659	38.659							5.79	5.79	5.79	-0.698	-0.698	-0.698	2.2	2.2	2.2	8.37	8.37	8.37	47.1	47.1	47.1
Cameroon	Cameroon	CMR	2005	Cameroon2005	-0.446	9.1814	9.1814	2.8872	2.8872	2.8872	1.1201	1.1201	1.1201	52.921	52.921	52.921	5.77	5.77	5.77	19.1302	19.1302	19.1302	16.5295	16.5295	16.5295	38.48	38.48	38.48							5.75	5.75	5.75	-0.881	-0.881	-0.881	2.2	2.2	2.2		12.865	12.865	47.3371	47.3371	47.3371
Cameroon	Cameroon	CMR	2006	Cameroon2006	-0.513	9.4476	9.4476	2.7415	2.7415	2.7415	1.0761	1.0761	1.0761		53.4145	53.4145		5.846	5.846	16.8881	16.8881	16.8881	16.9368	16.9368	16.9368			38.301							5.7	5.7	5.7	-0.929	-0.929	-0.929	2.3	2.3	2.3	17.36	17.36	17.36	49	49	49
Cameroon	Cameroon	CMR	2007	Cameroon2007	-0.515	9.7311	9.7311	3.0752	3.0752	3.0752	1.0658	1.0658	1.0658		53.908	53.908		5.922	5.922	18.8751	18.8751	18.8751	18.8902	18.8902	18.8902			38.122							5.58	5.58	5.58	-0.826	-0.826	-0.826	2.4	2.4	2.4	17.04	17.04	17.04	48.2	48.2	48.2
Cameroon	Cameroon	CMR	2008	Cameroon2008	-0.414	10.0281	10.0281	2.6112	2.6112	2.6112	1.0493	1.0493	1.0493		54.4015	54.4015		5.998	5.998	19.6894	19.6894	19.6894	17.72	17.72	17.72			37.943							5.52	5.52	5.52	-0.785	-0.785	-0.785	2.3	2.3	2.3	9.875	9.875	9.875	50.7012	50.7012	50.7012
Cameroon	Cameroon	CMR	2009	Cameroon2009	-0.417	10.3343	10.3343	3.1094	3.1094	3.1094	1.2831	1.2831	1.2831		54.895	54.895		6.074	6.074	19.5662	19.5662	19.5662	22.4226	22.4226	22.4226			37.764							5.73	5.73	5.73	-0.819	-0.819	-0.819	2.2	2.2	2.2		9.9735	9.9735	51.8421	51.8421	51.8421
Cameroon	Cameroon	CMR	2010	Cameroon2010	-0.42	10.648	10.648	2.9937	2.9937	2.9937	1.5076	1.5076	1.5076	55.3885	55.3885	55.3885	6.15	6.15	6.15		19.495	19.495		22.7325	22.7325			37.585							6.19	6.19	6.19	-0.875	-0.875	-0.875	2.2	2.2	2.2	10.072	10.072	10.072	52.99	52.99	52.99
Cameroon	Cameroon	CMR	2011	Cameroon2011		10.9486	10.9486	2.7668	2.7668	2.7668	1.3314	1.3314	1.3314		55.8328	55.8328		6.27416	6.27416	19.4238	19.4238	19.4238	23.0424	23.0424	23.0424			37.406							6.21	6.21	6.21	-0.876	-0.876	-0.876	2.5	2.5	2.5			10.1705	53.7	53.7	53.7
Cameroon	Cameroon	CMR	2012	Cameroon2012		11.2617	11.2617	2.6972	2.6972	2.6972	1.0667	1.0667	1.0667		56.2771	56.2771		6.39832	6.39832	19.9388	19.9388	19.9388	23.5196	23.5196	23.5196			37.227							6.23	6.23	6.23	-0.904	-0.904	-0.904			2.8			10.269	55.2998	55.2998	55.2998
Cameroon	Cameroon	CMR	2013	Cameroon2013		11.5875	11.5875	2.768	2.768	2.768	1.0125	1.0125	1.0125		56.7214	56.7214		6.52248	6.52248	21.0866	21.0866	21.0866	21.299	21.299	21.299			37.048							6.13	6.13	6.13	-0.91	-0.91	-0.91			3.1			10.3675	56.4582	56.4582	56.4582
Cameroon	Cameroon	CMR	2014	Cameroon2014		11.9282	11.9282			2.8388	0.9386	0.9386	0.9386		57.1657	57.1657		6.64664	6.64664	21.3575	21.3575	21.3575	24.1863	24.1863	24.1863			36.869							6.03	6.03	6.03	-0.741	-0.741	-0.741			3.4			10.466	56.8	56.8	56.8
Cameroon	Cameroon	CMR	2015	Cameroon2015	-0.857	12.2853	12.2853			2.9096			0.8647	57.61	57.61	57.61	6.782	6.77079	6.77079	20.8532	20.8532	20.8532	24.0786	24.0786	24.0786			36.69				35.57			5.92	5.92	5.92	1.759		-0.572	2.5		3.7			10.5645			57.1418
Cameroon	Cameroon		2016	Cameroon2016			12.6424			2.9804			0.7908			58.0543			6.89495			20.3489			23.9709			36.511									5.81			-0.403			4			10.663			57.4836
Canada	Canada	CAN	1950	Canada1950		8.606	8.606			0.7795			0			68.542	7.6	7.6	7.6						0			52.4			59.53			55.965			10			-0.167			4.82			0			100
Canada	Canada	CAN	1951	Canada1951		8.7697	8.7697			1.10953			0			68.7707		7.666	7.666						0			52.214			59.53			55.872			10			-0.1225			4.91			0			100
Canada	Canada	CAN	1952	Canada1952		8.9462	8.9462			1.43957			0			68.9994		7.732	7.732						0			52.028			59.53			55.779			10			-0.078			5			0			100
Canada	Canada	CAN	1953	Canada1953		9.1175	9.1175			1.7696			0			69.2281		7.798	7.798						0			51.842			59.53			55.686			10			-0.0335			5.09			0			100
Canada	Canada	CAN	1954	Canada1954		9.2851	9.2851			2.09963			0			69.4568		7.864	7.864						0			51.656			59.53			55.593			10			0.011			5.18			0			100
Canada	Canada	CAN	1955	Canada1955		9.4581	9.4581			2.42967			0	69.6855	69.6855	69.6855	7.93	7.93	7.93						0			51.47			59.53			55.5			10			0.0555			5.27			0			100
Canada	Canada	CAN	1956	Canada1956		9.6677	9.6677			2.7597			0		69.9142	69.9142		8.012	8.012						0			51.284			59.53			55.407			10			0.1			5.36			0			100
Canada	Canada	CAN	1957	Canada1957		9.8711	9.8711			3.08973			0		70.1429	70.1429		8.094	8.094						0			51.098			59.53			55.314			10			0.1445			5.45			0			100
Canada	Canada	CAN	1958	Canada1958		10.0746	10.0746			3.41977			0		70.3716	70.3716		8.176	8.176						0			50.912			59.53			55.221			9.92			0.189			5.54			0			100
Canada	Canada	CAN	1959	Canada1959		10.2825	10.2825			3.7498			0		70.6003	70.6003		8.258	8.258						0			50.726			59.53			55.128			9.76			0.2335			5.63			0			100
Canada	Canada	CAN	1960	Canada1960		10.4961	10.4961			4.07983			0	70.829	70.829	70.829	8.34	8.34	8.34						0			50.54			59.53			55.035			9.6			0.278			5.72			0			100
Canada	Canada	CAN	1961	Canada1961		10.6998	10.6998			4.40987			0		71.0124	71.0124		8.402	8.402						0			50.354			59.53			54.942			9.44			0.3225			5.81			0			100
Canada	Canada	CAN	1962	Canada1962		10.9115	10.9115			4.7399			0		71.1958	71.1958		8.464	8.464						0			50.168			59.53			54.849			9.28			0.367			5.9			0			100
Canada	Canada	CAN	1963	Canada1963		11.1339	11.1339			5.06993			0		71.3792	71.3792		8.526	8.526						0			49.982			59.53			54.756			9.12			0.4115			5.99			0			100
Canada	Canada	CAN	1964	Canada1964		11.3698	11.3698			5.39997			0		71.5626	71.5626		8.588	8.588						0			49.796			59.53			54.663			8.96			0.456			6.08			0			100
Canada	Canada	CAN	1965	Canada1965		11.6236	11.6236	5.73	5.73	5.73			0	71.746	71.746	71.746	8.65	8.65	8.65						0			49.61			59.53			54.57			8.8			0.5005			6.17			0			100
Canada	Canada	CAN	1966	Canada1966		11.9124	11.9124		6.06003	6.06003			0		71.9127	71.9127		8.748	8.748						0			49.424			59.53			54.477			8.64			0.545			6.26			0			100
Canada	Canada	CAN	1967	Canada1967		12.2298	12.2298		6.39007	6.39007			0		72.0794	72.0794		8.846	8.846						0			49.238			59.53			54.384			8.48			0.5895			6.35			0			100
Canada	Canada	CAN	1968	Canada1968		12.5686	12.5686		6.7201	6.7201			0		72.2461	72.2461		8.944	8.944						0			49.052			59.53			54.291			8.32			0.634			6.44			0			100
Canada	Canada	CAN	1969	Canada1969		12.9183	12.9183		7.05013	7.05013			0		72.4128	72.4128		9.042	9.042						0			48.866			59.53			54.198			8.16			0.6785			6.53			0			100
Canada	Canada	CAN	1970	Canada1970		13.2723	13.2723		7.38017	7.38017			0	72.5795	72.5795	72.5795	9.14	9.14	9.14						0			48.68			59.53			54.105	8	8	8			0.723			6.62			0			100
Canada	Canada	CAN	1971	Canada1971		13.6565	13.6565	7.7102	7.7102	7.7102			0		72.7953	72.7953		9.252	9.252						0			48.494			59.53			54.012		7.84	7.84			0.7675			6.71			0			100
Canada	Canada	CAN	1972	Canada1972		14.0299	14.0299	7.6154	7.6154	7.6154			0		73.0111	73.0111		9.364	9.364						0			48.308			59.53			53.919		7.68	7.68			0.812			6.8			0			100
Canada	Canada	CAN	1973	Canada1973		14.3965	14.3965	7.0375	7.0375	7.0375			0		73.2269	73.2269		9.476	9.476						0			48.122			59.53			53.826		7.52	7.52			0.8565			6.89			1			100
Canada	Canada	CAN	1974	Canada1974		14.7636	14.7636	6.6896	6.6896	6.6896			0		73.4427	73.4427		9.588	9.588						0			47.936			59.53			53.733		7.36	7.36			0.901			6.98			3			100
Canada	Canada	CAN	1975	Canada1975		15.1311	15.1311	6.4429	6.4429	6.4429			0	73.6585	73.6585	73.6585	9.7	9.7	9.7						0			47.75	59.53	59.53	59.53			53.64	7.2	7.2	7.2			0.9455			7.07			5			100
Canada	Canada	CAN	1976	Canada1976		15.4427	15.4427	6.721	6.721	6.721			0		73.943	73.943		9.79	9.79						0			47.564		59.53	59.53			53.547		7.314	7.314			0.99			7.16			7			100
Canada	Canada	CAN	1977	Canada1977		15.7618	15.7618	6.7335	6.7335	6.7335			0		74.2275	74.2275		9.88	9.88						0			47.378		59.53	59.53			53.454		7.428	7.428			1.0345			7.25			9			100
Canada	Canada	CAN	1978	Canada1978		16.0776	16.0776	7.0977	7.0977	7.0977			0		74.512	74.512		9.97	9.97						0			47.192		59.53	59.53			53.361		7.542	7.542			1.079			7.34			11			100
Canada	Canada	CAN	1979	Canada1979		16.3736	16.3736	6.7147	6.7147	6.7147			0.39		74.7965	74.7965		10.06	10.06						0			47.006		59.53	59.53			53.268		7.656	7.656			1.1235			7.43			13			100
Canada	Canada	CAN	1980	Canada1980		16.6425	16.6425	6.4847	6.4847	6.4847			0.92	75.081	75.081	75.081	10.15	10.15	10.15						0			46.82	59.53	59.53	59.53			53.175	7.77	7.77	7.77			1.168			7.52			15			100
Canada	Canada	CAN	1981	Canada1981		16.8835	16.8835	6.4306	6.4306	6.4306			1.45		75.3325	75.3325		10.108	10.108						0			46.634		59.218	59.218			52.926		7.79	7.79			1.2125			7.61			17			100
Canada	Canada	CAN	1982	Canada1982		17.102	17.102	6.5191	6.5191	6.5191			1.98		75.584	75.584		10.066	10.066						0			46.448		58.906	58.906			52.677		7.81	7.81			1.257			7.7			19			100
Canada	Canada	CAN	1983	Canada1983		17.3046	17.3046	6.8804	6.8804	6.8804			2.51		75.8355	75.8355		10.024	10.024						0			46.262		58.594	58.594			52.428		7.83	7.83			1.3015			7.79			21			100
Canada	Canada	CAN	1984	Canada1984		17.5054	17.5054	6.644	6.644	6.644			3.04		76.087	76.087		9.982	9.982						0			46.076		58.282	58.282			52.179		7.85	7.85			1.346			7.88			23			100
Canada	Canada	CAN	1985	Canada1985		17.713	17.713	6.2129	6.2129	6.2129			3.57	76.3385	76.3385	76.3385	9.94	9.94	9.94						0	45.89	45.89	45.89	57.97	57.97	57.97	51.93	51.93	51.93	7.87	7.87	7.87			1.3905			7.97			25			100
Canada	Canada	CAN	1986	Canada1986		17.9303	17.9303	6.0442	6.0442	6.0442			4.1		76.5281	76.5281		10.018	10.018						0		45.704	45.704		57.246	57.246		51.475	51.475		7.93	7.93			1.435			8.06			27			100
Canada	Canada	CAN	1987	Canada1987		18.1599	18.1599	6.3245	6.3245	6.3245			4.63		76.7177	76.7177		10.096	10.096						0		45.518	45.518		56.522	56.522		51.02	51.02		7.99	7.99			1.4795			8.15			29			100
Canada	Canada	CAN	1988	Canada1988		18.3948	18.3948	6.1761	6.1761	6.1761			5.16		76.9073	76.9073		10.174	10.174						0		45.332	45.332		55.798	55.798		50.565	50.565		8.05	8.05			1.524			8.24			31			100
Canada	Canada	CAN	1989	Canada1989		18.625	18.625	6.0983	6.0983	6.0983			5.69		77.0969	77.0969		10.252	10.252						0.23		45.146	45.146		55.074	55.074		50.11	50.11		8.11	8.11			1.5685			8.33			33			100
Canada	Canada	CAN	1990	Canada1990	-0.136	18.8442	18.8442	5.992	5.992	5.992			6.22	77.2865	77.2865	77.2865	10.33	10.33	10.33						0.5455	44.96	44.96	44.96	54.35	54.35	54.35	49.655	49.655	49.655	8.17	8.17	8.17			1.613			8.42	35	35	35	100	100	100
Canada	Canada	CAN	1991	Canada1991	-0.13	19.0485	19.0485	6.8843	6.8843	6.8843	6.75	6.75	6.75		77.4614	77.4614		10.406	10.406						0.861		44.812	44.812		54.54	54.54		49.676	49.676		8.152	8.152			1.6575			8.51	37	37	37	100	100	100
Canada	Canada	CAN	1992	Canada1992	-0.119	19.2435	19.2435	6.7709	6.7709	6.7709	7.28	7.28	7.28		77.6363	77.6363		10.482	10.482						1.1765		44.664	44.664		54.73	54.73		49.697	49.697		8.134	8.134			1.702			8.6	35.2	35.2	35.2	100	100	100
Canada	Canada	CAN	1993	Canada1993	-0.12	19.4359	19.4359	7.7043	7.7043	7.7043	7.46	7.46	7.46		77.8112	77.8112		10.558	10.558						1.492		44.516	44.516		54.92	54.92		49.718	49.718		8.116	8.116			1.7465			8.69		35.2333	35.2333	100	100	100
Canada	Canada	CAN	1994	Canada1994	-0.122	19.6346	19.6346	6.68	6.68	6.68	7.24	7.24	7.24		77.9861	77.9861		10.634	10.634						1.8075		44.368	44.368		55.11	55.11		49.739	49.739		8.098	8.098			1.791			8.78		35.2667	35.2667	100	100	100
Canada	Canada	CAN	1995	Canada1995	-0.123	19.8439	19.8439	6.3245	6.3245	6.3245	6.3135	6.3135	6.3135	78.161	78.161	78.161	10.71	10.71	10.71						2.123	44.22	44.22	44.22		55.3	55.3		49.76	49.76	8.08	8.08	8.08			1.8355	8.87	8.87	8.87	35.3	35.3	35.3	100	100	100
Canada	Canada	CAN	1996	Canada1996	-0.123	20.0413	20.0413		6.05367	6.05367	6.1124	6.1124	6.1124		78.3553	78.3553		10.758	10.758						2.4385		44.174	44.174		55.49	55.49		49.832	49.832		8.118	8.118	1.88	1.88	1.88	8.96	8.96	8.96		35.8078	35.8078	100	100	100
Canada	Canada	CAN	1997	Canada1997	-0.124	20.2587	20.2587		5.78283	5.78283	6.0331	6.0331	6.0331		78.5496	78.5496		10.806	10.806						2.754		44.128	44.128		55.68	55.68		49.904	49.904		8.156	8.156		1.9245	1.9245	9.1	9.1	9.1		36.3156	36.3156	100	100	100
Canada	Canada	CAN	1998	Canada1998	-0.124	20.4925	20.4925	5.512	5.512	5.512	6.229	6.229	6.229		78.7439	78.7439		10.854	10.854						3.0695		44.082	44.082		55.87	55.87		49.976	49.976		8.194	8.194	1.969	1.969	1.969	9.2	9.2	9.2		36.8233	36.8233	100	100	100
Canada	Canada	CAN	1999	Canada1999	-0.125	20.7352	20.7352	5.5499	5.5499	5.5499	6.1077	6.1077	6.1077		78.9382	78.9382		10.902	10.902						3.385		44.036	44.036		56.06	56.06		50.048	50.048		8.232	8.232		1.9615	1.9615	9.2	9.2	9.2		37.3311	37.3311	100	100	100
Canada	Canada	CAN	2000	Canada2000	0.381	20.9826	20.9826	5.442	5.442	5.442	6.0984	6.0984	6.0984	79.1325	79.1325	79.1325	10.95	10.95	10.95						3.7005		43.99	43.99	56.25	56.25	56.25		50.12	50.12	8.27	8.27	8.27	1.954	1.954	1.954	9.2	9.2	9.2		37.8389	37.8389	100	100	100
Canada	Canada	CAN	2001	Canada2001	0.421	21.2485	21.2485	4.9696	4.9696	4.9696	6.3649	6.3649	6.3649		79.3509	79.3509		11.166	11.166						4.016		43.944	43.944		56.492	56.492		50.218	50.218	8.1	8.1	8.1		1.95	1.95	8.9	8.9	8.9		38.3467	38.3467	100	100	100
Canada	Canada	CAN	2002	Canada2002	0.416	21.5131	21.5131	5.0107	5.0107	5.0107	6.5143	6.5143	6.5143		79.5693	79.5693		11.382	11.382						4.3315		43.898	43.898		56.734	56.734		50.316	50.316	8.03	8.03	8.03	1.946	1.946	1.946	9	9	9		38.8544	38.8544	100	100	100
Canada	Canada	CAN	2003	Canada2003	0.425	21.7814	21.7814		4.9345	4.9345	6.6942	6.6942	6.6942		79.7877	79.7877		11.598	11.598						4.647		43.852	43.852		56.976	56.976		50.414	50.414	8.23	8.23	8.23	2.013	2.013	2.013	8.7	8.7	8.7		39.3622	39.3622	100	100	100
Canada	Canada	CAN	2004	Canada2004	0.425	22.0599	22.0599		4.8583	4.8583	6.7199	6.7199	6.7199		80.0061	80.0061		11.814	11.814						4.9625		43.806	43.806		57.218	57.218		50.512	50.512	8.17	8.17	8.17	1.958	1.958	1.958	8.4	8.4	8.4	39.87	39.87	39.87	100	100	100
Canada	Canada	CAN	2005	Canada2005		22.3467	22.3467	4.7821	4.7821	4.7821	6.7236	6.7236	6.7236	80.2245	80.2245	80.2245	12.03	12.03	12.03						5.278	43.76	43.76	43.76	57.46	57.46	57.46	50.61	50.61	50.61	8.12	8.12	8.12	1.909	1.909	1.909	8.4	8.4	8.4			40.3778	100	100	100
Canada	Canada	CAN	2006	Canada2006		22.6338	22.6338		4.78125	4.78125	6.7884	6.7884	6.7884		80.4328	80.4328		12.088	12.088						5.5935			43.714		57.226	57.226			50.47	8.13	8.13	8.13	1.923	1.923	1.923	8.5	8.5	8.5			40.8856	100	100	100
Canada	Canada	CAN	2007	Canada2007		22.9252	22.9252	4.7804	4.7804	4.7804	6.8935	6.8935	6.8935		80.6411	80.6411		12.146	12.146						5.909			43.668		56.992	56.992			50.33	8.09	8.09	8.09	1.755	1.755	1.755	8.7	8.7	8.7			41.3933	100	100	100
Canada	Canada	CAN	2008	Canada2008		23.2083	23.2083	4.6383	4.6383	4.6383	7.0635	7.0635	7.0635		80.8494	80.8494		12.204	12.204						6.2245			43.622		56.758	56.758			50.19	8.04	8.04	8.04	1.775	1.775	1.775	8.7	8.7	8.7			41.9011	100	100	100
Canada	Canada	CAN	2009	Canada2009		23.4682	23.4682	4.8526	4.8526	4.8526	7.9142	7.9142	7.9142		81.0577	81.0577		12.262	12.262						6.54			43.576		56.524	56.524			50.05	8.01	8.01	8.01	1.752	1.752	1.752	8.7	8.7	8.7			42.4089	100	100	100
Canada	Canada	CAN	2010	Canada2010		23.696	23.696	5.3699	5.3699	5.3699	7.8844	7.8844	7.8844	81.266	81.266	81.266	12.32	12.32	12.32						6.8555			43.53	56.29	56.29	56.29			49.91	8.01	8.01	8.01	1.788	1.788	1.788	8.9	8.9	8.9			42.9167	100	100	100
Canada	Canada	CAN	2011	Canada2011		23.8722	23.8722	5.2744	5.2744	5.2744	7.6768	7.6768	7.6768		81.4515	81.4515		12.3335	12.3335						7.171			43.484			56.056			49.77	7.95	7.95	7.95	1.778	1.778	1.778	8.7	8.7	8.7			43.4244	100	100	100
Canada	Canada	CAN	2012	Canada2012		24.0355	24.0355			5.1789	7.6511	7.6511	7.6511		81.637	81.637		12.347	12.347				7.4865	7.4865	7.4865			43.438			55.822			49.63	7.99	7.99	7.99	1.754	1.754	1.754			8.5			43.9322	100	100	100
Canada	Canada	CAN	2013	Canada2013		24.1789	24.1789			5.0834	7.5757	7.5757	7.5757		81.8225	81.8225		12.3605	12.3605				7.802	7.802	7.802			43.392			55.588			49.49	8	8	8	1.771	1.771	1.771			8.3			44.44	100	100	100
Canada	Canada	CAN	2014	Canada2014		24.3	24.3			4.9879	7.4119	7.4119	7.4119		82.008	82.008		12.374	12.374						8.1175			43.346			55.354			49.35	8.2	8.2	8.2	1.76	1.76	1.76			8.1			44.9478	100	100	100
Canada	Canada	CAN	2015	Canada2015	0.693	24.4006	24.4006			4.8924			7.2481	82.1935	82.1935	82.1935	12.39	12.3875	12.3875						8.433			43.3			55.12	47.12		49.21	7.94	7.94	7.94	4.26		1.749	8.7		7.9			45.4556			100
Canada	Canada		2016	Canada2016			24.5012			4.7969			7.0843			82.379			12.401						8.7485			43.254			54.886			49.07			7.68			1.738			7.7			45.9633			100
Cape Verde	Cape Verde	CPV	1950	Cape Verde1950		0.1064	0.1064			0			27.31			47.7205									0												1			1.44288			0			78			0
Cape Verde	Cape Verde	CPV	1951	Cape Verde1951		0.1106	0.1106			0			26.73			47.859									0												1			1.42007			0			78			0
Cape Verde	Cape Verde	CPV	1952	Cape Verde1952		0.112	0.112			0			26.15			47.9975									0												1			1.39725			0			78			0
Cape Verde	Cape Verde	CPV	1953	Cape Verde1953		0.1124	0.1124			0			25.57			48.136									0												1			1.37444			0			78			0
Cape Verde	Cape Verde	CPV	1954	Cape Verde1954		0.1128	0.1128			0			24.99			48.2745									0												1			1.35163			0			78			0
Cape Verde	Cape Verde	CPV	1955	Cape Verde1955		0.113	0.113			0			24.41	48.413	48.413	48.413									0												1			1.32882			0			78			0
Cape Verde	Cape Verde	CPV	1956	Cape Verde1956		0.1105	0.1105			0			23.83		48.5515	48.5515									0												1			1.306			0			78			0
Cape Verde	Cape Verde	CPV	1957	Cape Verde1957		0.1092	0.1092			0			23.25		48.69	48.69									0												1			1.28319			0			78			0
Cape Verde	Cape Verde	CPV	1958	Cape Verde1958		0.1085	0.1085			0			22.67		48.8285	48.8285									0												1			1.26038			0			78			0
Cape Verde	Cape Verde	CPV	1959	Cape Verde1959		0.1078	0.1078			0			22.09		48.967	48.967									0												1			1.23757			0			78			0
Cape Verde	Cape Verde	CPV	1960	Cape Verde1960		0.1068	0.1068			0			21.51	49.1055	49.1055	49.1055									0												1			1.21475			0			78			0
Cape Verde	Cape Verde	CPV	1961	Cape Verde1961		0.1072	0.1072			0			20.93		49.4729	49.4729									0												1			1.19194			0			78			0
Cape Verde	Cape Verde	CPV	1962	Cape Verde1962		0.1071	0.1071			0			20.35		49.8403	49.8403									0												1			1.16913			0			78			0
Cape Verde	Cape Verde	CPV	1963	Cape Verde1963		0.1073	0.1073			0			19.77		50.2077	50.2077									0												1			1.14632			0			78			0
Cape Verde	Cape Verde	CPV	1964	Cape Verde1964		0.1085	0.1085			0			19.19		50.5751	50.5751									0												1			1.1235			0			78			0
Cape Verde	Cape Verde	CPV	1965	Cape Verde1965		0.111	0.111			0			18.61	50.9425	50.9425	50.9425									0												1			1.10069			0			78			0
Cape Verde	Cape Verde	CPV	1966	Cape Verde1966		0.1134	0.1134			0			18.03		51.5221	51.5221									0												1			1.07788			0			78			0
Cape Verde	Cape Verde	CPV	1967	Cape Verde1967		0.1173	0.1173			0			17.45		52.1017	52.1017									0												1			1.05507			0			78			0
Cape Verde	Cape Verde	CPV	1968	Cape Verde1968		0.1218	0.1218			0			16.87		52.6813	52.6813									0												1			1.03225			0			78			0
Cape Verde	Cape Verde	CPV	1969	Cape Verde1969		0.1257	0.1257			0			16.29		53.2609	53.2609									0												1			1.00944			0			78			0
Cape Verde	Cape Verde	CPV	1970	Cape Verde1970		0.1283	0.1283			0			15.71	53.8405	53.8405	53.8405									0												1			0.986628			0			78			0
Cape Verde	Cape Verde	CPV	1971	Cape Verde1971		0.1296	0.1296			0			15.13		54.6478	54.6478									0												1			0.963816			0			78			0
Cape Verde	Cape Verde	CPV	1972	Cape Verde1972		0.1293	0.1293			0			14.55		55.4551	55.4551									0												1			0.941003			0			78			0
Cape Verde	Cape Verde	CPV	1973	Cape Verde1973		0.1282	0.1282			0			13.97		56.2624	56.2624									0												1			0.918191			0			78			0
Cape Verde	Cape Verde	CPV	1974	Cape Verde1974		0.1274	0.1274			0			13.39		57.0697	57.0697									0												1			0.895378			0			78			0
Cape Verde	Cape Verde	CPV	1975	Cape Verde1975		0.1275	0.1275			0			12.81	57.877	57.877	57.877									0												1.13			0.872566			0			78			0
Cape Verde	Cape Verde	CPV	1976	Cape Verde1976		0.1277	0.1277			0			12.23		58.5904	58.5904									0												1.28			0.849753			0			78			0
Cape Verde	Cape Verde	CPV	1977	Cape Verde1977		0.1289	0.1289			0			11.65		59.3038	59.3038									0												1.43			0.826941			0			78			0
Cape Verde	Cape Verde	CPV	1978	Cape Verde1978		0.1312	0.1312			0			11.07		60.0172	60.0172									0												1.58			0.804128			0			78			0
Cape Verde	Cape Verde	CPV	1979	Cape Verde1979		0.1339	0.1339			0			10.49		60.7306	60.7306									0												1.73			0.781316			0			78			0
Cape Verde	Cape Verde	CPV	1980	Cape Verde1980		0.1369	0.1369			0			9.91	61.444	61.444	61.444									0												1.88			0.758503			0			78			1.8497
Cape Verde	Cape Verde	CPV	1981	Cape Verde1981		0.1413	0.1413			0			9.33		61.8033	61.8033									0												2.03			0.735691			0			78			4.4908
Cape Verde	Cape Verde	CPV	1982	Cape Verde1982		0.1458	0.1458			0			8.75		62.1626	62.1626									0												2.18			0.712878			0			78			7.1319
Cape Verde	Cape Verde	CPV	1983	Cape Verde1983		0.1503	0.1503			0.2433			8.17		62.5219	62.5219									0												2.33			0.690066			0.1			78			9.773
Cape Verde	Cape Verde	CPV	1984	Cape Verde1984		0.1544	0.1544			0.6532			7.59		62.8812	62.8812									0												2.48			0.667253			0.3			78			12.4141
Cape Verde	Cape Verde	CPV	1985	Cape Verde1985		0.1581	0.1581			1.0631			7.01	63.2405	63.2405	63.2405									0												2.63			0.644441			0.5			78			15.0552
Cape Verde	Cape Verde	CPV	1986	Cape Verde1986		0.1606	0.1606			1.473			6.43		63.576	63.576									0												2.78			0.621628			0.7			78			17.6963
Cape Verde	Cape Verde	CPV	1987	Cape Verde1987		0.1627	0.1627			1.8829			5.85		63.9115	63.9115									0												2.93			0.598816			0.9			78			20.3374
Cape Verde	Cape Verde	CPV	1988	Cape Verde1988		0.1648	0.1648			2.2928			5.27		64.247	64.247									0												3.08			0.576003			1.1			78			22.9785
Cape Verde	Cape Verde	CPV	1989	Cape Verde1989		0.167	0.167			2.7027			4.69		64.5825	64.5825									0												3.23			0.553191			1.3			78			25.6196
Cape Verde	Cape Verde	CPV	1990	Cape Verde1990	-0.218	0.1698	0.1698			3.1126			4.11	64.918	64.918	64.918									0												3.38			0.530378			1.5	78	78	78	28.2607	28.2607	28.2607
Cape Verde	Cape Verde	CPV	1991	Cape Verde1991	-0.221	0.1737	0.1737			3.5225			3.53		65.3027	65.3027									0												3.53			0.507565			1.7	78	78	78	30.9018	30.9018	30.9018
Cape Verde	Cape Verde	CPV	1992	Cape Verde1992	-0.224	0.1783	0.1783			3.9324	2.95	2.95	2.95		65.6874	65.6874									0												3.68			0.484753			1.9	78	78	78	33.5425	33.5425	33.5425
Cape Verde	Cape Verde	CPV	1993	Cape Verde1993	-0.226	0.1835	0.1835			4.3423	2.37	2.37	2.37		66.0721	66.0721									0												3.83			0.46194			2.1	78	78	78	36.1805	36.1805	36.1805
Cape Verde	Cape Verde	CPV	1994	Cape Verde1994	-0.229	0.189	0.189			4.7522	2.91	2.91	2.91		66.4568	66.4568									0												3.98			0.439128			2.3	78	78	78	38.813	38.813	38.813
Cape Verde	Cape Verde	CPV	1995	Cape Verde1995	-0.232	0.1948	0.1948			5.1621	4.2524	4.2524	4.2524	66.8415	66.8415	66.8415									0												4.13			0.416315			2.5	78	78	78	41.4375	41.4375	41.4375
Cape Verde	Cape Verde	CPV	1996	Cape Verde1996	-0.235	0.2005	0.2005			5.572	3.9402	3.9402	3.9402		67.3967	67.3967									0												4.28			0.393503			2.7	78	78	78	44.0511	44.0511	44.0511
Cape Verde	Cape Verde	CPV	1997	Cape Verde1997	-0.237	0.2064	0.2064			5.9819	3.8628	3.8628	3.8628		67.9519	67.9519									0												4.43			0.37069			2.9	78	78	78	46.6512	46.6512	46.6512
Cape Verde	Cape Verde	CPV	1998	Cape Verde1998	-0.239	0.2124	0.2124	6.3918	6.3918	6.3918	3.9263	3.9263	3.9263		68.5071	68.5071									1.4325												4.58	0.347878	0.347878	0.347878			3.1	78	78	78	49.2351	49.2351	49.2351
Cape Verde	Cape Verde	CPV	1999	Cape Verde1999	-0.242	0.2189	0.2189	6.8017	6.8017	6.8017	3.4247	3.4247	3.4247		69.0623	69.0623									3.1948												4.73		0.325065	0.325065			3.3	78	78	78	51.8011	51.8011	51.8011
Cape Verde	Cape Verde	CPV	2000	Cape Verde2000	-0.202	0.2258	0.2258		7.16007	7.16007	3.5249	3.5249	3.5249	69.6175	69.6175	69.6175									4.9571												4.88	0.302253	0.302253	0.302253			3.5	69	69	69	54.3521	54.3521	54.3521
Cape Verde	Cape Verde	CPV	2001	Cape Verde2001	-0.167	0.2335	0.2335		7.51843	7.51843	3.9135	3.9135	3.9135		70.0015	70.0015							6.7194	6.7194	6.7194												5.03		0.0933184	0.0933184			3.7	69.04	69.04	69.04	56.8919	56.8919	56.8919
Cape Verde	Cape Verde	CPV	2002	Cape Verde2002		0.2415	0.2415	7.8768	7.8768	7.8768	3.8931	3.8931	3.8931		70.3855	70.3855							8.4817	8.4817	8.4817												5.18	-0.115616	-0.115616	-0.115616			3.9			69.08	58.6	58.6	58.6
Cape Verde	Cape Verde	CPV	2003	Cape Verde2003		0.2498	0.2498		7.6767	7.6767	3.7469	3.7469	3.7469		70.7695	70.7695							11.2444	11.2444	11.2444												5.33	-0.0998234	-0.0998234	-0.0998234			4.1			69.12	61.9538	61.9538	61.9538
Cape Verde	Cape Verde	CPV	2004	Cape Verde2004		0.2582	0.2582	7.4766	7.4766	7.4766	3.7894	3.7894	3.7894		71.1535	71.1535							13.5306	13.5306	13.5306												5.48	-0.0698425	-0.0698425	-0.0698425			4.3			69.16	64.4836	64.4836	64.4836
Cape Verde	Cape Verde	CPV	2005	Cape Verde2005		0.2666	0.2666		7.0031	7.0031	3.65	3.65	3.65	71.5375	71.5375	71.5375							15.0433	15.0433	15.0433												5.63	-0.226648	-0.226648	-0.226648			4.5			69.2	67	67	67
[truncated: 10,414 more rows]
[truncated: 75 more columns]

## Sheet: Sheet6
				HLSTUNT[0]
				34.7717
				9.934
				3.8936
				17.4452
				3.8295
				9.3237
				2.6225
				2.4882
				5.9593
				12.5474
				7.9049
				40.342
				3.8671
				4.2064
				2.4477
				9.2861
				21.1635
				26.3014
				7.6302
				22.4165
				13.2382
				3.2374
				9.4927
				3.7773
				18.6757
				22.6634
				37.9493
				15.0457
				2.4575
				21.5684
				10.2151
				36.2964
				4.7114
				15.8177
				5.2814
				15.3856
				12.5294
				12.6921
				4.1247
				14.0635
				2.4547
				4.4278
				12.2308
				2.8896
				4.2371
				29.9899
				7.5013
				7.7386
				9.2183
				7.4006
				26.8941
				42.7977
				4.0476
				37.7667
				6.8716
				2.7398
				2.3737
				6.1638
				17.5627
				2.4557
				2.4811
				17.2523
				2.3093
				17.3879
				14.3041
				16.1607
				16.2092
				13.8872
				5.775
				8.3969
				4.1703
				3.1248
				2.6901
				36.6244
				23.1844
				5.7313
				10.3573
				3.5421
				2.8094
				2.1488
				2.8706
				3.728
				5.3708
				3.5875
				11.3977
				9.1133
				4.3628
				11.4751
				3.2333
				2.9242
				31.7077
				6.2651
				5.989
				16.665
				11.6275
				4.0792
				3.242
				2.4392
				2.8959
				34.5776
				22.247
				15.0538
				22.7294
				32.8033
				3.627
				23.7218
				15.9082
				3.249
				18.183
				0.6478
				5.3121
				2.2436
				6.3643
				35.6974
				43.6994
				14.0675
				34.741
				2.5113
				6.0312
				8.9607
				37.0977
				28.1465
				2.4523
				10.1106
				36.5256
				5.9128
				6.7745
				31.6306
				4.1256
				6.1515
				22.4213
				4.2633
				2.5383
				6.1467
				5.1737
				4.9975
				3.2408
				21.4038
				4.4622
				11.7923
				5.5164
				13.7526
				2.4086
				4.9029
				17.7386
				4.2696
				8.8745
				5.409
				12.9058
				80
				9.4805
				2.5287
				34.448
				3.5271
				22.0871
				41.2042
				21.4751
				4.6668
				7.4123
				5.2408
				2.1933
				10.1214
				9.9847
				8.7524
				14.9567
				13.1518
				34.1143
				14.5226
				4.2468
				6.4687
				4.6458
				3.7802
				11.0785
				23.7808
				2.8457
				6.5782
				2.5756
				2.4502
				6.2269
				8.2165
				11.1631
				2.1991
				13.0227
				42.5146
				18.1964
				7.8935

## Sheet: Sheet4
	Afghanistan	Albania	Algeria	Angola	Argentina	Armenia	Australia	Austria	Azerbaijan	Bahamas	Bahrain	Bangladesh	Barbados	Belarus	Belgium	Belize	Benin	Bhutan	Bolivia	Bosnia	Botswana	Brazil	Brunei	Bulgaria	Burkina Faso	Burundi	Cambodia	Cameroon	Canada	Cape Verde	Central AfR	Chad	Chile	China	Colombia	Comoros	Congo, Democratic Republic of	Congo, Republic of	Costa Rica	Cote d'Ivoire	Croatia	Cuba	Cyprus	Czech Republic	Denmark	Djibouti	DominicanRep	Ecuador	Egypt
1960	0				1.715		3.379	2.901					7.23		2.778				1.206			1.334			0.952			0.872	4.547				2.399	1.26	2.29				3.29	1.403			1.209		3.749		3.018	1.303	1.805
1961					1.723		3.448	2.994					7.391		2.884				1.237			1.44			0.905			0.899	4.639				2.242	0.915	2.352				3.127	1.423			1.337		3.875		2.92	1.332	1.904
1962					1.719		3.548	3.047					7.596		2.979				1.265			1.504			0.973			0.906	4.792				2.724	1.019	2.388				3.225	1.463			1.536		3.955		3.111	1.371	1.927
1963					1.665		3.709	3.155					7.53		3.061				1.33			1.49			0.951			0.961	4.921				2.769	1.114	2.407				3.321	1.61			1.52		3.929		2.911	1.372	2.028
1964					1.736		3.789	3.279					7.546		3.203				1.392			1.538			1.004			0.992	5.066				2.764	1.252	2.551				3.411	1.804			1.315		4.133		2.898	1.449	2.302
1965					1.914		3.715	3.336					7.874		3.261				1.46			1.533			0.997			1.033	5.154				2.564	1.305	2.495				3.629	1.643			1.655		4.172		2.669	1.465	2.323
1966					1.909		3.811	3.449					8.298		3.286				1.547			1.596			0.997			1.049	5.233				2.703	1.337	2.555				3.678	1.748			1.676		4.148		2.634	1.457	2.359
1967					1.933		3.847	3.532					9.157		3.371				1.648			1.647			1.086			0.944	5.188				2.724	1.242	2.559				3.695	1.76			1.806		4.251		2.629	1.491	2.435
1968					1.942		3.999	3.661					9.423		3.473				1.441			1.727			1.123			0.971	5.315				2.668	1.149	2.634				3.784	1.926			1.819		4.389		2.484	1.499	2.654
1969					2.043		4.136	3.777					10.71		3.585				1.467			1.723			1.142			1.015	5.372				2.713	1.241	2.706				3.825	2.006			2.002		4.501		2.568	1.481	2.757
1970					2.025		4.109	3.928			3.158		11.75		3.698				1.385			1.828		3.008	1.095			1.045	5.45				2.597	1.301	2.727				3.936	2.134			1.953		4.441		2.777	1.478	3.022
1971					2.008		4.131	4.005			2.916		11.82		3.73				1.442			1.92		3.116	1.028			1.066	5.556				2.782	1.316	2.922				3.932	2.153			2.059		4.462		2.853	1.5	3.032
1972					1.966		4.15	4.111			2.82		11.7		3.878				1.434			2.008		3.258	1.183			1.115	5.648				2.665	1.255	3.125				3.997	2.142			2.081		4.487		3.22	1.581	3.198
1973					2.004		4.174	4.149			2.825		11.1		4.023				1.513			2.043		3.415	1.088			1.103	5.743				2.518	1.278	3.365				4.055	2.129			1.968		4.52		3.324	1.805	2.997
1974					1.989		3.922	4.112			3.315		9.79		4.058				1.562			2.074		3.567	1.144			1.12	5.603				2.351	1.223	3.519				3.962	2.167			1.625		4.359		3.128	1.913	2.951
1975					1.901		3.942	4.047			2.801		11.21		3.948				1.596			2.031		3.807	1.097			1.214	5.49				1.982	1.214	3.561				3.875	2.135			1.267		4.257		3.064	1.881	3.054
1976					1.852		4.038	4.075			3.129		8.315		4.229				1.606			2.118		3.925	1.069			1.154	5.667				2.04	1.15	3.716				3.967	2.255			1.58		4.46		3.307	1.971	2.948
1977					1.87		4.02	4.126			3.062		8.352		4.284				1.631			2		3.994	1.141			1.235	5.682				2.141	1.132	3.742				4.145	2.207			1.942		4.521		3.136	2.018	2.988
1978					1.773		4.116	4.012			2.887		7.819		4.385				1.562			1.979		4.072	1.217			1.443	5.677				2.236	1.218	3.888				4.145	2.201			2.062		4.555		2.966	1.992	2.938
1979					1.813		4.134	4.078			2.036		7.504		4.435				1.54			2.068		4.24	1.212			1.423	5.627				2.329	1.209	3.906				4.113	2.075			2.224		4.646		2.904	2.009	2.722
1980					1.772		4.114	4.023			2.224		7.289		4.746		1.74		1.494		0.966	2.006		4.177	1.151	0.834		1.327	5.521		0.548	0.779	2.326	1.165	3.995				3.934	1.74			2.232		4.567	6.044	2.707	1.986	2.419
1981					1.698		4.191	3.906			1.885		7.107		4.63		2.152		1.5		1.036	1.958		4.328	1.166	0.869		1.555	5.483		0.627	0.701	2.325	1.14	3.837				3.852	1.73			2.144		4.477	6.009	2.924	1.928	2.812
1982					1.693		4.05	3.844			1.472		7.291		4.567		1.49		1.46		1.042	1.882		4.373	1.126	0.835		1.792	5.383		0.645	0.758	2.051	1.188	3.766				3.534	1.675			2.233		4.577	6.058	2.872	1.87	2.575
1983					1.763		4.33	3.848			1.406		7.626		4.562		1.453		1.464		1.199	1.823		4.652	1.028	0.836		2.065	5.509		0.621	0.991	1.94	1.239	3.756				3.507	1.619			2.322		4.693	5.945	2.953	1.84	2.816
1984					1.805		4.392	3.74			1.433		8.056		4.61		1.517		1.497		1.445	1.804		4.654	0.969	0.82		2.304	5.735		0.664	1.109	1.957	1.352	3.783				3.605	1.582			2.483		4.801	5.602	3.213	1.865	2.958
1985					1.696		4.386	3.695			0.764		7.115		4.413		1.665		1.549		1.604	1.775		4.811	1.03	0.858		2.355	5.661		0.74	1.222	1.879	1.435	3.696				3.558	1.645			2.35		4.83	5.077	3.178	1.822	2.939
1986					1.779		4.315	3.797			0.87		8.643		4.68		1.402		1.529		1.635	1.93		4.78	1.063	0.87		2.134	5.559		0.715	1.216	1.88	1.438	3.807				3.784	1.647			2.315		5.064	4.747	3.183	1.674	2.769
1987					1.78		4.508	3.871			0.879		10.25		4.881		1.244		1.555		1.668	1.883		5.058	1	0.838		1.943	5.74		0.655	1.209	1.933	1.451	3.683				3.617	1.554			2.422		5.101	4.537	3.354	1.571	2.562
1988					1.78		4.584	4.043			1.048		10.75		5.156		1.238		1.4		1.676	1.796		5.165	1.021	0.888		1.767	5.818		0.688	1.302	2.003	1.43	3.66				3.593	1.523			2.461		5.081	4.333	3.394	1.573	2.333
1989					1.633		4.549	4.162			1.024		11.59		5.21		1.078		1.428		1.852	1.769		4.994	0.996	0.835		1.708	5.869		0.725	1.351	2.063	1.367	3.597				3.621	1.598			2.633		5.084	3.93	3.125	1.577	2.344
1990					1.732	3.18	4.493	4.335	2.508		1.168		12.15	2.799	5.399		1.057		1.462	1.167	1.72	1.688		5.05	0.963	0.856		1.691	5.857		0.695	1.363	2.026	1.322	3.638				3.63	1.405	4.88		2.618	2.538	5.268	3.766	2.884	1.622	2.415
1991					1.908	2.868	4.502	4.464	3.625		1.128		12.91	2.771	5.455		1.068		1.52	1.069	1.663	1.757		5.691	1.004	0.905		1.573	5.735		0.679	1.431	2.117	1.375	3.489				3.602	1.381	4.198		2.532	2.183	5.316	3.006	2.89	1.642	2.552
1992					2.081	1.727	4.664	4.595	2.558		1.127		13.73	2.397	5.632		1.051		1.555	1.055	1.58	1.773		6.172	0.975	0.892		1.49	5.813		0.647	1.437	2.241	1.466	3.604				3.764	1.382	3.976		2.609	2.202	5.576	3.484	3.296	1.658	2.56
1993					2.176	1.649	4.683	4.597	1.448		1.209		14.09	2.531	5.594		1.01		1.603	1.347	1.498	1.835		4.571	0.973	0.817		1.37	5.831		0.625	1.379	2.2	1.544	3.615				3.815	1.275	3.782		2.53	2.199	5.507	4.154	3.426	1.549	2.62
1994					2.251	1.354	4.676	4.696	1.132		1.195		13.67	1.648	5.657		0.847		1.661	1.842	1.426	1.978		4.497	0.885	0.838		1.239	5.943		0.708	1.383	2.26	1.553	3.65				3.842	1.168	4.077		2.603	2.102	5.645	2.853	3.35	1.562	2.606
1995					2.249	1.41	4.68	4.787	0.705		1.198		13.66	1.639	5.777		0.868		1.789	2.735	1.426	2.189		4.447	0.931	0.762		1.291	6.094		0.697	1.429	2.418	1.642	3.637				3.811	1.237	4.419		2.642	2.146	5.763	3.214	3.295	1.534	2.642
1996					2.446	1.597	4.806	4.826	0.666		1.114		14.69	1.729	5.751		0.849		1.927	4.91	1.6	2.557		3.759	0.999	0.689		1.286	6.118		0.604	1.325	2.369	1.632	3.58				3.617	1.226	4.62		2.576	2.198	5.914	2.688	3.318	1.55	2.624
1997					2.477	1.746	4.953	5.029	0.644		1.239		14.84	1.926	5.974		0.911		1.844	5.931	1.48	2.407		3.383	1.051	0.688		1.308	6.246		0.632	1.424	2.297	1.633	3.571				3.632	1.3	5.643		2.669	2.138	6.131	2.85	3.417	1.521	2.523
1998					2.416	1.623	5.01	5.185	0.658		1.062		12.82	1.945	5.916		0.924		1.769	5.816	1.475	2.277		3.478	1.084	0.754		1.332	6.214		0.657	1.386	2.166	1.552	3.461				3.82	1.389	5.363		2.635	2.092	6.254	2.716	3.424	1.459	2.404
1999					2.263	1.849	5.099	5.336	0.708		1.179		12.33	1.971	6.011		0.979		1.673	6.316	1.409	2.103		3.527	1.106	0.739		1.347	6.459		0.629	1.392	2.028	1.579	3.283				3.906	1.409	5.48		2.842	2.112	6.457	3	3.442	1.359	2.369
2000					2.241	1.923	5.18	5.595	0.796		1.471		11.74	2.203	6.293		1.059		1.604	5.796	1.444	2.064		3.683	1.114	0.702		1.361	6.824		0.634	1.298	2.034	1.609	3.216				3.699	1.311	5.736		3.232	2.198	6.76	2.859	3.316	1.388	2.311
[truncated: 15 more rows]
[truncated: 137 more columns]

## Sheet: Sheet2
Country	FIPS_CODE	Country
[truncated: 197 more rows]

## Sheet: Sheet3
Variable	Units	Year	N	Co-efficient	T value	R squared	beta
[truncated: 17 more rows]

[truncated: 2 more sheets: Sheet1, Sheet4-Tableau]
