# Supplementary material for: Enhancing integrated analysis of national and global goal pursuit by endogenizing economic productivity
Source: PLoS One. 2021 Feb 25;16(2):e0246797. doi: 10.1371/journal.pone.0246797 (PMC7906344; doi:10.1371/journal.pone.0246797)
Supplement: S2 Data — (CSV) [file pone.0246797.s012.csv]

year	Figure	OECD SSP1	OECD SSP2	OECD SSP3	OECD SSP4	OECD SSP5	IFs Base Case	OECD/non-OECD SSP1	OECD/non-OECD SSP2	OECD/non-OECD SSP3	OECD/non-OECD SSP4	OECD/non-OECD SSP5	OECD/non-OECD IFs Base Case	PWTTFPSTOCK United States	PWTTFPSTOCK Switzerland	PWTTFPSTOCK Korea; Republic of	PWTTFPSTOCK China	PWTTFPSTOCK India	PWTTFPSTOCKYOYWB High-Income Economies	PWTTFPSTOCKYOYWB UpMidIncome Economies	PWTTFPSTOCKYOYWB LowMidIncome Economies	PWTTFPSTOCKYOYWB Low-Income Economies	GDP[16]MFP High2	GDP[16]MFP Low
2015	3	1	1	1	1	1	1
2016	3	1.017	1.019	1.023	1.023	1.016	1.008
2017	3	1.035	1.041	1.047	1.049	1.034	1.021
2018	3	1.053	1.06	1.068	1.072	1.053	1.032
2019	3	1.073	1.08	1.089	1.095	1.075	1.037
2020	3	1.093	1.1	1.109	1.119	1.099	1.047
2021	3	1.115	1.12	1.128	1.144	1.126	1.059
2022	3	1.138	1.141	1.147	1.168	1.155	1.07
2023	3	1.163	1.161	1.164	1.192	1.187	1.081
2024	3	1.188	1.181	1.181	1.217	1.222	1.092
2025	3	1.215	1.201	1.197	1.241	1.259	1.104
2026	3	1.243	1.221	1.212	1.265	1.298	1.116
2027	3	1.271	1.241	1.227	1.289	1.34	1.128
2028	3	1.301	1.26	1.24	1.313	1.384	1.14
2029	3	1.332	1.279	1.252	1.336	1.431	1.152
2030	3	1.364	1.298	1.263	1.359	1.479	1.165
2031	3	1.396	1.316	1.274	1.381	1.53	1.177
2032	3	1.43	1.334	1.283	1.403	1.583	1.19
2033	3	1.463	1.353	1.292	1.425	1.636	1.203
2034	3	1.497	1.372	1.301	1.447	1.689	1.217
2035	3	1.532	1.391	1.311	1.469	1.742	1.23
2036	3	1.566	1.411	1.321	1.492	1.795	1.244
2037	3	1.601	1.431	1.331	1.514	1.849	1.258
2038	3	1.636	1.452	1.341	1.537	1.903	1.272
2039	3	1.672	1.473	1.351	1.559	1.958	1.286
2040	3	1.708	1.494	1.361	1.582	2.013	1.301
2041	3	1.744	1.516	1.372	1.606	2.069	1.316
2042	3	1.78	1.539	1.382	1.629	2.125	1.331
2043	3	1.817	1.562	1.393	1.652	2.181	1.347
2044	3	1.853	1.585	1.404	1.676	2.238	1.363
2045	3	1.891	1.609	1.415	1.7	2.296	1.38
2046	3	1.928	1.633	1.426	1.724	2.355	1.397
2047	3	1.966	1.658	1.437	1.748	2.414	1.414
2048	3	2.004	1.683	1.449	1.773	2.474	1.432
2049	3	2.042	1.708	1.461	1.798	2.535	1.45
2050	3	2.081	1.734	1.472	1.823	2.597	1.468
2051	3	2.12	1.76	1.484	1.848	2.66	1.487
2052	3	2.159	1.787	1.496	1.874	2.723	1.507
2053	3	2.199	1.814	1.508	1.9	2.788	1.526
2054	3	2.239	1.842	1.52	1.926	2.853	1.547
2055	3	2.279	1.87	1.533	1.952	2.92	1.567
2056	3	2.32	1.899	1.545	1.979	2.987	1.588
2057	3	2.361	1.928	1.558	2.006	3.056	1.609
2058	3	2.402	1.957	1.57	2.033	3.126	1.631
2059	3	2.444	1.987	1.583	2.06	3.196	1.653
2060	3	2.486	2.017	1.596	2.088	3.269	1.675
2061	3	2.529	2.048	1.609	2.116	3.342	1.698
2062	3	2.572	2.079	1.622	2.145	3.416	1.721
2063	3	2.615	2.111	1.635	2.174	3.492	1.745
2064	3	2.659	2.143	1.649	2.203	3.569	1.769
2065	3	2.703	2.176	1.662	2.232	3.647	1.794
2066	3	2.747	2.209	1.676	2.262	3.727	1.819
2067	3	2.792	2.242	1.689	2.293	3.808	1.845
2068	3	2.838	2.277	1.703	2.323	3.89	1.872
2069	3	2.883	2.311	1.717	2.354	3.974	1.899
2070	3	2.929	2.346	1.732	2.386	4.059	1.927
2071	3	2.976	2.382	1.746	2.417	4.146	1.956
2072	3	3.023	2.418	1.76	2.45	4.234	1.986
2073	3	3.071	2.455	1.775	2.482	4.323	2.016
2074	3	3.118	2.492	1.79	2.515	4.415	2.046
2075	3	3.167	2.53	1.805	2.549	4.507	2.077
2076	3	3.216	2.569	1.819	2.583	4.601	2.11
2077	3	3.265	2.607	1.835	2.617	4.697	2.142
2078	3	3.314	2.647	1.85	2.652	4.795	2.176
2079	3	3.365	2.687	1.865	2.687	4.894	2.21
2080	3	3.415	2.727	1.881	2.723	4.994	2.245
2081	3	3.466	2.769	1.896	2.759	5.097	2.281
2082	3	3.518	2.81	1.912	2.796	5.201	2.318
2083	3	3.57	2.852	1.928	2.833	5.307	2.356
2084	3	3.622	2.895	1.944	2.87	5.414	2.394
2085	3	3.675	2.939	1.96	2.908	5.523	2.433
2086	3	3.729	2.983	1.977	2.947	5.635	2.473
2087	3	3.783	3.027	1.993	2.986	5.748	2.513
2088	3	3.837	3.072	2.01	3.026	5.862	2.555
2089	3	3.892	3.118	2.026	3.066	5.979	2.597
2090	3	3.947	3.164	2.043	3.106	6.098	2.64
2091	3	4.003	3.211	2.06	3.147	6.218	2.684
2092	3	4.059	3.259	2.077	3.189	6.341	2.729
2093	3	4.116	3.307	2.095	3.231	6.465	2.775
2094	3	4.174	3.355	2.112	3.274	6.592	2.822
2095	3	4.231	3.405	2.13	3.317	6.721	2.869
2096	3	4.29	3.455	2.147	3.361	6.851	2.918
2097	3	4.349	3.505	2.165	3.405	6.984	2.968
2098	3	4.408	3.557	2.183	3.45	7.119	3.018
2099	3	4.468	3.608	2.201	3.495	7.256	3.07
2100	3	4.528	3.661	2.22	3.541	7.395	3.122
2015	4							1	1	1	1	1	1
2016	4							0.982	0.979	0.976	0.977	0.984	0.992
2017	4							0.961	0.956	0.951	0.951	0.966	0.985
2018	4							0.939	0.934	0.927	0.928	0.945	0.978
2019	4							0.918	0.914	0.906	0.906	0.924	0.973
2020	4							0.897	0.895	0.888	0.886	0.902	0.963
2021	4							0.876	0.878	0.871	0.869	0.879	0.95
2022	4							0.856	0.862	0.855	0.853	0.856	0.938
2023	4							0.836	0.847	0.842	0.838	0.833	0.924
2024	4							0.817	0.833	0.83	0.825	0.811	0.912
2025	4							0.799	0.821	0.82	0.814	0.789	0.9
2026	4							0.781	0.81	0.811	0.803	0.769	0.888
2027	4							0.765	0.8	0.803	0.794	0.749	0.879
2028	4							0.749	0.791	0.797	0.787	0.73	0.87
2029	4							0.734	0.783	0.792	0.78	0.712	0.863
2030	4							0.72	0.775	0.788	0.774	0.696	0.856
2031	4							0.706	0.769	0.786	0.769	0.68	0.85
2032	4							0.694	0.764	0.784	0.766	0.666	0.845
2033	4							0.682	0.758	0.782	0.762	0.653	0.84
2034	4							0.671	0.753	0.781	0.758	0.641	0.835
2035	4							0.661	0.748	0.78	0.754	0.631	0.831
2036	4							0.652	0.744	0.779	0.751	0.622	0.827
2037	4							0.643	0.739	0.778	0.748	0.614	0.824
2038	4							0.635	0.735	0.777	0.745	0.606	0.821
2039	4							0.628	0.731	0.776	0.742	0.599	0.818
2040	4							0.621	0.727	0.775	0.739	0.593	0.814
2041	4							0.615	0.723	0.775	0.736	0.588	0.811
2042	4							0.609	0.72	0.774	0.733	0.583	0.808
2043	4							0.603	0.716	0.774	0.731	0.578	0.805
2044	4							0.598	0.713	0.774	0.729	0.573	0.802
2045	4							0.593	0.71	0.773	0.726	0.569	0.798
2046	4							0.588	0.707	0.773	0.725	0.566	0.795
2047	4							0.584	0.704	0.773	0.723	0.562	0.792
2048	4							0.58	0.701	0.773	0.721	0.559	0.789
2049	4							0.576	0.698	0.773	0.72	0.556	0.786
2050	4							0.573	0.696	0.773	0.718	0.553	0.784
2051	4							0.569	0.694	0.774	0.717	0.551	0.782
2052	4							0.566	0.691	0.774	0.716	0.548	0.779
2053	4							0.563	0.689	0.774	0.716	0.546	0.777
2054	4							0.56	0.687	0.775	0.715	0.544	0.774
2055	4							0.558	0.684	0.775	0.715	0.542	0.772
2056	4							0.555	0.682	0.775	0.714	0.54	0.77
2057	4							0.552	0.68	0.776	0.714	0.538	0.768
2058	4							0.55	0.678	0.776	0.714	0.536	0.767
2059	4							0.548	0.676	0.777	0.713	0.534	0.767
2060	4							0.545	0.674	0.777	0.714	0.532	0.766
2061	4							0.543	0.672	0.778	0.714	0.53	0.765
2062	4							0.541	0.67	0.778	0.714	0.529	0.764
2063	4							0.539	0.668	0.779	0.714	0.527	0.763
2064	4							0.537	0.666	0.779	0.715	0.525	0.761
2065	4							0.535	0.664	0.779	0.715	0.524	0.76
2066	4							0.533	0.662	0.78	0.716	0.522	0.758
2067	4							0.531	0.66	0.78	0.717	0.521	0.756
2068	4							0.529	0.658	0.781	0.718	0.519	0.753
2069	4							0.527	0.656	0.781	0.719	0.518	0.751
2070	4							0.526	0.654	0.782	0.72	0.516	0.749
2071	4							0.524	0.652	0.782	0.721	0.515	0.747
2072	4							0.522	0.651	0.783	0.723	0.513	0.745
2073	4							0.52	0.649	0.783	0.724	0.512	0.743
2074	4							0.519	0.647	0.784	0.726	0.51	0.741
2075	4							0.517	0.645	0.784	0.727	0.509	0.739
2076	4							0.516	0.643	0.784	0.729	0.508	0.737
2077	4							0.514	0.641	0.785	0.731	0.506	0.735
2078	4							0.512	0.64	0.785	0.733	0.505	0.732
2079	4							0.511	0.638	0.785	0.735	0.504	0.73
2080	4							0.509	0.636	0.786	0.737	0.502	0.728
2081	4							0.508	0.634	0.786	0.739	0.501	0.726
2082	4							0.506	0.632	0.786	0.741	0.5	0.724
2083	4							0.505	0.63	0.786	0.743	0.498	0.722
2084	4							0.503	0.628	0.786	0.745	0.497	0.72
2085	4							0.502	0.626	0.786	0.748	0.496	0.718
2086	4							0.501	0.624	0.786	0.75	0.495	0.716
2087	4							0.499	0.623	0.786	0.753	0.493	0.714
2088	4							0.498	0.621	0.786	0.755	0.492	0.712
2089	4							0.496	0.619	0.786	0.758	0.491	0.71
2090	4							0.495	0.617	0.786	0.76	0.49	0.709
2091	4							0.494	0.615	0.786	0.763	0.488	0.707
2092	4							0.492	0.613	0.786	0.766	0.487	0.706
2093	4							0.491	0.611	0.786	0.768	0.486	0.706
2094	4							0.49	0.609	0.785	0.771	0.485	0.705
2095	4							0.488	0.607	0.785	0.774	0.484	0.705
2096	4							0.487	0.605	0.784	0.777	0.483	0.705
2097	4							0.486	0.603	0.784	0.78	0.482	0.705
2098	4							0.485	0.601	0.784	0.782	0.48	0.705
2099	4							0.483	0.599	0.783	0.785	0.479	0.704
2100	4							0.482	0.597	0.782	0.788	0.478	0.704
1960	1													4.525	4.899	1.073	1.26	0.729
1961	1													4.594	5.028	1.141	0.915	0.735
1962	1													4.779	5.038	1.112	1.019	0.759
1963	1													4.911	5.138	1.205	1.114	0.804
1964	1													5.078	5.251	1.282	1.252	0.848
1965	1													5.247	5.334	1.279	1.305	0.821
1966	1													5.385	5.393	1.376	1.337	0.804
1967	1													5.359	5.473	1.364	1.242	0.849
1968	1													5.468	5.593	1.4	1.149	0.873
1969	1													5.465	5.758	1.454	1.241	0.941
1970	1													5.396	6.037	1.415	1.301	0.907
1971	1													5.502	6.1	1.55	1.316	0.938
1972	1													5.624	6.125	1.638	1.255	0.954
1973	1													5.747	6.142	1.833	1.278	1.001
1974	1													5.519	6.099	1.986	1.223	0.984
1975	1													5.472	5.662	2.096	1.214	1.074
1976	1													5.629	5.661	2.19	1.15	1.054
1977	1													5.681	5.716	2.239	1.132	1.041
1978	1													5.743	5.712	2.247	1.218	1.013
1979	1													5.729	5.804	2.204	1.209	0.937
1980	1													5.597	5.912	1.99	1.165	0.942
1981	1													5.648	5.847	2.041	1.14	0.926
1982	1													5.507	5.704	2.104	1.188	0.918
1983	1													5.732	5.761	2.314	1.239	0.944
1984	1													5.994	5.91	2.465	1.352	0.941
1985	1													6.09	5.969	2.452	1.435	0.955
1986	1													6.116	6.157	2.688	1.438	0.963
1987	1													6.144	6.154	2.84	1.451	0.979
1988	1													6.247	6.118	2.985	1.43	1.017
1989	1													6.344	6.16	3.016	1.367	1.046
1990	1													6.423	6.376	3.1	1.322	1.064
1991	1													6.469	6.23	3.218	1.375	1.042
1992	1													6.704	6.302	3.251	1.466	1.075
1993	1													6.755	6.391	3.299	1.544	1.097
1994	1													6.86	6.54	3.359	1.553	1.124
1995	1													6.894	6.578	3.444	1.642	1.153
1996	1													7.027	6.632	3.448	1.632	1.203
1997	1													7.16	6.908	3.438	1.633	1.222
1998	1													7.302	7.043	3.176	1.552	1.252
1999	1													7.425	7.121	3.451	1.579	1.275
2000	1													7.526	7.179	3.52	1.609	1.27
2001	1													7.504	7.268	3.505	1.663	1.255
2002	1													7.568	7.427	3.636	1.769	1.254
2003	1													7.626	7.474	3.582	1.828	1.285
2004	1													7.71	7.588	3.521	1.916	1.271
2005	1													7.673	7.799	3.461	1.989	1.336
2006	1													7.63	7.669	3.357	2.046	1.4
2007	1													7.628	7.909	3.376	2.136	1.47
2008	1													7.59	8.447	3.248	2.113	1.554
2009	1													7.651	8.4	3.257	2.203	1.592
2010	1													7.901	8.472	3.525	2.297	1.721
2011	1													7.981	8.853	3.553	2.367	1.771
2012	1													8.073	8.98	3.516	2.451	1.823
2013	1													8.113	9.088	3.536	2.495	1.824
2014	1													8.155	9.039	3.59	2.558	1.869
1960	2																		3.124	2.708	2.74	2.723
1961	2																		3.56	2.607	2.537	2.907
1962	2																		3.646	2.682	2.201	2.922
1963	2																		3.617	2.429	1.969	2.539
1964	2																		3.973	2.21	1.838	2.439
1965	2																		3.566	1.989	2.034	1.797
1966	2																		3.255	2.225	2.112	1.796
1967	2																		3.16	2.165	2.298	1.479
1968	2																		3.157	2.403	2.6	1.221
1969	2																		2.983	2.756	2.579	0.447
1970	2																		2.536	2.846	2.326	0.869
1971	2																		2.055	2.271	2.26	0.417
1972	2																		2.024	2.235	2.032	0.694
1973	2																		1.779	1.561	1.982	0.398
1974	2																		1.667	1.115	1.699	0.916
1975	2																		1.57	0.82	0.992	0.823
1976	2																		1.676	0.445	0.383	0.649
1977	2																		1.119	-0.071	0.342	0.632
1978	2																		0.548	-0.358	-0.112	0.43
1979	2																		0.102	-0.628	-0.196	0.305
1980	2																		-0.146	-0.567	-0.161	-0.058
1981	2																		-0.713	-0.492	0.022	0.696
1982	2																		-0.517	-0.564	-0.331	0.304
1983	2																		0.04	0.136	-0.294	-0.091
1984	2																		0.296	0.028	-0.39	0.41
1985	2																		0.487	-0.373	-0.215	0.452
1986	2																		1.204	0.146	0.206	0.12
1987	2																		0.97	0.24	0.147	0.209
1988	2																		0.993	-0.235	-0.223	0.035
1989	2																		1.108	-0.155	-0.341	-0.809
1990	2																		1.152	-0.162	-0.667	-1.328
1991	2																		1.278	-0.328	-0.764	-1.313
1992	2																		1.725	0.477	-0.356	-1.331
1993	2																		1.911	0.545	-0.111	-0.588
1994	2																		1.735	0.606	-0.262	-0.467
1995	2																		1.882	0.97	0.054	-0.322
1996	2																		2.332	1.391	-0.1	-0.423
1997	2																		2.124	1.003	-0.075	-0.212
1998	2																		1.808	1.427	0.152	-0.323
1999	2																		2.078	1.725	0.862	-0.167
2000	2																		2.109	2.36	1.296	0.37
2001	2																		2.071	2.809	1.958	0.589
2002	2																		2.318	3.406	2.452	0.96
2003	2																		2.612	4	3.07	0.951
2004	2																		2.761	4.718	3.437	1.084
2005	2																		1.912	4.078	3.231	1.342
2006	2																		1.647	4.001	3.405	1.747
2007	2																		1.732	4.153	3.72	1.362
2008	2																		1.591	3.719	3.664	1.848
2009	2																		1.284	3.077	3.361	2.009
2010	2																		1.773	3.191	3.676	1.868
2011	2																		1.494	2.824	3.399	1.604
2012	2																		1.282	2.205	3.027	1.743
2013	2																		1.139	2.107	2.951	1.55
2014	2																		1.171	2.23	3.206	1.626
2010	5																						10.18	3.632
2011	5																						9.122	0.795
2012	5																						7.574	0.688
2013	5																						7.566	1.501
2014	5																						7.409	0.866
2015	5																						7.432	1.113
2016	5																						6.639	1.447
2017	5																						6.916	2.277
2018	5																						6.747	0.435
2019	5																						6.036	0.496
2020	5																						5.719	0.734
