# Supplementary material for: Enhancing integrated analysis of national and global goal pursuit by endogenizing economic productivity
Source: PLoS One. 2021 Feb 25;16(2):e0246797. doi: 10.1371/journal.pone.0246797 (PMC7906344; doi:10.1371/journal.pone.0246797)
Supplement: S3 Data — (CSV) [file pone.0246797.s013.csv]

	Country	Education Quality	Education Years	Life Expectancy	Education Expenditure	Stunting	Corruption	Economic Freedom	Government Effectiveness	Polity	Infrastructure Index	Infrastructure Spending	R&D	Trade
Afghanistan	2015	-6.639329684	-1.260853406	-0.056164348	0.077692848	-1.918632336	-0.9277265	-0.719668466	-0.99329951	-0.926780407	-1.21001168	0.194242305	-0.173370196	0.382120455
Albania	2015	-0.113479682	0.616243361	0.10984893	0.078559969	0.409315096	-0.307502266	1.094872486	0.283668979	0.796136184	0.37807588	0.083792544	0.403316271	0.410577251
Algeria	2015	-0.891745876	-0.588556813	0.070669796	0.096407804	0.961177044	-0.59805439	-2.1244636	-0.459437247	-0.442308893	0.51688198	0.085668298	-0.095351723	0.307421366
Angola	2015	-1.963789908	-0.494478054	-0.103312118	0.079650133	-0.260538811	-0.855961986	-1.284059481	-0.982316153	-1.120323839	-1.16104499	0.052525863	-0.225640227	-1.015819639
Argentina	2015	-2.183439346	0.312478538	0.060709	0.12688719	0.827710175	-0.815673017	-2.223799054	-0.275496692	0.767731526	0.525776182	0.072431881	-0.232208385	-0.297285545
Armenia	2015	4.597128792	1.096251476	0.07133385	0.066286272	0.554553111	-0.488801548	1.250172899	0.306240584	0.104951338	1.251220104	0.148436206	-0.194317157	-0.382655932
Australia	2015	5.411446097	0.888687872	0.062037106	0.111522328	0.305023531	1.912017829	0.721942595	0.913309881	0.857095696	0.155592758	0.095424895	-0.079717003	0.161580288
Austria	2015	3.213985287	-0.339790496	0.043443619	0.116578254	0.307910589	1.189930476	0.32633994	0.86084108	0.85563027	0.403582084	0.099210298	-0.308286772	0.083324099
Azerbaijan	2015	3.339149665	1.629979444	0.008248804	0.067108843	0.670688353	-1.10514512	-0.41167843	-0.369140135	-2.032239308	0.471255737	0.082255876	-0.251490347	-1.723682435
Bahamas, The	2015	6.468118774	0.000274552	0.040123353	0.101817917	-0.000773284	2.056557569	0.524410401	0.831972703	0.462308405	0.767067993	0.067470116	0.217249163	-0.496483116
Bahrain	2015	-5.391518051	-1.318374889	-0.017649267	0.060912182	-0.245013465	-0.682701614	0.008507405	-0.460340125	-2.478323353	0.474329332	0.119783844	2.166048958	0.510176036
Bangladesh	2015	-0.568604839	-0.479390206	0.056724681	0.060345355	-2.530305593	-0.160341457	-0.108638553	-0.276661198	-0.580395238	-0.338047209	0.113074879	0.239464296	0.250507774
Barbados	2015	2.273995779	0.395862755	0.064029265	0.111639995	0.921330006	2.741974205	-0.271434634	1.841431644	0.373485085	1.234953992	0.060148096	0.024998739	0.257621973
Belarus	2015	10.31391932	2.14760553	0.018209601	0.105428683	0.853110303	-1.103146867	0.438384151	-0.581975435	-2.032109785	1.03908847	0.089302535	0.26365608	-1.588512655
Belgium	2015	1.739787956	0.138046883	0.044771725	0.139717791	0.37078444	1.100533636	0.131360485	0.741707157	0.512385986	0.569793556	0.092349546	0.008191939	-0.05895988
Belize	2015	6.035150933	1.232518738	0.016217441	0.144801676	0.556838649	-0.282255401	-0.031941081	-0.388765012	0.081919258	0.56466728	0.126950187	-0.277624611	-1.019376739
Benin	2015	-5.470288019	-1.057078336	-0.091359162	0.097541055	-0.513264785	0.114797218	-0.715731614	0.155989707	0.476991207	-2.187514469	0.097764136	-0.125631111	-0.012717587
Bhutan	2015	-6.389104856	-1.262352376	0.010240963	0.158215549	-1.201651421	1.682072294	0.681057449	0.908874021	0.10511267	0.794422746	0.241425961	0.846611193	0.68803101
Bosnia	2015	5.403677349	1.302985485	0.095239762	0.105826815	-0.859122671	-0.188977537	0.036963315	-0.211324422	0.209518497	1.244089178	0.087737748	0.882861191	0.28252167
Botswana	2015	-2.756106236	0.67105488	-0.070109463	0.202502659	-0.034656701	1.581691005	0.790826333	0.625202446	0.607047768	0.188635318	0.082988666	0.047758725	0.261179073
Brazil	2015	-0.837700273	-0.516587012	0.060044947	0.128683386	1.009624733	-0.008502299	-1.085473056	-0.00841509	0.608253921	0.377474636	0.067048068	0.697955008	-0.421784027
Brunei	2015	-7.548932345	-1.771158942	-0.113272915	0.09403835	-1.197496793	-2.230419744	-1.533918924	-1.292710831	0.716706083	-1.146288973	0.124785453	-0.218632111	-1.197231713
Bulgaria	2015	4.121149558	1.03428781	0.043443619	0.090687616	0.888599964	-0.491940711	0.755715847	0.202327346	0.77511354	0.969862686	0.113055504	-0.315065064	0.616889021
Burkina Faso	2015	-8.890277484	-1.848828317	-0.101319959	0.093815202	-0.246800864	0.133154441	-0.590014348	0.092373998	0.302655388	-1.746457735	0.085058076	0.795167044	0.250507774
Burundi	2015	-7.227888472	-1.490823499	-0.134522615	0.11873723	-0.635555628	-0.586959739	-0.320547719	-0.594748701	-0.922828129	-1.447797054	0.177624453	0.878667147	-1.051390634
Cambodia	2015	-5.325668835	-1.117654716	0.008912857	0.049191562	-2.286369505	-0.587705595	0.923459794	-0.156622811	-0.405367134	-0.656295625	0.13190258	1.007734325	0.972598968
Cameroon	2015	2.057289723	-0.353340498	-0.134522615	0.065711819	0.093759247	-0.288820537	-0.568461178	-0.225023982	-1.457283702	-0.823523879	0.077371526	-0.248498531	0.364334958
Canada	2015	5.569531656	0.882858237	0.057388734	0.113136506	0.339215292	1.877193318	0.681560591	1.177063484	0.859372318	0.084749647	0.097826162	0.287435682	0.069095701
Cape Verde	2015	-0.530556056	-0.099826525	0.054068469	0.116872699	-0.666758189	1.634469303	0.204065464	0.617248444	0.988723361	0.80509677	0.079310917	0.38982191	0.250507774
Central AfR	2015	-5.815087763	-1.546870249	-0.210224669	0.040501058	0.655696493	-0.371598929	-2.017242987	-1.611120531	0.306209338	-1.844185797	0.169545316	0.428801095	-0.315071042
Chad	2015	-6.81770493	-1.945154653	-0.199599819	0.067431123	-2.082674513	-0.590744638	-1.312466612	-1.191135142	-1.103133023	-3.39305291	0.067335297	0.589255959	-2.477787524
Chile	2015	1.934360872	0.485763335	0.089263284	0.10710805	0.654699758	1.954400046	1.055166345	1.379102935	0.932384764	0.558828216	0.080640484	0.390082679	-0.112316372
China	2015	1.091845647	-0.120446946	0.074654115	0.047348051	-0.267236556	-0.096331771	-0.302432985	0.71551681	-2.021256666	0.913699439	0.124812591	0.038833957	0.286078769
Colombia	2015	-0.115275834	0.489835502	0.051412256	0.099752294	0.838825195	-0.204587657	-0.286380469	0.132302728	0.438153884	0.652463555	0.066509965	0.256196302	0.033524706
Comoros	2015	-1.221209748	-0.048590357	-0.052844082	0.0979894	0.099039577	-0.27571304	-0.879957519	-1.412725219	0.829933794	-0.136317433	0.139758182	0.465103425	0.385677555
Congo, Democratic Republic of	2015	-6.265651687	-1.503238018	-0.106632384	0.056310986	0.412029072	-0.519923869	-1.055368602	-1.281191092	0.130137285	-1.874801421	0.116744145	0.274683703	-0.40044143
Congo, Republic of	2015	-3.18246774	-0.728230245	-0.061476772	0.134675183	0.25640618	-0.66488362	-1.944873967	-0.933368844	-1.468057683	-1.423713817	0.060630087	0.459765998	-2.193219566
Costa Rica	2015	0.040049418	-0.01094547	0.11848162	0.151219851	0.914778411	0.68482108	0.971749824	0.743441359	0.958906317	0.524345873	0.087364558	0.188994401	0.360777858
Cote d'Ivoire	2015	-4.751751046	-1.107325442	-0.196943607	0.107028006	0.185550752	-0.518941834	-0.625310515	-0.302675488	-0.054392499	-0.377535607	0.095813057	0.179591865	0.915685377
Croatia	2015	6.470037038	1.169057595	0.06934169	0.101506497	0.928775387	-0.200851115	0.224289865	0.843709543	0.762244238	0.768507712	0.07596432	0.436290161	0.467490843
Cuba	2015	6.85928915	0.599296421	0.096567868	0.131113076	0.71522083	-0.080069758	0.456828301	-0.202397385	-2.047405826	0.468404496	0.098660564	0.476479436	-0.165672864
Cyprus	2015	2.869415086	0.827829614	0.074654115	0.088795303	-0.339775086	0.881277589	0.853390902	0.95853105	0.90363213	0.732936445	0.090777342	0.293747464	0.439034047
Czech Republic	2015	4.752148953	1.542538667	0.050748203	0.160287272	0.627218373	-0.447618885	0.469316238	0.804112453	0.728113798	0.951334844	0.092126399	0.353194243	0.332321062
Denmark	2015	0.701229452	0.125474905	0.026842291	0.099971367	0.088980582	2.231314105	0.414920948	1.115358949	0.850588561	0.348224933	0.11762981	-0.036434598	0.225608078
Djibouti	2015	-4.773633297	-1.106158708	-0.076085941	0.050542643	-1.462489858	0.04177655	-0.377027444	-0.555969739	-0.229844612	0.228834351	0.060654188	0.46851572	0.616889021
DominicanRep	2015	-2.90152073	-0.100316479	0.043443619	0.109888775	0.598919122	1.033708908	0.64595427	-0.325959269	0.612333597	0.366390162	0.068094226	0.524568043	0.421248549
Ecuador	2015	-0.938571068	-0.023965609	0.084614912	0.085095748	0.642867263	-0.574364552	-0.830869655	-0.289589257	0.094871457	0.523148246	0.116647711	0.009932898	-0.489368917
Egypt	2015	-1.359684825	-0.439157917	0.022193919	0.080262172	0.503602492	-0.40593049	-0.990996346	-0.700650411	-1.483010002	0.823962726	0.062989269	0.349504619	0.222050979
El Salvador	2015	-1.857136999	-0.272526933	0.055396575	0.050822577	0.748638951	0.060558863	0.697888869	0.497755582	0.630865802	0.830310249	0.095917304	-0.405287308	0.328763963
Equa Guinea	2015	-1.065000399	-0.229069087	-0.256044334	0.052804103	-2.065158314	-2.622410339	0.171887544	-2.971008923	-1.932390108	-0.917436502	0.077684751	0.28778417	-4.939300363
Eritrea	2015	-5.635791561	-1.439895993	-0.037570861	0.119032516	-2.739431485	-0.207725461	-0.873036634	-1.346174018	-1.978604377	-1.570528127	0.103240262	0.111033378	0.21493678
Estonia	2015	7.175936152	1.285165939	0.043443619	0.10051622	0.587489096	1.115828564	1.123148271	0.989842856	0.738775651	0.951501538	0.140237954	0.53326583	-0.165672864
Ethiopia	2015	-8.002141324	-1.63922958	-0.034250595	0.087881684	-2.221308692	-0.073273949	-0.984054257	0.215886319	-1.276854487	-2.391828238	0.072766107	0.008901602	0.439034047
Fiji	2015	5.520840958	1.265889438	0.01156907	0.150658801	0.785949959	0.444434362	0.155902938	-0.007312899	-0.424609612	0.748810971	0.084807556	0.008901602	-0.236814854
Finland	2015	4.232768381	-0.123865903	0.056060628	0.118550486	0.415322313	2.583021281	0.570078921	1.728110893	0.87338546	0.387193501	0.088438719	0.008901602	0.275407471
France	2015	3.50797207	0.306780776	0.076646274	0.062615642	0.485393871	0.970313256	0.114689459	0.951244238	0.702140434	0.726515601	0.061771433	-0.049887304	0.115337994
Gabon	2015	-0.556760216	0.07948206	-0.082726472	0.065522373	0.592455975	-0.802584281	-1.192805704	-0.922450137	-0.284574255	-0.585998228	0.142189929	-0.059713849	0.101109596
Gambia	2015	-7.239764484	-1.457795957	-0.086710791	0.085723015	-0.131185382	0.48372566	1.005138656	0.02750859	-1.628073337	-0.163062758	0.088325416	0.234239603	-0.219029357
Georgia	2015	2.879084705	2.640319238	0.051412256	0.106606808	1.236203193	0.500320246	1.696938109	1.143332458	0.45210739	1.102552861	0.095450421	0.484194511	-0.165672864
Germany	2015	2.634898461	0.943350572	0.036803088	0.133524329	0.315526285	1.343949359	0.368426409	1.098235237	0.856545698	0.360295134	0.108781322	0.373735407	0.250507774
Ghana	2015	-4.258236928	-0.068018642	-0.074093782	0.088241801	-0.161811177	0.63470677	0.113320184	0.363132791	0.645411471	-0.56791191	0.100040435	0.423315998	-0.048288582
Greece	2015	4.320168405	0.643141095	0.105864611	0.217135085	0.853244594	-0.806461824	-0.638302958	0.261999597	0.925718784	1.131539655	0.097087204	0.336162769	-0.090973775
Grenada	2015	4.031579177	0.762580302	0.043443619	0.069161695	-0.407650024	-0.120870975	0.337544867	0.132795094	0.27054168	1.125668396	0.078302435	0.317837636	0.723602005
Guatemala	2015	-3.978282091	-1.110929199	0.056060628	0.067087993	0.056281663	-0.383414274	1.372916428	-0.407453601	0.633825524	0.406319828	0.201050737	-0.03906255	0.072652801
Guinea	2015	-5.414964667	-1.036712248	-0.104640225	0.052808805	0.025612056	-0.471587874	-0.717122232	-0.781642879	-0.046789246	-1.262738029	0.121656553	0.453271575	0.776958497
GuineaBiss	2015	-5.074077119	-0.962453153	-0.13784288	0.073841346	0.014471367	-0.41420219	-0.839899398	-1.25552593	0.303447887	-1.294952087	0.109687225	-0.888105098	0.168694486
Guyana	2015	0.643747526	0.128748449	-0.030266276	0.040447368	0.104413117	-0.513094994	-0.065307136	0.27210307	0.458961949	0.131368058	0.076631954	0.022202401	1.328308916
Haiti	2015	-4.046693779	-0.995510402	-0.05882056	0.127917053	1.087069965	-0.709345875	0.176664489	-1.924815848	0.126927103	-1.994552333	0.080055965	-0.046449693	-0.567625105
Honduras	2015	-3.632860328	-0.434425767	0.068677637	0.072126858	0.732902266	-0.319644607	0.98678354	-0.392546046	0.466967113	0.218156845	0.096850287	0.341543071	0.154466089
Hong Kong	2015	2.571556687	0.087211177	0.042779566	0.101567216	-0.1147687	1.099436764	1.592388232	0.758523561	0.750595899	-0.432342568	0.086610339	0.107513963	-1.126089723
Hungary	2015	6.206610336	1.185429018	0.032154716	0.162959259	0.749383096	-0.007001822	0.435641284	0.413605372	0.923131595	0.981950477	0.122899534	0.420619363	0.083324099
Iceland	2015	4.064561814	0.740097246	0.063365212	0.087263973	0.322495757	1.612503673	-0.137243877	0.830090147	0.705888582	0.449866414	0.189506753	-0.114443595	1.250052728
India	2015	-2.121904882	-0.37507206	-0.003040099	0.081520224	-2.214047734	-0.021278983	0.180814042	0.367871457	0.814688559	0.427801379	0.085420445	0.259771541	0.439034047
Indonesia	2015	-0.485278697	0.021488611	-0.008352524	0.064663444	-0.945648035	-0.343318208	0.483609229	0.397446633	0.798348544	0.118832129	0.128999742	0.015619308	0.250507774
Iran	2015	2.330193031	0.46774704	0.062037106	0.080630731	0.725076592	-0.832109124	-1.625137654	-0.408853816	-2.028143319	0.649686065	0.071383926	0.241611365	1.36743701
Iraq	2015	-1.788439888	-0.447236652	-0.013664949	0.107875897	0.274577704	-1.403443265	0.399315609	-1.342067179	0.257462905	-0.076395731	0.110677331	-0.554680951	1.943687126
Ireland	2015	2.209488011	0.433767339	-0.016985214	0.123293698	-0.258726443	0.040953946	0.466810416	0.031572695	0.79475771	-0.39150135	0.080526748	-0.366717264	1.079311953
Israel	2015	1.621623451	0.981810191	0.095903815	0.089752417	0.593538405	0.445482074	0.460519183	0.909984318	0.195951388	0.698254103	0.088973742	0.010575729	0.300307167
Italy	2015	4.530758477	-0.046498295	0.094575708	0.119268932	0.602539319	-1.005408309	0.177516096	-0.274046414	0.890154145	0.706566115	0.070321015	-0.146678055	0.104666696
Jamaica	2015	3.402181833	0.651254364	0.08859923	0.079723336	1.211272328	-0.022282574	0.88923366	0.703197454	0.805555765	1.094593223	0.081128115	0.194205665	0.186479984
Japan	2015	6.755854084	0.672343185	0.093247602	0.087834541	0.342632639	1.664510579	0.274975025	1.51520216	0.877323783	0.382893367	0.10004642	0.065939759	0.129566392
Jordan	2015	-2.403888634	0.90240385	0.060709	0.064712543	0.902141565	0.713793722	1.034711485	0.604435196	-1.307448149	0.831230779	0.085762217	0.378898805	-0.219029357
Kazakhstan	2015	2.701356311	1.123484093	-0.045539498	0.116190223	0.736049149	-1.265072379	0.331947987	-0.269822477	-1.880681367	0.419552574	0.124385205	0.019980294	-0.279500048
Kenya	2015	-1.912871803	-0.67524251	-0.018977373	0.109583222	0.472032364	-0.497316274	0.81742703	0.373813779	0.824637694	-0.952066464	0.0905879	0.103552412	0.342992361
Korea South	2015	7.675962576	1.223166066	0.081294646	0.103849704	0.368956729	0.034770277	0.452298648	0.812894034	0.538516811	0.513685032	0.080762935	0.008901602	0.14379479
Kosovo	2015	-4.326933383	-0.2994844	-0.000383886	0.080938976	0.299242129	0.490470282	0.20128737	0.036157979	0.627189587	0.979893236	0.136371932	-0.161404819	0.588432225
Kuwait	2015	-12.12369576	-2.777398235	-0.135186668	0.130066921	-0.457226998	-2.460576992	-1.600725978	-2.798510619	-2.219840646	-1.11355502	0.281238811	0.294869574	0.069095701
Kyrgyz	2015	1.241673842	1.521386826	0.037467141	0.068476354	1.34059992	-0.584817791	0.552433003	-0.369998645	0.472448518	1.065333981	0.282125113	-0.186625181	1.257166926
Laos	2015	-4.915197948	-1.13426563	-0.027610064	0.114477549	-1.694855049	-0.629773456	0.598900006	0.135812697	-1.992359001	0.332324675	0.091542385	0.103468589	0.862328885
Latvia	2015	7.094579417	1.000054292	0.019537707	0.059234708	0.470549854	-0.191905113	1.007599645	1.104869071	0.578230661	0.891960788	0.065691406	0.25546926	-0.272385849
Lebanon	2015	3.650822374	1.161431664	0.12047378	0.238636714	0.762921241	-0.839574346	0.304510621	-0.236516062	0.262274569	1.001866709	0.094449335	-0.080427878	-0.891321158
Lesotho	2015	-3.356883638	-0.594761391	-0.18698281	0.065337356	-0.06974934	0.419095335	0.204083864	0.094602355	0.64957149	-0.415857921	0.147758526	0.18138588	0.367892057
Liberia	2015	-5.13519342	-1.160903094	-0.06944541	0.046267556	0.504123006	0.316855083	0.514764689	-0.978658233	0.305494724	-2.540319523	0.245911524	0.118469792	-0.983805744
Libya	2015	0.27708322	0.148979197	0.019537707	0.098467371	0.954490529	-1.201876157	-1.983375877	-1.982146945	-2.020373718	-0.292424818	0.090882045	-0.086702934	-1.752139231
Lithuania	2015	6.790007487	1.030364095	0.006920698	0.084319732	0.680763359	0.016949556	1.098519949	0.936226244	0.915616328	0.662248111	0.144311079	0.080358553	-0.13010187
Luxembourg	2015	-4.867377008	-1.440965561	-0.121905606	0.075738004	-1.003188197	-1.021941114	-1.079191321	-1.531537267	0.680524434	-1.805170418	0.098409464	0.243258821	2.146441796
Macedonia	2015	4.148992487	1.348646452	0.070005743	0.052057321	1.092513307	0.159021359	0.616964917	0.500738358	0.790104265	0.780226098	0.139411258	-0.027500494	0.190037083
Madagascar	2015	0.45465513	-1.107987997	-0.024953851	0.122749711	-1.887138295	0.144895384	0.079443652	-0.881290391	0.303416411	-1.779668572	0.156907665	0.166203864	-0.162115765
Malawi	2015	-1.236532772	-1.266437747	-0.06745325	0.108505416	-0.603771364	0.15923502	-0.588422733	-0.059784948	0.304345875	-1.29578955	0.116838584	-0.233094807	-0.620981597
Malaysia	2015	4.091448675	0.795784117	0.022857973	0.102633002	-0.498114414	-0.242887782	0.294384637	1.219450919	0.04381512	0.821001451	0.056970146	-0.24963424	0.225608078
Maldives	2015	-3.267259771	-0.492373861	0.093247602	0.086469006	-0.941019403	-0.780229307	0.40772088	-0.170408544	0.304736839	0.348271459	0.112423839	0.267026899	0.012182109
Mali	2015	-5.457805361	-2.225415962	-0.133194508	0.152938234	-1.717430713	-0.023645815	-0.563669713	-0.686389199	0.126033984	-1.538180141	0.087772761	0.039739968	0.293192968
Malta	2015	1.958353524	0.417133173	0.07133385	0.063022361	0.489124092	0.264983004	0.684366924	0.691732971	0.639154834	0.984881149	0.118549608	0.000995042	2.608864728
Mauritania	2015	-8.733538131	-1.242204545	-0.066125144	0.107056076	-0.828500359	-0.408374794	-1.012682385	-0.695054469	-1.10944769	-0.383741183	0.063384241	0.13406912	-0.023388885
Mauritius	2015	1.350153017	0.235649294	0.036139035	0.116077968	-0.41632145	0.666110661	1.461092209	1.531963665	0.944091933	0.748610649	0.064998123	0.172676218	0.474605042
Mexico	2015	1.237767421	0.280573925	0.076646274	0.258742008	0.956745645	-0.674157854	0.257555796	0.363388866	0.601378539	0.424923411	0.051078791	0.067711861	0.136680591
Micronesia, Fed. Sts.	2015	6.904918091	1.270421639	0.016217441	0.144468041	-0.240451378	-0.056002372	-0.3485299	0.059139628	-0.301827748	-0.15156331	0.092146813	-0.05104182	2.075299806
Moldova	2015	7.676646028	1.272026107	0.04145146	0.093441557	1.536183421	-0.107447652	0.126589905	0.17440696	0.818171035	0.926363296	0.096860395	0.067551161	1.292737921
Mongolia	2015	3.471540633	0.645841202	-0.012336842	0.109060984	0.875527842	-0.612366206	0.954107928	-0.210048444	0.970036743	-0.509453967	0.110508331	-0.178862417	-0.983805744
Montenegro	2015	7.392716419	2.886611807	0.079302487	0.115548853	1.093451757	0.092303788	0.082012762	0.543259111	0.781245905	1.153786684	0.081932155	0.001227741	0.332321062
Morocco	2015	-2.179969678	-1.010958111	0.087935177	0.140244075	0.875204129	0.100161547	-0.259809987	0.375944041	-1.472875568	0.584355935	0.120905381	-0.222379725	-0.354199137
Mozambique	2015	-5.353976328	-1.978580997	-0.128546137	0.053400964	-1.996278706	-0.05104486	-0.868012971	-0.11899167	0.128791908	-1.082946755	0.105674338	-0.328722793	0.581318026
Myanmar	2015	-4.650734378	-0.984284754	-0.024953851	0.17798677	-2.925206946	-1.096937145	-1.391843087	-1.061713854	0.641982972	-0.507616266	0.09256055	0.186961331	0.407020151
Namibia	2015	-3.939386996	-0.710511238	-0.081398366	0.084958592	0.014095895	0.668842087	0.220926901	0.583912915	0.273903302	-0.246619101	0.156889496	0.014673539	0.261179073
Nepal	2015	-5.721173501	-1.124308705	0.029498504	0.118387993	-1.928768151	-0.465418196	0.111907435	-0.317190491	0.300128176	-1.004925628	0.094526933	-0.116671118	-0.407555629
Netherlands	2015	1.789103376	0.30825049	0.038795247	0.135203772	0.244651759	1.834423397	0.356077649	1.101611051	0.847532321	0.284184963	0.084114666	0.13701701	0.545747031
New Zealand	2015	4.328029022	0.376475872	0.077310328	0.10240029	0.175871126	2.860794762	1.525266468	1.800970251	0.886856265	0.567265461	0.139308753	-0.088681556	-0.005603388
Nicaragua	2015	-1.748872265	-0.354760644	0.091255443	0.132004746	0.671935427	-0.394941573	0.960788943	-0.452217422	0.817671787	0.449488549	0.109134497	-0.368724404	1.317637618
Niger	2015	-7.403044224	-2.339937914	-0.102648065	0.071469286	-2.135359093	-0.178893748	-0.7222165	-0.118732508	0.305098457	-2.204094515	0.055894636	-0.254720552	-0.155001566
Nigeria	2015	-0.107844491	0.153257549	-0.205576297	0.159961513	-1.333975914	-0.50578966	-0.107595298	-0.978425686	0.463969336	-1.353501406	0.11442322	-0.232633166	-0.219029357
Norway	2015	-1.084176552	-0.00236534	-0.014993055	0.131261686	-0.205880405	0.967095923	-0.200931837	0.204328379	0.786780157	-0.486240091	0.143712419	-0.11930969	-0.098087974
Oman	2015	-2.714082973	-0.180053242	0.003600432	0.063248222	-0.30930186	-0.555863831	-0.705345476	-0.563068683	-2.280974693	0.186194326	0.131222286	-0.101567559	-0.187015461
Pakistan	2015	-4.574445493	-0.946295446	-0.025617905	0.072868091	-2.176698743	-0.38529735	-0.605768339	-0.325649575	0.467245516	0.117787707	0.089328616	-0.316978641	0.158023188
Palestine	2015	3.037523332	1.226833117	0.067349531	0.159760798	0.991901411	0.080571653	-0.13387513	-0.023878848	-0.145369857	0.584724298	0.05725692	-0.357461924	-0.19768676
Panama	2015	-2.741764991	0.345989003	0.073326009	0.109344148	0.475773119	-0.702484914	0.881703646	0.258217917	0.76146652	0.505963997	0.104917182	0.098896626	-0.094530875
Papua NG	2015	-5.549945607	-1.466808488	-0.032258436	0.089446411	-1.62770737	-0.508330619	0.0086532	-0.08358818	0.121820992	-1.735039291	0.078380931	-0.017900886	0.524404434
Paraguay	2015	0.318268474	0.059560011	0.05008415	0.063190088	1.073289534	-0.808281013	0.426851548	-0.7644615	0.804481632	0.682714718	0.070286159	-0.061775147	0.264736172
Peru	2015	-1.492312281	0.447970952	0.063365212	0.107105805	0.780990285	-0.138429894	0.957783423	-0.035931416	0.793493475	0.419464626	0.084815031	0.050755143	0.21493678
Philippines	2015	-0.642007259	0.45343576	0.002272326	0.111269078	-0.77564646	-0.436305976	1.125481699	0.850065389	0.63493107	0.410085137	0.085843853	0.01527006	0.606217722
Poland	2015	5.896931823	0.998291097	0.052740363	0.073459333	0.618564802	0.595910884	0.468697935	0.788162098	0.921406249	0.912640046	0.207979377	-0.152202417	0.108223795
Portugal	2015	3.458138276	-0.710655345	0.096567868	0.071728885	0.764754223	0.949155244	0.656155127	0.97937806	0.917099556	0.636172533	0.079745353	-0.508999185	0.197151282
Qatar	2015	-24.55727757	-3.957094532	-0.300535892	0.085986532	-2.316925897	-4.046787575	-2.385310258	-4.404782781	-2.791587435	-3.657783027	0.094772045	-0.113395781	-0.233257754
Romania	2015	2.46515491	0.769396237	0.040123353	0.08137038	0.670318276	-0.470879911	1.044069093	-0.100341927	0.762877041	0.453410007	0.134031985	0.029266532	0.510176036
Russia	2015	5.168992947	0.900338002	-0.031594383	0.092722147	0.756042125	-1.507541507	-0.359746137	-0.387669537	-0.127539135	0.572205965	0.075864824	-0.2516554	-0.055402781
Rwanda	2015	-6.900297349	-1.384335859	-0.014329002	0.085669906	-0.530839139	1.52873855	1.387137247	0.886473041	-1.277294545	-0.544994077	0.109620178	-0.11720582	0.314535565
Samoa	2015	9.414563933	1.760380741	0.083286806	0.109920371	1.119374681	0.546941439	-0.042955152	1.241509663	-0.074666864	0.801679314	0.115316551	-0.155653376	1.02951256
Sao Tome and Principe	2015	-2.977372382	-0.703323558	-0.017649267	0.152300165	0.427967918	0.055661575	-0.413983482	-0.392640304	-0.348302086	0.281003728	0.075346654	-0.370240423	-0.087416676
Saudi Arabia	2015	-5.750005342	-0.88503467	-0.070773516	0.090534196	-0.170177895	-1.526208587	-1.498031939	-1.289797118	-2.501260551	-0.53905748	0.096800601	0.023024068	0.058424403
Senegal	2015	-6.986894248	-1.811821908	-0.012336842	0.07951637	0.244833284	0.026318089	-0.271158913	0.286449719	0.475790053	-0.361969768	0.073212778	0.007218417	0.563532528
Serbia	2015	5.730142714	1.215010988	0.061373053	0.068778828	1.128557029	-0.290219245	0.113075442	0.391217145	0.612662995	0.968118423	0.116153413	-0.053993922	0.190037083
Seychelles	2015	0.168416856	0.110853278	-0.001047939	0.063250812	0.547013508	2.038738735	0.556255659	0.18448269	0.532783462	0.810078933	0.12659745	-0.241097076	0.972598968
SierraLeo	2015	-7.366074736	-1.562191444	-0.214208988	0.101690356	-0.146656642	-0.210136057	-0.691505803	-0.809631485	0.478599092	-1.65256762	0.093565639	-0.251647997	0.175808685
Singapore	2015	-1.641407379	-0.827030733	-0.059484613	0.114326732	-0.830737478	0.210556002	0.671263753	-0.103898649	-1.377633198	-1.392908987	0.085314648	-0.09691107	-1.339515692
Slovak Rep	2015	5.271073169	1.623389758	0.032818769	0.212270623	0.063841277	-0.612181439	0.35317213	0.703374996	0.911108389	0.871083001	0.059684419	-0.153540717	0.225608078
Slovenia	2015	4.873895888	1.073994166	0.084614912	0.128712523	0.400307336	0.671140568	-0.03085926	0.849613872	0.908146989	0.996634122	0.068676101	-0.229701615	0.759173
Solomon Islands	2015	1.561681644	0.32199049	0.037467141	0.09399411	0.337940168	-0.102387511	-0.638788309	-0.631660352	0.652041071	-1.0795913	0.088088143	-0.285985733	-0.628095796
South Africa	2015	-3.119422364	0.751014968	-0.113272915	0.054403954	0.419874034	0.317296054	-0.002290657	0.75986588	0.791295546	0.878469366	0.090629143	-0.074580332	-0.233257754
Spain	2015	3.432512412	0.369476005	0.103208399	0.102253026	0.616050769	0.711842168	0.476985455	0.890660908	0.897183564	0.863308778	0.076692665	-0.156851181	0.439034047
Sri Lanka	2015	3.336801315	0.698599759	0.070669796	0.126381985	-2.129067248	-0.169367853	0.0579857	0.500826889	0.269444933	0.418202318	0.072917935	-0.264656541	0.133123492
St. Lucia	2015	5.839222179	1.256093347	0.075318168	0.054634306	1.091950953	2.460360579	0.359885773	0.391864095	0.249326658	1.116613606	0.083654055	-0.22792855	-0.219029357
St. Vincent and the Grenadines	2015	8.145247315	1.618759781	0.044771725	0.041290043	-0.834098177	1.611045479	0.261137548	0.574069362	0.189003612	1.22294835	0.094437601	-0.315641792	-0.076745377
Sudan	2015	-7.421173818	-1.827953462	-0.051515976	0.19009864	-2.645549484	-0.983123869	-0.183084813	-1.469466535	-1.461482099	-0.977433629	0.075635468	-0.516377215	0.065538602
Sudan South	2015	-8.109868292	-1.552749836	-0.14846773	0.152830455	-0.540488172	-0.189361441	-0.718174809	-2.05791745	-0.751019273	-2.056398179	0.068922564	-0.134455206	-5.373266499
Suriname	2015	5.954171345	1.179948426	0.002936379	0.16123	0.831188335	-0.630635995	-0.046293808	-0.069297625	0.077622449	0.50571739	0.114872316	-0.184631324	-4.523119724
Swaziland	2015	-2.689465843	-1.097328272	-0.163740952	0.108537112	0.746728457	-0.15072036	0.301387889	-0.200988948	-2.353164047	-0.082862481	0.100883517	-0.176005904	-0.87709276
Sweden	2015	2.407254565	0.378903787	0.05008415	0.044341598	-0.015035205	2.161120883	0.275112013	1.090516421	0.85057266	0.447840333	0.087654957	-0.340625783	0.431919848
Switzerland	2015	1.399755758	0.726612959	0.024186079	0.115217956	0.009229836	1.213695949	0.891465587	0.998474507	0.811831981	-0.107762995	0.280734473	-0.225537437	-0.201243859
Taiwan	2015	2.373505694	1.026676377	0.043443619	0.080076196	-0.287484836	0.371489886	0.560962804	0.940133788	0.879656536	0.55874992	0.092011101	-0.305764298	-0.165672864
Tajikistan	2015	6.573861627	1.180746553	0.04145146	0.092018304	0.752182659	-0.414382603	0.463163819	-0.218536555	-1.280828926	1.120413939	0.114647362	-0.241450018	1.047298057
Tanzania	2015	-1.384325638	-0.624726027	-0.038898967	0.15554489	0.113951216	0.083454493	0.60700948	-0.068695116	-0.227143137	-1.42621392	0.155994638	-0.114543806	0.250507774
Thailand	2015	3.50495193	-0.230478249	0.055396575	0.11520235	-0.038129609	-0.332387631	0.05619322	0.626125435	-1.325386776	0.815508313	0.123451682	-0.176318344	0.190037083
Timor-Leste	2015	-5.343963188	-0.035602062	0.012897176	0.089035357	-1.862332704	-0.322312861	-0.119271654	-0.757267371	0.6513876	-0.57939239	0.062982514	-0.235734119	0.072652801
Togo	2015	-0.506745498	-0.371060618	-0.100655906	0.071144896	0.188944237	-0.27453752	-0.781814798	-0.855071878	-1.100772648	-2.299651488	0.098158962	-0.307629162	0.865885984
Tonga	2015	7.012571354	1.501014073	0.060709	0.141949726	1.151591268	0.007719206	-0.080466951	0.563027362	-0.103186479	0.821345086	0.085895158	-0.3018536	0.969041869
Trinidad	2015	-1.226161299	0.451689402	-0.05882056	0.096733053	0.232894139	-1.335926256	-0.672985483	-0.247834208	0.900467787	0.201081284	0.084732592	-0.23934288	-2.975781451
Tunisia	2015	0.69387303	-0.094744546	0.077310328	0.07049967	0.963188533	0.195422426	-0.318510569	0.218077119	0.445946187	0.530843945	0.105494972	-0.322038251	-0.364870435
Turkey	2015	1.116352477	-0.519365809	0.046763885	0.055594001	0.823341934	0.00426114	0.024570001	0.476317105	-0.286682738	0.814908451	0.15288546	-0.171808916	0.022853408
Turkmenistan	2015	9.777002172	1.86769701	-0.044211392	0.127689591	0.171712103	-1.601245264	0.37296338	-1.028047762	-2.203650169	0.304557518	0.108150389	-0.199390508	0.901456979
UAE	2015	-5.626608268	-1.320555127	-0.086710791	0.107234342	-0.687551324	-0.683797378	-0.45566146	-0.355192462	-2.3799445	-1.472792193	0.105326866	-0.31809031	0.439034047
Uganda	2015	1.269131489	-0.628702685	-0.106632384	0.036172038	-0.779089114	-0.294420231	1.012355435	0.302469736	-0.926535708	-1.546331231	0.12784113	-0.30444829	-0.386213032
Ukraine	2015	4.657858261	1.208232193	0.035474982	0.120614675	1.236992594	-0.674259824	-1.321617838	0.040373204	-0.068993747	1.039155755	0.084763874	-0.24402964	0.652460015
Unitd Kingdm	2015	4.959726514	0.913695415	0.061373053	0.095825955	0.445109814	1.490108311	0.932609761	1.205528045	0.875087148	0.529759568	0.080758646	-0.221590031	0.165137387
Uruguay	2015	0.120550454	-0.268980084	0.070005743	0.123141386	0.557092299	1.936152527	0.406821907	0.586922822	0.940269742	0.853326692	0.065742731	-0.25640072	-0.119430571
USA	2015	2.545823263	0.933449897	-0.014993055	0.070183632	0.083314699	0.231227144	0.414288586	0.274368873	0.825226293	-0.046829352	0.161967261	-0.352848243	0.101109596
Uzbekistan	2015	12.28742542	2.433336643	0.034810929	0.147152091	0.726994445	-1.069578581	-0.029410511	-0.216551803	-2.344714378	0.863738647	0.071749446	-0.32912833	0.652460015
Vanuatu	2015	0.594826184	0.222399802	0.055396575	0.123340058	0.498817978	0.417140652	-0.441900883	0.047658729	-0.368604235	-0.395246534	0.146578741	-0.236026234	0.421248549
Venezuela	2015	-0.642235979	0.047667106	0.045435778	0.113556376	1.088854764	-1.395492369	-4.409114634	-1.530977409	-0.097606995	0.21772084	0.116246553	-0.312365267	-3.217664216
Vietnam	2015	1.335141323	0.03288288	0.10121624	0.040237422	0.230784928	-0.157595925	-0.201502517	0.565379232	-1.993490575	0.6543767	0.118017215	-0.342962438	1.470592895
Yemen	2015	-6.952552462	-1.445488857	-0.03956302	0.177426696	-2.742334203	-0.5536242	-0.269847738	-1.119091583	-0.227632357	-0.594825084	0.213515538	-0.323086559	-2.082949483
Zambia	2015	-2.212983282	0.028219278	-0.092023216	-11.59407467	-0.250239354	0.164157528	0.379091687	0.112851118	0.471122893	-0.398986444	-9.607004693	-0.292927961	-0.243929053
Zimbabwe	2015	-2.360909847	0.159898459	-0.101984012	-6.667020449	0.867054304	-0.431037881	-0.89500248	-0.757007585	-0.048694754	-0.288445499	-9.34908818	-0.348081949	-0.496483116
